# Supplementary material for: Patients‐Derived Organoids Sequencing‐based FOXP4 Facilitates Radioresistance by Transcriptionally Modifying GPX4 to Regulate ferroptosis in Colorectal Cancer
Source: Adv Sci (Weinh). 2025 Aug 11;12(37):e07080. doi: 10.1002/advs.202507080 (PMC12499432; doi:10.1002/advs.202507080)
Supplement: Supplementary file 3 — Supporting Information [file ADVS-12-e07080-s007.xlsx]

## Sheet: Sheet1
Table S1. Clinical information of 96 RC patients
Number	Sex	T stage	Lymph node metastasis
1	male	4	2
2	male	3	1
3	male	3	0
4	male	3	1
5	male	3	2
6	female	3	0
7	female	3	2
8	female	3	1
9	male	3	1
10	male	3	2
11	male	4	2
12	female	3	1
13	male	4	2
14	male	4	2
15	male	3	2
16	male	4	2
17	male	3	2
18	male	2	0
19	female	4	1
20	female	2	1
21	male	2	1
22	female	4	1
23	male	3	2
24	female	4	2
25	male	3	1
26	male	3	2
27	male	3	1
28	female	3	0
29	male	4	1
30	male	2	0
31	male	3	2
32	female	3	2
33	male	3	1
34	male	3	2
35	female	3	0
36	male	4	1
37	female	3	2
38	male	4	0
39	female	3	2
40	male	3	1
41	male	2	0
42	male	4	2
43	male	4	1
44	female	3	1
45	male	3	2
46	female	3	2
47	female	3	2
48	female	3	1
49	female	4	1
50	female	3	1
51	female	3	1
52	male	3	1
53	male	3	1
54	male	3	2
55	female	2	0
56	female	3	2
57	male	3	2
58	male	3	x
59	male	3	2
60	male	3	2
61	male	3	1
62	female	3	1
63	male	3	1
64	male	3	1
65	male	3	0
66	female	3	1
67	male	2	0
68	female	2	1
69	male	3	2
70	female	3	2
71	male	3	1
72	female	3	1
73	male	3	1
74	female	3	1
75	male	4	2
76	male	4	2
77	male	3	2
78	male	3	0
79	male	2	1
80	female	3	1
81	female	4	2
82	female	3	2
83	male	3	1
84	male	3	2
85	male	3	2
86	male	3	2
87	male	3	2
88	male	3	2
89	male	3	2
90	female	2	0
91	female	3	0
92	male	3	2
93	male	3	1
94	female	3	2
95	male	4	1
96	male	2	1
