# Supplementary material for: Patients‐Derived Organoids Sequencing‐based FOXP4 Facilitates Radioresistance by Transcriptionally Modifying GPX4 to Regulate ferroptosis in Colorectal Cancer
Source: Adv Sci (Weinh). 2025 Aug 11;12(37):e07080. doi: 10.1002/advs.202507080 (PMC12499432; doi:10.1002/advs.202507080)
Supplement: Supplementary file 4 — Supporting Information [file ADVS-12-e07080-s013.xlsx]

## Sheet: Sheet1
Table S2. mrTRG scores & IR response of PDOs from 96 CRC patients
Number	mrTRG scores	mrTRG Group	IR response value-01	IR response value-02	IR response value-03	IR response value-average	IR Group
O-1	4	R	0.684	0.768	0.809	0.753667	R
O-2	2	S	0.178	0.211	0.301	0.23	S
O-3	4	R	0.905	0.745	0.937	0.862333	R
O-4	1	S	0.199	0.12	0.158	0.159	S
O-5	2	S	0.334	0.198	0.023	0.185	S
O-6	4	R	0.691	0.737	0.891	0.773	R
O-7	2	S	0.262	0.034	0.067	0.121	S
O-8	4	R	0.652	0.833	0.841	0.775333	R
O-9	4	R	0.706	0.748	0.913	0.789	R
O-10	4	R	0.873	0.777	0.972	0.874	R
O-11	4	R	0.611	0.762	0.802	0.725	R
O-12	1	S	0.213	0.114	0.321	0.216	S
O-13	2	S	0.006	0.298	0.359	0.221	S
O-14	4	R	0.792	0.755	0.899	0.815333	R
O-15	2	S	0.244	0.067	0.108	0.139667	S
O-16	2	S	0.221	0.052	0.154	0.142333	S
O-17	2	S	0.319	0.019	0.255	0.197667	S
O-18	1	S	0.222	0.274	0.273	0.256333	S
O-19	4	R	0.781	0.698	0.871	0.783333	R
O-20	2	S	0.306	0.109	0.138	0.184333	S
O-21	4	R	0.641	0.817	0.917	0.791667	R
O-22	1	S	0.257	0.07	0.399	0.242	S
O-23	2	S	0.089	0.148	0.182	0.139667	S
O-24	2	S	0.026	0.086	0.196	0.102667	S
O-25	2	S	0.008	0.21	0.208	0.142	S
O-26	4	R	0.944	0.844	0.96	0.916	R
O-27	2	S	0.219	0.087	0.078	0.128	S
O-28	4	R	0.666	0.911	0.82	0.799	R
O-29	2	S	0.294	0.035	0.254	0.194333	S
O-30	2	S	0.191	0.047	0.338	0.192	S
O-31	4	R	0.914	0.782	0.894	0.863333	R
O-32	2	S	0.157	0.128	0.172	0.152333	S
O-33	4	R	0.814	0.788	0.896	0.832667	R
O-34	4	R	0.671	0.878	0.864	0.804333	R
O-35	4	R	0.616	0.845	0.815	0.758667	R
O-36	2	S	0.355	0.035	0.044	0.144667	S
O-37	4	R	0.786	0.812	0.738	0.778667	R
O-38	4	R	0.647	0.715	0.789	0.717	R
O-39	4	R	0.629	0.739	0.918	0.762	R
O-40	4	R	0.765	0.751	0.827	0.781	R
O-41	3	M	0.376	0.297	0.181	0.284667	S
O-42	2	S	0.508	0.316	0.619	0.481	M
O-43	3	M	0.386	0.682	0.114	0.394	S
O-44	3	M	0.426	0.063	0.706	0.398333	S
O-45	3	M	0.481	0.573	0.621	0.558333	M
O-46	3	M	0.271	0.208	0.595	0.358	S
O-47	3	M	0.525	0.432	0.448	0.468333	M
O-48	3	M	0.434	0.003	0.727	0.388	S
O-49	3	M	0.513	0.489	0.732	0.578	M
O-50	1	S	0.364	0.312	0.561	0.412333	M
O-51	2	S	0.558	0.672	0.387	0.539	M
O-52	2	S	0.412	0.125	0.756	0.431	M
O-53	3	M	0.279	0.664	0.275	0.406	S
O-54	2	S	0.502	0.036	0.775	0.437667	M
O-55	3	M	0.181	0.438	0.121	0.246667	S
O-56	2	S	0.275	0.595	0.436	0.435333	M
O-57	3	M	0.436	0.683	0.671	0.596667	M
O-58	2	S	0.323	0.643	0.642	0.536	M
O-59	3	M	0.492	0.009	0.429	0.31	S
O-60	3	M	0.483	0.504	0.704	0.563667	M
O-61	2	S	0.446	0.579	0.483	0.502667	M
O-62	3	M	0.393	0.589	0.546	0.509333	M
O-63	2	S	0.459	0.492	0.716	0.555667	M
O-64	3	M	0.423	0.351	0.593	0.455667	M
O-65	3	M	0.464	0.628	0.418	0.503333	M
O-66	3	M	0.543	0.759	0.784	0.695333	R
O-67	3	M	0.484	0.609	0.169	0.420667	M
O-68	2	S	0.565	0.164	0.806	0.511667	M
O-69	4	R	0.485	0.514	0.492	0.497	M
O-70	3	M	0.398	0.034	0.51	0.314	S
O-71	3	M	0.524	0.516	0.659	0.566333	M
O-72	2	S	0.469	0.302	0.597	0.456	M
O-73	3	M	0.593	0.371	0.603	0.522333	M
O-74	3	M	0.281	0.387	0.144	0.270667	S
O-75	2	S	0.494	0.401	0.582	0.492333	M
O-76	3	M	0.365	0.057	0.439	0.287	S
O-77	3	M	0.566	0.429	0.742	0.579	M
O-78	3	M	0.272	0.574	0.215	0.353667	S
O-79	3	M	0.472	0.189	0.409	0.356667	S
O-80	3	M	0.668	0.723	0.077	0.489333	M
O-81	3	M	0.556	0.018	0.556	0.376667	S
O-82	2	S	0.223	0.481	0.707	0.470333	M
O-83	2	S	0.354	0.547	0.658	0.519667	M
O-84	3	M	0.548	0.646	0.738	0.644	R
O-85	2	S	0.562	0.413	0.528	0.501	M
O-86	4	R	0.458	0.449	0.62	0.509	M
O-87	3	M	0.497	0.669	0.575	0.580333	M
O-88	3	M	0.376	0.505	0.776	0.552333	M
O-89	2	S	0.569	0.285	0.399	0.417667	M
O-90	3	M	0.262	0.693	0.182	0.379	S
O-91	3	M	0.428	0.323	0.025	0.258667	S
O-92	2	S	0.511	0.377	0.504	0.464	M
O-93	1	S	0.588	0.068	0.648	0.434667	M
O-94	3	M	0.191	0.402	0.282	0.291667	S
O-95	3	M	0.575	0.556	0.471	0.534	M
O-96	3	M	0.488	0.376	0.153	0.339	S
