# Supplementary material for: Patients‐Derived Organoids Sequencing‐based FOXP4 Facilitates Radioresistance by Transcriptionally Modifying GPX4 to Regulate ferroptosis in Colorectal Cancer
Source: Adv Sci (Weinh). 2025 Aug 11;12(37):e07080. doi: 10.1002/advs.202507080 (PMC12499432; doi:10.1002/advs.202507080)
Supplement: Supplementary file 6 — Supporting Information [file ADVS-12-e07080-s006.xlsx]

## Sheet: Summary
	Header line description of worksheet "Quant"
	Project	Description
	Gene Symbol	Indicates the name of the gene
	Fold Change	Ratio of mRNA between radioresistant and radiosensitive PDOs
	Regulated type	Including up-regulated (Fold Change ≥ 1.5) and down-regulated (Fold Change ≤ 0.667)
	Differential gene expression in the worksheet "Quant"
	Compare group	Regulated type	Fold Change	P-value
	Radioresistant / Radiosensitive PDOs	up-regulated	114	< 0.01
		down-regulated	93	< 0.01

## Sheet: Quant
Table S4. Expression of differential genes between radioresistant and radiosensitive PDOs
Gene Symbol	Radioresistant PDO	Radiosensitive PDO	Log2FoldChange	FoldChange	P-value	Regulated type
CCDC124	212.761	134.414	0.662552	1.58288	0.0086652	up
PRICKLE3	20.8279	13.5474	0.620504	1.53741	0.000555029	up
USE1	25.5757	16.8525	0.601809	1.51762	0.000566116	up
DGAT2	22.3644	11.8552	0.915685	1.88646	1.21043e-05	up
TMEM161A	71.6611	46.3746	0.627856	1.54527	0.00165497	up
WDR18	76.7192	46.9665	0.707955	1.63349	0.00596565	up
GAL	26.518	10.8985	1.28284	2.43317	0.00482211	up
FTL	6636.06	4100.73	0.694444	1.61826	0.00975391	up
AARS1	128.571	85.7091	0.585042	1.50008	0.00338235	up
EFNA2	15.8348	5.98134	1.40456	2.64737	0.00718367	up
ATP5F1D	189.335	117.206	0.691895	1.6154	0.00518768	up
GCAT	34.2824	21.2351	0.691018	1.61442	0.00746128	up
LAPTM4B	334.584	176.127	0.925749	1.89967	0.00894637	up
PYCR3	16.0339	9.81837	0.707574	1.63306	0.00285606	up
RELB	21.7214	13.4035	0.696509	1.62058	0.00598404	up
PLPPR2	21.4209	12.2623	0.804792	1.74689	0.00113339	up
FGF21	0.132353	0.0210989	2.64915	6.27298	0.00757849	up
DDX49	59.5432	39.1592	0.604584	1.52054	0.00885003	up
FKBP8	239.408	149.014	0.684023	1.60661	0.000308402	up
LHX6	3.5583	1.59643	1.15634	2.22891	0.00837894	up
CCDC86	51.4305	31.4823	0.708085	1.63363	0.000529902	up
SPSB2	23.013	13.3535	0.785225	1.72336	0.00416012	up
G0S2	47.0932	18.2448	1.36803	2.58118	0.00969639	up
MT1G	98.3414	33.2635	1.56386	2.95644	0.00889569	up
EMG1	46.0791	30.589	0.591099	1.50639	0.00691149	up
TIMM17B	78.4411	51.2533	0.613964	1.53046	0.00348389	up
KLF16	49.5388	32.6305	0.602337	1.51817	0.00336501	up
SAMD10	17.9209	10.4742	0.774799	1.71095	0.0017274	up
FOXP4	72.8053	45.2256	0.686902	1.60982	0.00134742	up
HMGA1	1421.4	797.134	0.834415	1.78313	0.00120667	up
SLC5A6	94.3897	55.3086	0.771126	1.7066	0.00928019	up
MVB12A	34.8461	22.1008	0.656894	1.57668	9.17375e-05	up
SCYL1	70.5202	46.5764	0.598438	1.51408	0.000146003	up
SIGMAR1	243.147	143.533	0.760445	1.69401	0.00163713	up
FUOM	38.6841	19.1616	1.01352	2.01883	0.00164266	up
SLC43A1	24.5479	9.99779	1.29592	2.45533	0.00298913	up
MRPL49	113.683	72.2608	0.653735	1.57324	0.00571312	up
DUSP2	21.7874	8.85114	1.29956	2.46154	0.00762537	up
DFFA	33.3088	21.756	0.614491	1.53102	0.00416608	up
CILP2	6.9657	1.83154	1.92721	3.80319	0.000430981	up
RPL8	4489.48	2988.94	0.586913	1.50203	0.000610501	up
YDJC	68.9426	44.3424	0.636707	1.55478	0.00466963	up
LRRC56	2.53163	1.47944	0.775017	1.71121	0.00548212	up
CMBL	46.1804	22.5848	1.03193	2.04476	0.00933542	up
MRPL16	120.774	79.6678	0.600246	1.51597	0.00815313	up
GPX4	446.934	286.868	0.639673	1.55798	8.93695e-06	up
VPS37C	30.9563	19.9151	0.636368	1.55441	0.00362255	up
POLR2G	148.616	93.1296	0.674277	1.5958	0.00158861	up
SAC3D1	28.8776	18.4101	0.649455	1.56858	0.00832939	up
TMEM223	20.5423	13.2494	0.632666	1.55043	2.40581e-05	up
TMEM150A	21.0671	13.7303	0.617625	1.53435	0.00522221	up
VAMP5	14.9669	7.41255	1.01373	2.01913	0.00567586	up
COMMD5	36.8215	22.1513	0.733156	1.66227	0.00651646	up
TRMT112	422.711	254.73	0.730702	1.65945	0.00239551	up
ESRRA	100.552	57.9817	0.794272	1.7342	0.00393328	up
PPP1R14B	195.478	128.283	0.60768	1.52381	0.00313995	up
ZNRD2	50.049	29.5025	0.762508	1.69644	0.000146161	up
PELI3	9.29677	6.18878	0.587074	1.5022	0.00831798	up
SLC29A2	52.6132	32.2212	0.707413	1.63287	0.00187351	up
YIF1A	138.196	84.8693	0.703396	1.62833	4.76409e-05	up
MICOS13	68.2386	44.6576	0.611683	1.52804	0.0061848	up
BANF1	399.567	265.527	0.589576	1.5048	0.00653122	up
SLC25A22	38.5517	24.5068	0.653611	1.5731	0.00735932	up
ENSG00000177788	7.49237	4.41727	0.762267	1.69615	0.00325974	up
BOLA1	18.0957	11.2148	0.690237	1.61355	0.00151742	up
TMPRSS9	0.476931	0.224218	1.08888	2.12709	0.00773055	up
TMEM52	14.2596	7.06124	1.01394	2.01942	4.35947e-05	up
CYC1	442.959	264.074	0.746233	1.67741	0.00262761	up
CATSPERE	0.17968	0.0833242	1.10863	2.1564	0.0010712	up
MAF1	179.631	115.064	0.642599	1.56114	0.00487393	up
PUF60	187.008	122.593	0.609223	1.52544	0.00201873	up
SERHL2	1.9795	0.930252	1.08944	2.12792	0.000536239	up
TBL3	27.8667	18.1131	0.621508	1.53848	0.000136721	up
NR2C2AP	41.409	25.0156	0.727117	1.65533	0.00187251	up
TOP1MT	84.6187	51.2619	0.723089	1.65071	0.000369268	up
ZNF696	11.6102	7.48089	0.634106	1.55198	0.00386153	up
UAP1L1	9.15674	5.18823	0.819592	1.76491	0.00404448	up
GPAA1	140.129	88.9122	0.656306	1.57604	0.00193879	up
TPM2	118.771	23.1612	2.3584	5.12801	0.00176929	up
NELFE	97.234	63.9979	0.603435	1.51933	0.000420492	up
SNORA7B	1.35635	0.0842959	4.00812	16.0903	0.00794091	up
MIR200B	9.61003	1.7091	2.4913	5.62285	0.003904	up
FANCG	29.4431	18.5769	0.664418	1.58493	0.000822601	up
TMCO1-AS1	0.540987	0.164944	1.71362	3.27982	0.00182521	up
RTCA-AS1	0.506997	0.183587	1.46551	2.76162	0.00100925	up
WASH8P	18.0849	9.86623	0.874215	1.83301	0.00657576	up
FTH1P7	2.55706	1.53256	0.738542	1.66849	0.00789999	up
MHENCR	14.2391	9.31778	0.611799	1.52816	0.00626034	up
FOXP4-AS1	8.89489	4.62148	0.944621	1.92468	0.00118962	up
SLC12A9-AS1	3.47925	1.63694	1.08778	2.12546	0.00445973	up
BANF1P3	4.12301	1.27734	1.69055	3.2278	0.00502501	up
ENSG00000240057	0.331706	0.110685	1.58345	2.99685	0.0083922	up
RPS6P25	0.88141	0.437578	1.01027	2.01429	0.00351536	up
RN7SL521P	0.909304	0.178855	2.34597	5.08402	0.00614374	up
ENSG00000243224	2.92149	1.10223	1.40627	2.65052	0.00317335	up
ENSG00000244932	3.79722	1.08377	1.80888	3.5037	0.00729952	up
H2AZ1-DT	0.128901	0.0265081	2.28176	4.86269	0.00273915	up
ENSG00000248636	0.209209	0.0454763	2.20176	4.6004	0.000645209	up
ENSG00000248791	0.357516	0.0776195	2.20352	4.60601	0.00595543	up
GUSBP16	0.644797	0.100556	2.68085	6.41231	0.00867488	up
ZNF252P-AS1	0.489889	0.219872	1.15579	2.22807	0.00441889	up
FAM222A-AS1	8.51813	2.7628	1.62441	3.08316	0.00497129	up
BOP1	145.138	85.2442	0.767751	1.70261	0.00747038	up
ENSG00000264769	1.5448	0.420801	1.87621	3.67109	0.00797725	up
ENSG00000267219	0.663649	0.0789728	3.07099	8.40352	0.00265445	up
LINC01224	5.46558	1.85987	1.55517	2.93869	0.000303523	up
NCBP2AS2	83.1785	48.9438	0.765084	1.69947	0.00232132	up
ENSG00000270733	0.692016	0.140214	2.30317	4.93541	0.00985118	up
ENSG00000274373	0.961247	0.182677	2.39561	5.262	0.00641116	up
ENSG00000275437	2.02944	1.1366	0.836353	1.78553	0.00924117	up
CISD3	60.7974	37.8681	0.683026	1.6055	0.00957303	up
ENSG00000280054	0.477634	0.239249	0.99739	1.99638	0.00626996	up
ENSG00000280649	5.80663	3.82188	0.603417	1.51931	0.00769922	up
ENSG00000285693	0.803451	0.321857	1.31979	2.4963	0.00305371	up
DNAH9	0.0174019	0.108457	-2.6398	0.160451	0.00850463	down
PIAS1	10.1091	16.4795	-0.705014	0.613437	0.00243592	down
GPM6B	0.388165	0.927413	-1.25654	0.418546	0.00823561	down
KATNIP	11.3825	17.3038	-0.604275	0.657802	0.00816412	down
HHAT	0.599587	1.31653	-1.1347	0.45543	0.00807786	down
SNX24	2.68476	4.75697	-0.82525	0.564384	0.0068324	down
MYO9A	4.00595	6.07403	-0.600512	0.65952	0.00608768	down
RORA	1.51885	3.87049	-1.34954	0.392418	0.00702149	down
FRMPD1	0.218902	0.952848	-2.12196	0.229734	0.00391399	down
FRYL	10.3139	17.7484	-0.783096	0.581118	0.004924	down
DNAJC10	21.2856	32.3445	-0.603646	0.658089	0.00917028	down
PIK3C3	7.73492	12.4252	-0.683806	0.622521	0.00657467	down
ZFAND6	51.3904	77.3492	-0.589888	0.664394	1.21126e-05	down
SNAP23	13.1361	25.9989	-0.984914	0.505256	0.00898828	down
RAB11A	135.12	222.811	-0.721581	0.606432	0.00103178	down
TTC23	5.31049	7.9859	-0.58861	0.664983	0.000602997	down
SPG11	14.8708	25.2417	-0.763328	0.589136	0.00174973	down
MYEF2	3.1276	11.7739	-1.91247	0.265638	0.00142012	down
ATRNL1	0.0125204	0.116128	-3.21337	0.107815	0.00107961	down
LUC7L3	41.1849	75.4244	-0.872916	0.546042	0.00330863	down
PRKAR1A	38.3006	66.6138	-0.798455	0.574965	0.00188315	down
KRR1	20.1644	38.105	-0.918169	0.52918	0.0051324	down
UBE3A	13.6667	21.934	-0.6825	0.623085	0.00550194	down
KDM5B	13.1605	22.5439	-0.776528	0.58377	0.00888916	down
RCN2	33.1559	53.6971	-0.695581	0.617461	0.000425789	down
ICE2	9.6698	14.4593	-0.580444	0.668758	0.00377372	down
VPS13C	6.58647	12.9409	-0.974357	0.508967	0.00133376	down
KATNBL1	10.1791	15.9463	-0.647606	0.638339	0.00214703	down
SLTM	34.5548	53.8357	-0.639679	0.641856	0.0011597	down
LRRC49	1.29253	2.51981	-0.96312	0.512947	4.60711e-05	down
UACA	9.52717	16.2223	-0.767858	0.587289	0.00518138	down
ADAM10	33.5007	54.6779	-0.706765	0.612692	0.00319924	down
ZNF280D	2.69231	5.61897	-1.06146	0.479147	0.00449847	down
SHF	8.31298	18.8765	-1.18315	0.440388	0.00497934	down
ETFA	62.9281	96.2825	-0.613571	0.653577	4.45615e-05	down
LINS1	3.8714	6.50571	-0.748852	0.595077	0.000337784	down
MCTP2	4.94376	8.14036	-0.719483	0.607315	0.00411161	down
IQGAP1	72.3703	110.233	-0.60709	0.656519	0.00596193	down
RHBDL3	0.0696732	0.324856	-2.22112	0.214474	0.00948722	down
HMCN1	0.0339105	0.177155	-2.3852	0.191418	0.00205002	down
TEX9	1.42771	2.92277	-1.03364	0.488477	0.00171973	down
SLFN13	0.56879	5.63909	-3.30949	0.100866	0.00620271	down
PPP4R1	13.9582	22.3899	-0.681733	0.623416	0.00367249	down
SENP8	1.3859	2.20667	-0.671041	0.628053	0.0033745	down
ARIH1	14.4366	25.1722	-0.802094	0.573516	0.00481776	down
KIF7	1.25516	2.44807	-0.963781	0.512712	0.00845656	down
CCNDBP1	15.2898	23.1305	-0.597227	0.661023	0.00602419	down
TUBA1A	12.4448	35.9609	-1.53088	0.346065	0.00557051	down
HOOK3	6.93463	11.7069	-0.755463	0.592356	0.00625132	down
MTCL1	7.91529	12.9672	-0.712149	0.61041	0.00773774	down
AKAP13	9.04684	17.3401	-0.938624	0.52173	0.00015653	down
ENC1	41.7622	68.6885	-0.717871	0.607994	0.00963375	down
BPTF	18.9969	29.3176	-0.626003	0.647969	0.00787679	down
NBEA	0.189031	1.14615	-2.6001	0.164927	0.00915016	down
PTPN2	14.3592	23.4014	-0.704616	0.613606	0.00317742	down
SMAD2	11.171	22.8988	-1.03551	0.487844	0.00437417	down
CCDC168	0.00311472	0.0195987	-2.65359	0.158925	0.0027288	down
JAKMIP2	0.00369219	0.0878082	-4.57181	0.0420483	0.00564709	down
VN1R1	0.0459622	0.147397	-1.68119	0.311825	0.00789383	down
TBK1	8.96036	14.0075	-0.644568	0.639684	0.00533884	down
BRWD1	6.24673	9.77755	-0.646373	0.638885	0.00774277	down
SDHAP3	1.20676	2.02647	-0.747835	0.595497	0.00928064	down
FOXD3	0.008	0.0669271	-3.06452	0.119533	0.007358	down
HYKK	2.98898	4.55005	-0.606231	0.656911	0.00284017	down
MYT1	0.601074	1.80775	-1.58858	0.332499	0.00808824	down
MYO5A	0.372965	0.955311	-1.35693	0.390412	0.00690008	down
NBEAP2	0.404714	1.41909	-1.80999	0.285192	0.00756707	down
ZNF248	3.86938	6.33839	-0.712014	0.610467	0.00672453	down
MT-ND6	1859.77	3402.67	-0.871547	0.546561	0.00612281	down
MT-CYB	6688.42	10281.2	-0.620268	0.65055	0.000271688	down
GANC	4.79541	8.01893	-0.741756	0.598011	0.00041907	down
LINC02803	0.133874	0.431763	-1.68936	0.310065	0.00971632	down
ENSG00000229832	0.0216005	0.175859	-3.02528	0.122829	0.00987001	down
PCCA-AS1	0.0115728	0.246434	-4.4124	0.0469608	0.0099134	down
TTC9-DT	0.01	0.054042	-2.43408	0.185041	0.00743895	down
ALDH7A1P1	0.0374386	0.161953	-2.11298	0.23117	0.00714561	down
ENSG00000259250	1.74112	3.28969	-0.917938	0.529265	0.00501357	down
ZNF710-AS1	3.69584	6.44772	-0.802887	0.573201	0.00239395	down
XKR7	0.015371	0.137371	-3.15979	0.111894	0.00593585	down
ENSG00000266910	0.689586	1.33549	-0.953567	0.516354	0.00650372	down
ENSG00000267501	0.0416731	0.235211	-2.49676	0.177174	0.00139581	down
ENSG00000270115	0.015	0.3496	-4.54267	0.0429062	0.00641008	down
H3P37	0.0085	0.0763067	-3.16627	0.111393	0.00897911	down
ENSG00000273451	0.03	0.197863	-2.72147	0.15162	0.00403033	down
ENSG00000274001	0.175444	0.808202	-2.2037	0.21708	0.00211307	down
ENSG00000275854	0.440688	1.28028	-1.53862	0.344214	0.00494923	down
SIK1B	5.91082	14.6967	-1.31406	0.402187	0.00968153	down
SENP3-EIF4A1	0.101449	0.263497	-1.37703	0.385011	0.00955629	down
ENSG00000279022	0.719032	1.99201	-1.4701	0.360958	0.00892091	down
FAM223A	0.0955	0.312301	-1.70936	0.305795	0.00848612	down
ENSG00000279970	0.376217	1.00019	-1.41064	0.376145	0.00213753	down
ENSG00000280433	2.61271	4.50569	-0.786204	0.579868	0.00594867	down
ENSG00000285863	0.190002	0.769153	-2.01726	0.247027	0.00266887	down
