# Supplementary material for: Patients‐Derived Organoids Sequencing‐based FOXP4 Facilitates Radioresistance by Transcriptionally Modifying GPX4 to Regulate ferroptosis in Colorectal Cancer
Source: Adv Sci (Weinh). 2025 Aug 11;12(37):e07080. doi: 10.1002/advs.202507080 (PMC12499432; doi:10.1002/advs.202507080)
Supplement: Supplementary file 7 — Supporting Information [file ADVS-12-e07080-s008.xlsx]

## Sheet: Summary
	Header line description of worksheet "Quant"
	Project	Description
	Gene Symbol	Indicates the name of the gene
	Fold Change	Ratio of mRNA between HCT116R and HCT116
	Regulated type	Including up-regulated (Fold Change ≥ 1.5) and down-regulated (Fold Change ≤ 0.667)
	Differential gene expression in the worksheet "Quant"
	Compare group	Regulated type	Fold Change	P-value
	HCT116R/HCT116	up-regulated	4029	< 0.01
		down-regulated	4765	< 0.01

## Sheet: Quant
Table S5. Expression of differential genes between HCT116R and HCT116 cells
Gene Symbol	HCT116R	HCT116	Log2FoldChange	FoldChange	P-value	Regulated type
AAMDC	1.92977	0.375128	2.36297	5.1443	0.00319879	up
AAMP	41.7294	26.4243	0.659198	1.5792	0.00329338	up
AARS1	27.5759	9.27977	1.57125	2.97161	0.00119679	up
ABCA3	0.671436	0.217992	1.62297	3.08009	0.00054415	up
ABCA4	0.366706	0.0601702	2.6075	6.09447	5.72107e-05	up
ABCA7	11.7828	4.0762	1.53139	2.89064	0.00160064	up
ABCC3	26.1082	5.50868	2.24473	4.73947	0.000100679	up
ABCC6P2	0.249192	0.0636964	1.96798	3.91219	0.00476949	up
ABCD1	2.67237	1.49839	0.834705	1.78349	0.00373888	up
ABCD4	7.86485	2.73934	1.52159	2.87108	5.32673e-06	up
ABCG1	2.20516	0.107633	4.35669	20.4878	8.10198e-05	up
ABCG4	0.106681	0.0497599	1.10025	2.14392	0.00885979	up
ABHD11	42.4027	15.5557	1.44671	2.72586	2.42695e-05	up
ABHD11-AS1	0.670249	0.102235	2.71281	6.55597	0.00804326	up
ABHD12	9.10015	5.15825	0.819008	1.76419	4.03689e-05	up
ABHD14B	13.5824	5.78968	1.23019	2.34597	7.44566e-05	up
ABHD17A	9.6785	6.10926	0.663786	1.58424	0.00177676	up
ABHD17C	25.4266	11.671	1.12342	2.17862	1.87564e-05	up
ABHD3	10.3189	5.61884	0.876948	1.83649	4.30671e-06	up
ABHD4	23.2476	7.98696	1.54136	2.91069	0.000466069	up
ABHD8	2.6816	1.10056	1.28486	2.43659	0.000100509	up
ABLIM2	0.369046	0.0699228	2.39997	5.27791	0.000544174	up
ABLIM3	0.655664	0.170597	1.94236	3.84335	2.13045e-05	up
ABRACL	62.3183	35.3893	0.816342	1.76094	0.00354666	up
ABTB1	9.12191	0.457414	4.31776	19.9423	4.15355e-05	up
ACAA1	12.8477	5.14644	1.31986	2.49642	0.00085332	up
ACAD8	4.93772	3.15023	0.648386	1.56741	0.00109915	up
ACADS	3.72711	1.00661	1.88855	3.70264	0.000343195	up
ACADVL	157.548	53.798	1.55017	2.92851	2.97479e-06	up
ACAP1	0.3959	0.119722	1.72544	3.30681	0.003831	up
ACBD3	30.2161	19.1933	0.654718	1.57431	0.0059325	up
ACBD4	14.5292	2.23102	2.70318	6.51238	1.86966e-05	up
ACCS	3.4741	0.845319	2.03907	4.10981	0.000260143	up
ACD	12.7259	7.33616	0.794675	1.73469	0.000659299	up
ACHE	0.310731	0.036378	3.09453	8.54173	2.65589e-05	up
ACOT1	0.933469	0.31763	1.55525	2.93885	0.00499655	up
ACOT7	20.5058	12.8729	0.671697	1.59295	0.000757835	up
ACOT8	3.41236	2.02324	0.754102	1.68658	0.000872286	up
ACOX1	12.2484	6.72242	0.865537	1.82202	0.000143214	up
ACOX3	4.48286	2.52198	0.829862	1.77751	9.72609e-05	up
ACP1	46.0977	29.5297	0.642527	1.56106	0.000977814	up
ACP6	3.15213	0.960114	1.71505	3.28308	2.92527e-05	up
ACP7	2.37276	0.916475	1.3724	2.58901	0.00219503	up
ACRBP	2.13532	0.258773	3.04469	8.25171	0.000237461	up
ACSF2	21.7079	2.55655	3.08595	8.49111	6.34266e-06	up
ACSL1	12.6564	5.92723	1.09444	2.1353	0.000218033	up
ACSM3	1.06168	0.47235	1.16842	2.24766	0.000638386	up
ACSS2	31.2062	5.81479	2.42404	5.36671	1.16509e-06	up
ACTG1	796.201	371.847	1.09842	2.1412	0.000103567	up
ACTR1A	43.6753	21.9239	0.994315	1.99213	1.71469e-06	up
ACTR1B	19.0024	11.509	0.723416	1.65109	0.000761127	up
ACTR6	17.6102	7.7948	1.17582	2.25922	6.4824e-05	up
ACYP1	11.2389	4.49584	1.32183	2.49984	0.00175149	up
ADA	6.26925	1.73301	1.85502	3.61756	5.1634e-07	up
ADAM19	1.30096	0.0512249	4.66658	25.3969	0.000216051	up
ADAM8	3.09331	1.08526	1.5111	2.85028	0.00135272	up
ADAMTS13	2.25675	0.468999	2.26659	4.81185	0.000462235	up
ADAMTSL5	6.42942	1.63583	1.97467	3.93038	1.65384e-06	up
ADAP1	4.88154	0.497798	3.2937	9.80626	0.000427263	up
ADCK5	2.87292	1.19378	1.26698	2.40657	0.00149356	up
ADCY10P1	1.5528	0.588423	1.39995	2.63892	0.000297762	up
ADCY6-DT	0.640999	0.198411	1.69183	3.23066	0.00968675	up
ADGRB2	5.50673	0.953228	2.5303	5.77693	0.000677394	up
ADGRD1	0.0996975	0.0165533	2.59044	6.02282	0.00505044	up
ADH5	32.6735	18.6118	0.811908	1.75553	0.000730581	up
ADIPOR1	49.0279	32.5085	0.592786	1.50816	0.00165958	up
ADIRF-AS1	12.9377	2.81046	2.20271	4.60343	2.142e-05	up
ADK	20.5394	13.2864	0.628446	1.5459	0.00249433	up
ADM	14.7687	3.89593	1.9225	3.7908	4.62171e-06	up
ADM2	3.03636	0.525518	2.53053	5.77785	0.000172912	up
ADM5	3.12716	1.64863	0.923586	1.89682	0.000372625	up
ADORA2B	17.052	11.0527	0.625547	1.5428	0.000301051	up
ADPRM	6.91771	1.5761	2.13393	4.38912	0.000660192	up
ADRA2C	6.28433	1.63056	1.94639	3.85409	0.000334471	up
ADRB1	1.37714	0.250094	2.46113	5.50647	0.00103811	up
ADSS1	2.32039	0.34825	2.73617	6.663	2.42517e-05	up
AFAP1	2.26997	0.980414	1.21121	2.31532	0.00106021	up
AFAP1L2	1.43983	0.279154	2.36677	5.15785	0.00202233	up
AFDN-DT	0.536678	0.0828605	2.6953	6.47688	0.00307749	up
AFMID	10.5296	4.83237	1.12364	2.17897	6.63784e-05	up
AGBL5-IT1	2.64449	0.793497	1.73669	3.3327	0.00578503	up
AGER	11.5123	2.74228	2.06972	4.19806	0.000117793	up
AGFG2	5.32473	2.79404	0.930359	1.90575	0.000820702	up
AGPAT1	10.3984	6.71964	0.629898	1.54746	8.55423e-05	up
AGPAT2	46.7811	12.8535	1.86376	3.63955	6.54995e-05	up
AGPAT4	0.531369	0.199459	1.41362	2.66405	0.000272822	up
AGR2	211.151	73.1016	1.5303	2.88845	0.00148086	up
AGTRAP	10.5579	4.19882	1.33027	2.5145	2.10631e-05	up
AGXT	0.347185	0.0392914	3.14342	8.83616	0.00188787	up
AHNAK2	1.78292	0.639795	1.47856	2.7867	0.00822277	up
AHSA2P	19.09	5.22407	1.86957	3.65423	8.29789e-07	up
AIG1	11.3282	5.15608	1.13558	2.19706	0.000262336	up
AIP	29.7063	8.12946	1.86954	3.65416	0.000105631	up
AK6	26.8531	17.7883	0.594159	1.50959	0.00538979	up
AK7	0.208868	0.0879735	1.24745	2.37421	0.00452697	up
AKAP17A	24.3491	12.6246	0.947622	1.92869	0.00198513	up
AKAP1-DT	0.631536	0.337112	0.905639	1.87337	0.00118641	up
AKAP8L	11.0684	5.37759	1.04141	2.05824	0.000349333	up
AKIP1	18.943	10.8517	0.803745	1.74563	3.8091e-05	up
AKR1A1	56.9087	17.6561	1.68848	3.22317	2.1907e-06	up
AKR1B1	0.962349	0.322784	1.57599	2.9814	5.19387e-06	up
AKR1B10	2.34625	0.0948716	4.62824	24.7308	0.000152382	up
AKR1C1	0.463653	0.0982171	2.239	4.7207	0.00115382	up
AKR1C2	0.192464	0.0405994	2.24506	4.74056	0.00128406	up
AKR1C3	6.59554	0.163248	5.33635	40.4019	0.000115365	up
AKR7A2	31.243	10.3006	1.6008	3.03312	0.000343919	up
ALAD	9.17253	3.2785	1.48428	2.79778	0.00032762	up
ALAS2	0.161468	0.0498829	1.69463	3.23693	0.00859299	up
ALDH1A3	1.75437	0.654928	1.42155	2.67873	0.00053584	up
ALDH2	20.5171	4.00161	2.35817	5.1272	0.000128782	up
ALDH3A1	16.4636	8.90013	0.887385	1.84982	0.000131755	up
ALDH3A2	25.5369	8.76867	1.54215	2.91229	4.12526e-06	up
ALDH3B1	2.01599	0.981648	1.03821	2.05367	0.00128298	up
ALDH7A1	7.13031	3.66148	0.96154	1.94739	2.78614e-06	up
ALG1L	3.87061	1.624	1.25301	2.38337	0.00638499	up
ALG3	19.5139	12.8552	0.602152	1.51798	0.0010191	up
ALKBH2	10.0881	3.29374	1.61485	3.06281	0.00176271	up
ALKBH4	4.98875	3.29439	0.598668	1.51432	0.000665282	up
ALKBH5	29.7708	16.3242	0.86689	1.82373	0.000703536	up
ALKBH7	35.9199	5.52415	2.70096	6.50233	0.000104169	up
ALMS1-IT1	6.93506	2.56061	1.43742	2.70836	0.000163813	up
ALPK1	1.30248	0.519817	1.32519	2.50565	0.000197413	up
ALS2CL	15.1354	3.21804	2.23367	4.7033	0.000195182	up
AMBP	0.243734	0.0209813	3.53813	11.6167	0.00261695	up
AMN1	4.03039	1.11945	1.84813	3.60032	0.00123184	up
AMY2B	0.678414	0.408789	0.73081	1.65957	0.000226305	up
AMZ2P1	4.51283	1.39237	1.69649	3.24111	0.00146771	up
ANAPC10	3.6376	1.10452	1.71957	3.29338	0.00148929	up
ANAPC11	12.4781	3.82869	1.70448	3.25911	1.2555e-05	up
ANAPC16	25.7567	13.0784	0.977757	1.9694	0.00160069	up
ANG	8.02411	0.39851	4.33165	20.1353	0.00170082	up
ANGPTL4	4.82805	0.291538	4.04968	16.5606	0.000284053	up
ANKRA2	8.70608	3.38566	1.36259	2.57146	8.92554e-05	up
ANKRD13D	9.0722	4.10871	1.14277	2.20804	7.16593e-05	up
ANKRD24	0.693998	0.25703	1.43299	2.70006	0.00485784	up
ANKRD27	10.2489	6.59116	0.636862	1.55494	0.000562608	up
ANKRD29	8.78931	2.70775	1.69865	3.24598	0.000438784	up
ANKRD9	3.96736	1.88375	1.07457	2.10609	0.00276	up
ANKS3	3.39821	1.52364	1.15725	2.23032	0.001865	up
ANKZF1	19.2384	5.34675	1.84726	3.59816	1.41311e-05	up
ANO9	14.9797	4.96016	1.59455	3.02001	0.000138411	up
ANTKMT	7.13951	2.63352	1.43883	2.71102	0.000542294	up
ANXA11	38.861	17.0503	1.18853	2.2792	4.50386e-05	up
ANXA2R	1.69475	0.475215	1.83442	3.56628	0.000723913	up
ANXA3	66.2859	41.0376	0.691755	1.61525	0.000245515	up
ANXA7	39.121	23.2479	0.750839	1.68277	3.43887e-05	up
ANXA8L1	0.281618	0.0376035	2.9048	7.48914	0.000806709	up
ANXA9	8.52309	3.2213	1.40373	2.64586	9.28972e-06	up
AP1M2	93.3628	36.9787	1.33615	2.52477	0.000233696	up
AP1S1	355.275	62.5101	2.50677	5.68348	0.000433629	up
AP2S1	92.1579	30.8396	1.57932	2.98829	0.00064424	up
AP3S2	1.84193	0.987656	0.899136	1.86495	0.00164339	up
AP4M1	3.30538	1.55255	1.09018	2.12901	0.000116281	up
APBA3	6.16788	2.82271	1.12769	2.18509	0.00902029	up
APBB3	8.89392	3.02043	1.55807	2.94459	0.000243627	up
APEH	38.5861	25.4199	0.602124	1.51795	0.00256164	up
APEX2	44.1949	16.9293	1.38435	2.61055	4.18976e-06	up
APH1A	34.5227	22.5263	0.615935	1.53255	0.000889613	up
APH1B	2.72821	1.09627	1.31535	2.48863	0.00128116	up
APIP	11.2788	5.14107	1.13348	2.19387	0.00235987	up
APLP1	2.56869	1.49372	0.782119	1.71965	0.00077472	up
APOBEC3A	0.167153	0.0231027	2.85504	7.23523	0.00104291	up
APOBEC3F	8.3875	4.47894	0.905085	1.87266	1.72583e-05	up
APOBEC3G	4.94608	0.355076	3.80009	13.9297	1.27419e-07	up
APOL2	34.5819	12.1698	1.50671	2.84161	1.0546e-06	up
APOL3	0.544403	0.0516151	3.39881	10.5474	3.5454e-05	up
APOM	1.41033	0.70398	1.00242	2.00336	0.00622206	up
APOO	10.179	6.00801	0.76064	1.69424	0.00857933	up
APRT	60.2573	22.9012	1.39572	2.63119	0.00135525	up
APTR	2.12108	0.855189	1.31048	2.48025	0.00763845	up
AQP1	0.222858	0.0307474	2.85758	7.24801	0.000653886	up
AQP3	2.35833	0.723569	1.70457	3.25931	0.00302004	up
AQP7	0.185959	0.0154303	3.59115	12.0516	0.000411955	up
AREG	255.49	110.139	1.21395	2.31972	0.000704595	up
ARF1	168.978	104.039	0.699706	1.62417	0.00143451	up
ARF4	480.89	127.071	1.92008	3.78443	9.86621e-06	up
ARF4-AS1	0.17759	0.00745494	4.57421	23.8217	0.00112	up
ARF5	57.2036	29.4372	0.958468	1.94325	1.18967e-06	up
ARF6	73.1629	36.5596	1.00086	2.0012	2.42531e-05	up
ARFGAP1	39.0768	8.47553	2.20494	4.61054	0.000289455	up
ARFGAP3	20.6841	6.86215	1.59179	3.01423	2.272e-06	up
ARFIP2	50.3233	27.6883	0.861952	1.8175	4.83954e-07	up
ARFRP1	6.71246	2.76123	1.28153	2.43096	0.000774874	up
ARHGAP11B	1.10668	0.659174	0.747507	1.67889	0.00313833	up
ARHGAP27P1-BPTFP1-KPNA2P3	0.714393	0.330439	1.11233	2.16195	0.00368298	up
ARHGAP30	1.89595	0.195112	3.28054	9.71722	5.96938e-06	up
ARHGAP4	0.246793	0.0823853	1.58284	2.99559	0.000136352	up
ARHGAP42-AS1	0.328886	0.061818	2.41149	5.32023	0.00144345	up
ARHGAP44	1.80382	1.12294	0.68378	1.60634	0.00031998	up
ARHGAP45	4.73796	2.56086	0.887639	1.85015	0.00479982	up
ARHGEF1	19.1725	7.69756	1.31656	2.49072	0.0008114	up
ARHGEF10L	4.40513	1.59597	1.46475	2.76016	0.00317169	up
ARHGEF16	15.1268	6.64715	1.1863	2.27568	0.00297954	up
ARHGEF18	8.75783	4.56396	0.940288	1.91891	0.00804303	up
ARHGEF19	1.42968	0.698432	1.0335	2.04699	0.00654893	up
ARHGEF2	11.5673	4.47757	1.36926	2.58338	6.30506e-06	up
ARHGEF2-AS2	0.863576	0.181472	2.25058	4.75873	0.00262389	up
ARHGEF39	6.71401	3.68867	0.864075	1.82017	0.00018058	up
ARID3B	1.36535	0.810008	0.753258	1.6856	0.00433031	up
ARL1	42.5179	21.4554	0.986732	1.98169	9.68897e-07	up
ARL14	3.07515	1.59466	0.94741	1.92841	0.00483621	up
ARL16	12.1967	6.75872	0.851666	1.80458	0.00637883	up
ARL2	24.3799	6.07331	2.00514	4.01427	0.000312683	up
ARL3	16.2715	6.69565	1.28105	2.43016	0.00241687	up
ARL4D	4.25425	0.902824	2.23639	4.71216	0.00382895	up
ARL6IP4	0.878168	0.269886	1.70215	3.25385	0.0095465	up
ARL6IP5	63.958	36.354	0.815012	1.75931	0.000140292	up
ARL8A	25.641	10.344	1.30966	2.47883	4.80525e-06	up
ARMC2	1.37968	0.830607	0.732095	1.66105	0.00558986	up
ARMC7	18.5207	5.45595	1.76323	3.39458	2.92468e-05	up
ARMCX3	15.6812	7.18359	1.12626	2.18293	9.72309e-05	up
ARMH1	1.4767	0.430825	1.7772	3.4276	0.000124873	up
ARPC1A	20.6901	4.44368	2.21912	4.65608	0.00353412	up
ARPC3	135.489	33.4646	2.01747	4.04873	0.00208162	up
ARPC3P3	11.8649	1.70256	2.80093	6.96888	0.0087891	up
ARPC3P5	0.653488	0.11304	2.53133	5.78104	0.00206111	up
ARPC4	24.521	11.4361	1.10042	2.14418	0.00205088	up
ARPC5	18.9295	9.54627	0.987627	1.98292	0.000480292	up
ARRB2	7.54235	3.26732	1.20691	2.30842	0.000147241	up
ARRDC1	32.7035	8.5053	1.94301	3.84508	4.40218e-06	up
ARRDC1-AS1	9.58755	3.62545	1.403	2.64451	3.19523e-06	up
ARRDC2	10.7388	2.83712	1.92033	3.78509	1.46825e-05	up
ARRDC3	4.30812	2.28759	0.913231	1.88326	8.11725e-05	up
ARRDC4	9.76446	5.9417	0.716664	1.64338	0.000272809	up
ARSA	7.80508	1.99536	1.96776	3.91162	1.28511e-05	up
ARTN	2.55023	0.381402	2.74125	6.68647	0.000110755	up
ARX	0.48926	0.27592	0.82635	1.77319	0.00534386	up
ASAP3	6.16024	0.599682	3.36072	10.2725	4.15601e-06	up
ASB13	7.89339	4.79708	0.718489	1.64546	0.000348535	up
ASGR1	0.893468	0.081178	3.46026	11.0063	4.94017e-05	up
ASH1L-AS1	1.60446	0.439815	1.86712	3.64803	0.00260533	up
ASIC1	6.38291	3.74083	0.770857	1.70628	0.00252013	up
ASIC3	5.15621	2.11643	1.28467	2.43627	0.000496169	up
ASMTL	18.3117	4.8103	1.92857	3.80677	0.000316219	up
ASMTL-AS1	7.76293	2.74287	1.50091	2.83022	0.000458449	up
ASPHD2	1.34864	0.750081	0.846391	1.798	0.00583435	up
ASPSCR1	5.64891	1.95193	1.53307	2.89401	1.90236e-05	up
ASS1	84.2559	32.5661	1.37141	2.58723	8.04904e-05	up
ATAT1	6.65805	3.93921	0.757192	1.6902	0.00174336	up
ATF3	7.26719	1.13298	2.68127	6.41422	4.07838e-05	up
ATF4	499.759	138.725	1.849	3.6025	0.000100009	up
ATF4P3	0.909581	0.161191	2.49643	5.64287	0.00164586	up
ATF7IP2	2.47081	0.893369	1.46765	2.76572	0.00109227	up
ATG101	11.145	5.44821	1.03254	2.04562	0.000542494	up
ATG13	15.3968	7.69611	1.00043	2.00059	2.93393e-05	up
ATG16L2	5.72899	1.24817	2.19847	4.58992	0.000926149	up
ATG4B	10.9236	7.2153	0.598312	1.51394	0.000424669	up
ATG5	14.8123	8.37934	0.82189	1.76772	0.000104615	up
ATG9B	0.180253	0.0240255	2.90738	7.50257	0.00060913	up
ATOH8	1.39766	0.189486	2.88286	7.37609	8.70031e-05	up
ATP2A1	10.7148	3.7108	1.5298	2.88745	7.02721e-05	up
ATP5F1C	120.357	70.7667	0.766183	1.70076	0.00385469	up
ATP5F1D	25.6423	11.004	1.22049	2.33026	0.00590964	up
ATP5IF1	65.2762	25.046	1.38198	2.60625	0.0062697	up
ATP5MC1	24.2009	12.3558	0.969866	1.95866	0.00126821	up
ATP5MC2	46.3621	18.3167	1.33979	2.53114	0.00110366	up
ATP5MC3	58.4532	30.1585	0.954719	1.9382	0.00476569	up
ATP5MJ	23.1944	8.77817	1.40178	2.64228	0.00890133	up
ATP5MK	127.194	38.5479	1.7223	3.29963	0.00580538	up
ATP5PD	25.9181	8.6738	1.57923	2.9881	0.00603954	up
ATP5PF	52.5674	22.8072	1.20468	2.30486	0.00981441	up
ATP6AP1L	0.997537	0.457941	1.12321	2.17831	5.87684e-05	up
ATP6V0B	37.0726	16.2285	1.19182	2.28441	0.000414826	up
ATP6V1E1	55.6162	26.2631	1.08247	2.11765	1.27624e-05	up
ATP6V1F	108.083	40.8707	1.403	2.64452	0.00121081	up
ATP6V1G1	40.6544	26.3103	0.627786	1.54519	0.000935486	up
ATP8B3	1.73142	0.372027	2.21848	4.65401	4.60846e-05	up
ATRAID	40.6934	16.2295	1.32618	2.50737	0.000849982	up
ATXN3	4.74918	2.82502	0.749419	1.68112	2.81703e-06	up
AURKAIP1	70.7737	24.5754	1.526	2.87986	0.00167883	up
AURKC	0.71229	0.114273	2.63998	6.23322	6.48089e-05	up
AVPI1	39.3425	6.82069	2.5281	5.76812	1.60654e-05	up
AZGP1	0.151893	0.00515115	4.88201	29.4871	0.00104914	up
AZIN2	0.760779	0.230276	1.72411	3.30377	2.05193e-05	up
B2M	49.2124	24.4936	1.00662	2.00919	2.43009e-05	up
B3GALT4	2.97154	0.257023	3.53124	11.5614	0.00163449	up
B3GAT3	23.5131	6.81307	1.78709	3.45117	6.26532e-05	up
B3GNT3	26.1224	7.84104	1.73617	3.33149	8.68217e-06	up
B4GALNT3	8.59567	0.942464	3.1891	9.12042	4.35954e-05	up
B4GALNT4	0.0346005	0.00345817	3.32271	10.0054	0.00152279	up
B4GALT3	15.3075	10.0759	0.603324	1.51921	0.0013687	up
B4GALT4	19.3609	6.87984	1.4927	2.81415	1.41799e-06	up
B4GALT7	7.67123	4.50029	0.76944	1.70461	0.000105798	up
B4GAT1	9.12946	5.27956	0.790113	1.72921	0.000710541	up
B9D1	3.30877	1.23818	1.41807	2.67228	1.41013e-06	up
BABAM1	12.1938	3.43002	1.82986	3.55502	0.000624883	up
BAD	5.0312	2.45291	1.03641	2.05112	0.00268873	up
BAIAP2-DT	2.52986	1.25896	1.00682	2.00948	0.000106902	up
BAIAP2L1	28.6782	12.4197	1.20732	2.30908	9.55418e-07	up
BAIAP2L2	2.28481	1.40789	0.698538	1.62286	0.00564988	up
BAIAP3	0.896522	0.17459	2.36036	5.135	0.000527978	up
BAK1	14.1729	6.48287	1.12843	2.18621	0.000206265	up
BANF1	139.896	69.1448	1.01666	2.02323	0.00181475	up
BATF2	1.77266	0.292933	2.59728	6.05143	0.000398202	up
BATF3	0.0996563	0.0315766	1.6581	3.15602	0.00208734	up
BAX	23.5817	8.87394	1.41002	2.65741	9.16528e-05	up
BBC3	15.4589	1.21434	3.67019	12.7303	9.78476e-06	up
BBIP1	3.02883	1.98974	0.606181	1.52222	0.00395434	up
BBOX1-AS1	1.77592	0.686951	1.37029	2.58522	0.00481567	up
BBS12	1.77972	1.12404	0.662952	1.58332	0.00170088	up
BBS4	4.96301	2.91853	0.765974	1.70052	1.12496e-05	up
BCAM	26.4963	6.78146	1.96612	3.90717	0.000319357	up
BCAN-AS1	4.34026	1.66404	1.3831	2.60827	0.000245044	up
BCAP31	85.1132	42.5179	1.00131	2.00182	0.000249281	up
BCAR3	5.7329	2.47866	1.2097	2.3129	0.000136513	up
BCAS1	1.01099	0.261517	1.95079	3.86587	2.13349e-06	up
BCAS3	1.13746	0.723797	0.652161	1.57152	0.000478242	up
BCAS4	7.88499	0.972338	3.01958	8.1093	2.18467e-05	up
BCAT2	20.1562	8.60651	1.22773	2.34198	4.51075e-06	up
BCKDK	15.678	6.88777	1.18663	2.27621	0.000645595	up
BCL10	15.9902	6.01054	1.41162	2.66036	8.25687e-06	up
BCL2L1	60.7292	27.9614	1.11895	2.1719	1.2587e-05	up
BCL2L12	27.0173	12.7597	1.08229	2.1174	0.000351513	up
BCL2L14	1.12457	0.735482	0.61261	1.52902	0.00329906	up
BCL2L2	8.95701	5.79889	0.627241	1.54461	0.00197896	up
BCL3	7.54954	2.43685	1.63137	3.09808	8.91343e-05	up
BCL6	5.94301	1.76376	1.75254	3.36952	0.000586792	up
BCO1	0.406925	0.0747696	2.44424	5.44239	0.00181535	up
BDH2	4.09675	1.39649	1.55267	2.9336	2.0791e-05	up
BDKRB1	1.31835	0.193183	2.77069	6.82435	0.0061033	up
BDKRB2	2.39729	1.34648	0.83221	1.78041	0.00110902	up
BEAN1	0.589216	0.240412	1.29329	2.45086	0.000338277	up
BEAN1-AS1	0.217457	0.0577179	1.91364	3.76759	0.00550009	up
BET1	13.6225	4.2298	1.68733	3.22061	7.211e-06	up
BET1L	30.2907	11.598	1.385	2.61172	3.2568e-06	up
BEX3	184.011	59.9542	1.61786	3.06919	0.00164643	up
BHLHE40	24.0049	4.21185	2.5108	5.69937	0.00017813	up
BHLHE41	5.64563	0.998028	2.49998	5.65679	1.01014e-06	up
BICDL1	5.55981	2.45328	1.18032	2.26627	0.00600237	up
BICDL2	10.9021	2.14363	2.34648	5.08583	6.59951e-05	up
BIK	37.4186	13.6155	1.45851	2.74824	0.000275313	up
BIN1	20.0406	8.57634	1.22449	2.33673	4.42173e-05	up
BIRC7	0.398449	0.0266153	3.90407	14.9707	0.0025366	up
BLACAT1	0.113531	0.0211566	2.42391	5.36622	0.00276277	up
BLOC1S4	16.0037	4.81506	1.73278	3.32368	0.000338754	up
BLOC1S5	5.50042	2.85284	0.947142	1.92805	6.23476e-05	up
BLVRA	44.4108	9.63045	2.20523	4.6115	0.00203226	up
BLVRB	72.402	11.0484	2.7122	6.55318	0.000138971	up
BMF	5.64716	0.526367	3.42339	10.7286	0.000481073	up
BMP2	6.19195	2.59087	1.25696	2.38991	4.86558e-05	up
BMS1P15	0.497611	0.0116086	5.42175	42.8656	0.0038198	up
BMS1P23	3.45156	0.447016	2.94885	7.72134	0.000796528	up
BNIP1	16.6095	5.00096	1.73173	3.32126	0.000427443	up
BNIP3L	44.9601	15.5332	1.53329	2.89445	1.043e-05	up
BNIPL	1.78501	0.24426	2.86944	7.30783	5.90763e-05	up
BOD1	44.2505	19.594	1.17529	2.25838	0.000181854	up
BOK	17.3103	7.19547	1.26647	2.40572	0.000729111	up
BOLA1	1.03191	0.213526	2.27283	4.8327	0.00553972	up
BORCS6	4.68541	1.63009	1.52322	2.87432	0.00070458	up
BRAT1	14.8517	6.63091	1.16335	2.23977	0.000861709	up
BRI3	17.3239	4.44707	1.96183	3.89557	0.0024714	up
BRICD5	6.47858	3.17087	1.0308	2.04316	0.00125504	up
BRK1	152.798	73.7592	1.05073	2.07157	0.00183988	up
BRSK1	0.875439	0.10509	3.05839	8.33041	0.00122407	up
BSDC1	17.2608	7.77894	1.14985	2.21891	0.000126091	up
BSG	133.447	86.2782	0.629199	1.54671	6.6804e-05	up
BSG-AS1	4.02536	1.82366	1.14228	2.2073	0.00655031	up
BSPRY	27.9253	9.91845	1.49338	2.81549	7.83455e-05	up
BTBD11	1.19188	0.671317	0.828168	1.77543	0.000246563	up
BTBD19	1.57623	0.640725	1.2987	2.46008	4.16455e-05	up
BTBD2	14.299	8.48558	0.752829	1.68509	0.00348189	up
BTBD8	1.79603	0.755675	1.24897	2.37672	0.000374536	up
BTF3	200.427	102.128	0.972704	1.96252	0.00258794	up
BTF3-DT	0.92174	0.18326	2.33047	5.02968	0.00125621	up
BTF3L4P2	22.1138	9.45833	1.22529	2.33802	0.00399466	up
BTF3P5	0.517147	0.173566	1.57509	2.97955	0.00223789	up
BTG1	17.1689	3.75795	2.19178	4.5687	4.15434e-05	up
BTG2	13.3015	4.16626	1.67476	3.19267	0.000106369	up
BTG3	27.9818	15.1902	0.881346	1.84209	0.000334044	up
BTG3-AS1	0.783347	0.354608	1.14343	2.20905	0.00111396	up
BTN2A2	4.07696	2.53375	0.686217	1.60906	0.00516249	up
BTN3A1	9.83094	2.76003	1.83265	3.5619	0.00041325	up
BTN3A2	6.54618	1.60057	2.03207	4.0899	2.33001e-06	up
BTN3A3	3.65599	1.88662	0.954455	1.93785	0.000756886	up
BUD23	16.6027	10.3931	0.675787	1.59747	0.00111186	up
BUD31	30.4922	16.4339	0.89177	1.85545	0.00467589	up
C10orf55	0.108448	0.016468	2.71926	6.58537	0.00673783	up
C11orf49	4.50871	2.04681	1.13934	2.2028	1.62951e-05	up
C11orf54	7.65688	3.44714	1.15136	2.22122	8.80942e-06	up
C11orf68	31.7884	7.46802	2.0897	4.2566	1.55469e-06	up
C11orf80	5.64867	2.98239	0.921443	1.89401	0.0014851	up
C12orf57	18.4287	4.29279	2.10197	4.29294	0.000714074	up
C12orf65	4.2472	2.82198	0.589804	1.50504	4.54764e-05	up
C12orf76	3.08298	0.839904	1.87603	3.67063	6.96608e-06	up
C14orf119	32.017	15.6141	1.03599	2.05052	0.00211168	up
C14orf28	1.63277	0.598199	1.44862	2.72947	0.000157997	up
C16orf74	1.41292	0.286316	2.303	4.93484	0.00191139	up
C16orf86	2.39461	0.333507	2.844	7.18008	0.00018045	up
C16orf87	2.43248	1.46019	0.736276	1.66587	0.002095	up
C16orf91	18.7874	9.79125	0.9402	1.91879	0.00581653	up
C16orf95-DT	1.30781	0.435323	1.58699	3.00422	0.000289681	up
C17orf113	1.49294	0.272686	2.45284	5.47494	2.85694e-07	up
C17orf49	0.389608	0.164256	1.24608	2.37196	0.00484155	up
C17orf50	0.146277	0.0254867	2.52088	5.73933	0.00738325	up
C17orf58	8.73013	4.99905	0.804348	1.74636	0.000482749	up
C17orf67	1.7961	0.843388	1.0906	2.12962	0.000463647	up
C19orf25	6.75002	4.27128	0.660221	1.58033	0.00510908	up
C19orf53	101.543	58.8946	0.785877	1.72414	0.00488348	up
C19orf54	13.2664	5.824	1.18769	2.27788	9.93024e-05	up
C19orf73	1.35764	0.427358	1.66759	3.17683	0.00553326	up
C1D	19.0574	11.4889	0.730106	1.65876	0.0012473	up
C1orf115	21.0418	7.67608	1.45482	2.74122	1.15158e-06	up
C1orf122	10.2379	3.85183	1.4103	2.65792	0.00128031	up
C1orf174	12.3827	8.18867	0.596622	1.51217	0.00127648	up
C1orf21	3.13905	1.06152	1.5642	2.95714	0.000332122	up
C1orf210	21.1009	5.40281	1.96552	3.90553	8.16153e-05	up
C1orf35	6.63733	3.79411	0.806842	1.74938	0.000175893	up
C1orf43	75.4333	39.0229	0.950881	1.93305	2.38414e-05	up
C1orf52	22.6475	8.11464	1.48076	2.79095	0.000141915	up
C1orf56	1.90556	1.05058	0.859025	1.81381	0.00106588	up
C1QL4	1.01306	0.112802	3.16686	8.98088	1.47279e-05	up
C1QTNF12	2.44594	0.122977	4.31393	19.8894	0.000293444	up
C1R	1.22178	0.418272	1.54647	2.92102	0.000106021	up
C20orf96	18.459	6.63135	1.47695	2.7836	4.71415e-05	up
C2CD4C	1.73478	0.0408068	5.4098	42.5122	8.6963e-05	up
C2orf68	8.18489	4.26701	0.939737	1.91818	0.000175127	up
C3orf33	1.26405	0.299757	2.07618	4.2169	0.00618529	up
C4orf3	30.5957	15.8084	0.952639	1.93541	0.00742942	up
C4orf47	2.0247	1.08323	0.902371	1.86914	0.00501631	up
C4orf48	5.22701	1.51813	1.78369	3.44305	0.0070492	up
C5orf15	47.7157	30.9143	0.626189	1.54348	0.00119276	up
C6orf136	11.3749	5.73156	0.988849	1.9846	0.003194	up
C6orf223	3.12001	0.296931	3.39335	10.5075	3.36479e-06	up
C6orf99	1.59642	0.427477	1.90092	3.73451	6.26106e-05	up
C7orf61	1.37123	0.100195	3.77459	13.6856	0.000731417	up
C8orf44	1.98117	0.715772	1.46878	2.76788	0.000250479	up
C8orf58	3.87018	1.55708	1.31356	2.48553	0.00165831	up
C8orf76	1.8143	0.560731	1.69403	3.2356	0.00402991	up
C8orf82	10.6906	2.62355	2.02675	4.07485	2.57869e-05	up
C9orf152	10.3989	3.67619	1.50014	2.8287	9.44928e-05	up
C9orf16	34.2688	8.6999	1.97782	3.93899	9.10045e-05	up
C9orf163	0.335422	0.0520937	2.6868	6.43882	0.00145822	up
C9orf72	4.35411	2.67402	0.703366	1.6283	0.00717574	up
CA11	13.9932	2.84438	2.29854	4.91959	3.1701e-06	up
CACFD1	5.30919	1.38402	1.93963	3.83607	0.000176187	up
CACNA1A	0.0308712	0.000937717	5.04097	32.9217	0.000528887	up
CACNA1H	0.111119	0.00875744	3.66545	12.6885	0.000612368	up
CACNA2D2	1.04842	0.241394	2.11876	4.3432	0.00132597	up
CACNB1	3.13916	1.38956	1.17575	2.2591	0.0014593	up
CACNB3	5.43793	2.36512	1.20114	2.29922	0.000305128	up
CACNG4	3.63992	0.164811	4.46502	22.0855	9.3179e-05	up
CACNG6	0.152774	0.0162046	3.23693	9.42785	0.00154906	up
CADM4	8.80198	3.85876	1.18969	2.28104	0.00338102	up
CALCOCO1	6.22259	1.73477	1.84277	3.58698	0.00218956	up
CALCOCO2	20.4736	10.4424	0.971308	1.96062	2.05701e-05	up
CALM2	226.389	104.797	1.1112	2.16026	0.000241394	up
CAMK2N1	44.0539	20.6978	1.08979	2.12843	0.00226971	up
CAMK2N2	2.88749	0.99522	1.53673	2.90135	0.000316471	up
CAMKK1	3.35947	1.70544	0.978093	1.96986	0.000560716	up
CAMLG	11.2346	3.83724	1.54981	2.92778	0.000203101	up
CAMP	1.06734	0.163373	2.70778	6.53315	0.00118796	up
CAMSAP3	6.86377	4.4782	0.616083	1.53271	0.00313645	up
CAMTA1	5.41601	1.93348	1.48603	2.80118	0.00178647	up
CAPG	41.5653	4.09741	3.3426	10.1443	1.18778e-05	up
CAPN10	4.7978	2.43198	0.980238	1.97279	0.000970498	up
CAPN10-DT	2.22911	0.759446	1.55345	2.93518	0.00136087	up
CAPN12	0.307	0.104613	1.55318	2.93463	0.000688249	up
CAPN2	38.1943	23.2039	0.718993	1.64603	5.64796e-06	up
CAPN5	12.4845	0.793086	3.97652	15.7417	3.06579e-05	up
CAPN7	23.9354	13.8308	0.791262	1.73059	4.31434e-05	up
CAPN8	6.1135	1.42157	2.10451	4.30052	1.80238e-05	up
CAPNS1	135.968	79.0577	0.782288	1.71986	0.000287571	up
CAPRIN2	7.09531	3.67403	0.949503	1.93121	0.000295981	up
CAPS	1.13327	0.223698	2.34087	5.06606	0.000195528	up
CAPZB	17.9697	8.23531	1.12568	2.18204	4.44373e-05	up
CARD10	4.90271	1.71493	1.51543	2.85884	0.00101831	up
CARD14	3.64372	1.67636	1.12008	2.17359	0.000717866	up
CARD19	12.148	3.36347	1.8527	3.61175	7.89794e-07	up
CARHSP1	4.37774	2.64578	0.726491	1.65461	0.00161813	up
CARMIL3	0.983124	0.154526	2.66952	6.36219	0.00754072	up
CARS1	23.7045	6.70409	1.82204	3.53582	1.15425e-06	up
CASC18	0.031016	0.00219667	3.81963	14.1196	0.00436371	up
CASP10	2.77213	1.65876	0.740887	1.6712	0.00103988	up
CASP4	14.7897	7.15793	1.04698	2.0662	0.000139526	up
CASP7	12.0532	7.26234	0.73091	1.65969	0.00274419	up
CASP9	4.87975	1.97218	1.30701	2.47429	3.37073e-05	up
CASTOR2	4.4366	2.05852	1.10785	2.15524	9.46976e-05	up
CATSPER1	1.83738	0.437324	2.07087	4.20141	0.00274479	up
CBLB	2.39914	1.21664	0.979608	1.97193	3.84032e-05	up
CBLC	19.591	3.70679	2.40195	5.28517	3.60297e-06	up
CBR1	19.3662	5.09475	1.92646	3.80121	0.00067385	up
CBR3	3.29637	0.417877	2.97973	7.88838	7.12611e-05	up
CBR4	9.17485	3.99718	1.1987	2.29533	7.24958e-05	up
CBX4	27.2745	14.4032	0.921159	1.89364	0.000635252	up
CBX7	2.64836	0.913009	1.5364	2.90069	0.000270904	up
CBY1	9.58001	3.70161	1.37188	2.58807	0.00491381	up
CC2D1A	14.8517	7.56776	0.972687	1.96249	0.00105575	up
CCDC106	0.784302	0.328729	1.25451	2.38586	0.000760114	up
CCDC107	1.44444	0.297765	2.27826	4.85094	0.00436829	up
CCDC115	7.30358	4.2271	0.788934	1.7278	0.000975994	up
CCDC12	13.0819	4.0526	1.69065	3.22802	0.00247339	up
CCDC120	8.02609	4.85691	0.72466	1.65251	0.00321074	up
CCDC124	49.0382	30.2656	0.696225	1.62026	0.00260737	up
CCDC126	3.0685	1.90479	0.687901	1.61094	0.000522107	up
CCDC127	2.93544	1.80319	0.703022	1.62791	2.85961e-05	up
CCDC146	0.973892	0.513765	0.922653	1.8956	0.00501215	up
CCDC154	0.551447	0.206411	1.4177	2.67159	0.000681857	up
CCDC159	4.13662	0.652774	2.6638	6.33698	0.000295266	up
CCDC167	43.0477	8.69275	2.30805	4.95213	0.00192903	up
CCDC17	1.78106	0.54018	1.72122	3.29716	0.000671829	up
CCDC174	10.7315	6.55294	0.711637	1.63766	0.000199874	up
CCDC188	0.210485	0.0634047	1.73105	3.3197	6.92408e-05	up
CCDC18-AS1	2.26407	0.898764	1.3329	2.51909	1.26538e-05	up
CCDC22	6.92214	3.89309	0.830303	1.77806	0.000696274	up
CCDC24	8.82903	1.76912	2.31923	4.99065	2.10555e-05	up
CCDC28A	36.6672	5.21606	2.81346	7.02967	2.56203e-05	up
CCDC28B	5.02254	0.532904	3.23647	9.42485	1.03005e-05	up
CCDC61	6.97948	1.41944	2.29779	4.91705	4.263e-05	up
CCDC69	5.58443	3.35293	0.735989	1.66554	1.88941e-05	up
CCDC74A	1.07731	0.485152	1.15092	2.22056	0.00264183	up
CCDC74B	0.480969	0.242503	0.987941	1.98335	0.00327507	up
CCDC78	3.2695	2.08939	0.645991	1.56481	0.00494367	up
CCDC85B	47.6132	8.42496	2.49862	5.65144	0.00126074	up
CCDC88B	2.11731	0.176794	3.58209	11.9761	1.0807e-07	up
CCDC9	11.8626	4.33878	1.45106	2.7341	0.000320169	up
CCDC9B	2.32601	0.786668	1.56403	2.95678	0.00376849	up
CCHCR1	9.5107	4.1231	1.20582	2.30669	5.69904e-05	up
CCL22	1.14164	0.0817916	3.80301	13.9579	0.00121312	up
CCL24	0.561139	0.114949	2.28736	4.88162	0.000187255	up
CCL26	36.8643	2.42067	3.92875	15.229	0.00244791	up
CCM2	5.62815	3.55606	0.662383	1.58269	0.000338319	up
CCN1	37.6532	21.3572	0.818054	1.76303	7.68036e-05	up
CCN2	30.6875	5.17611	2.56771	5.92868	3.24503e-06	up
CCNB1IP1	24.903	10.8567	1.19774	2.2938	0.000510028	up
CCNDBP1	9.14443	3.85183	1.24735	2.37405	4.04195e-05	up
CCNG2	9.00409	1.61958	2.47496	5.55951	3.49221e-06	up
CCNI	135.619	50.6314	1.42146	2.67856	7.97681e-06	up
CCNO	9.92085	4.70077	1.07757	2.11048	0.0002591	up
CCNP	0.516796	0.224219	1.20469	2.30488	0.000118282	up
CCNY-AS1	2.08864	0.735546	1.50567	2.83957	0.00205971	up
CCPG1	2.35524	1.11352	1.08075	2.11513	0.000186692	up
CCS	19.38	5.74578	1.75399	3.37291	0.000299879	up
CD14	1.15673	0.462447	1.32269	2.50132	0.00395743	up
CD151	132.286	44.8534	1.56038	2.94931	3.4144e-05	up
CD24	198.799	65.8437	1.5942	3.01926	4.72854e-06	up
CD276	28.2123	18.3245	0.622549	1.53959	0.00343806	up
CD27-AS1	3.70407	0.827825	2.16171	4.47446	0.000119305	up
CD2AP-DT	1.72161	0.3246	2.40702	5.30378	0.00305034	up
CD33	0.113051	0.0191958	2.55812	5.88939	0.0011002	up
CD59	19.3043	10.9306	0.820549	1.76608	0.000219554	up
CD63	234.061	79.8701	1.55116	2.93052	0.00232354	up
CD7	0.483712	0.0199067	4.60282	24.2989	0.000115718	up
CD72	1.42122	0.352186	2.01272	4.03543	0.00182377	up
CD81	41.2846	20.9797	0.976611	1.96784	0.000778535	up
CD82	4.19787	1.45819	1.52548	2.87883	0.000226604	up
CD9	101.142	30.5594	1.7267	3.3097	3.53961e-06	up
CD99	52.4085	21.701	1.27204	2.41503	0.000705905	up
CDA	8.68047	0.918962	3.2397	9.44595	1.94125e-07	up
CDC25B	92.7337	30.874	1.5867	3.00362	2.66738e-05	up
CDC26	53.0932	19.5906	1.43837	2.71014	0.00131359	up
CDC34	55.9272	18.4145	1.60271	3.03713	0.000188675	up
CDC37L1	9.68362	5.69557	0.765706	1.7002	0.000102304	up
CDC37P2	0.810816	0.0321488	4.65654	25.2208	0.000216097	up
CDC42EP1	26.8514	11.1095	1.2732	2.41697	4.1327e-05	up
CDC42EP4	10.4325	5.15532	1.01695	2.02364	0.000226648	up
CDH23	0.0225428	0.00438622	2.36162	5.13947	0.000377718	up
CDHR4	0.154132	0.0297883	2.37135	5.17424	0.00411322	up
CDIPT	20.4011	9.8585	1.04921	2.06939	1.58854e-05	up
CDK10	14.8677	6.46074	1.20241	2.30123	8.99296e-05	up
CDK11A	0.54649	0.247237	1.1443	2.21038	0.00176091	up
CDK18	5.33828	0.491418	3.44135	10.863	0.000636345	up
CDK20	2.23559	1.13142	0.982528	1.97592	0.00621709	up
CDK2AP2	40.2188	11.3696	1.82269	3.53739	0.000368579	up
CDK5	10.2525	4.47889	1.19476	2.28907	0.00106891	up
CDK5RAP3	6.23971	2.19384	1.50802	2.84419	0.0059534	up
CDK7	41.0225	17.6209	1.21913	2.32806	4.47593e-05	up
CDK9	36.3221	23.8732	0.605457	1.52146	0.00039912	up
CDKN1A	33.5069	5.08144	2.72115	6.59397	2.53971e-06	up
CDKN1B	22.4996	8.36205	1.42797	2.69068	2.46685e-07	up
CDKN1C	11.8756	1.35336	3.13338	8.77486	1.33291e-05	up
CDKN2AIPNL	32.4649	19.6348	0.725465	1.65343	0.00433957	up
CDKN2B	1.72435	0.734907	1.23041	2.34634	0.000821532	up
CDKN2D	14.1678	2.59178	2.4506	5.46645	0.000185408	up
CDPF1	12.4897	3.03234	2.04224	4.11884	4.09997e-05	up
CDR2	15.3182	9.27715	0.723494	1.65118	0.0010027	up
CDX1	0.0977662	0.00749891	3.70458	13.0374	0.00482009	up
CDYL2	1.94434	0.778943	1.31969	2.49612	0.000325455	up
CEACAM1	3.61007	0.243808	3.88821	14.807	5.39718e-05	up
CEACAM22P	0.0390737	0.00415784	3.23229	9.3976	0.00463195	up
CEACAM5	1.24541	0.140864	3.14424	8.8412	3.06488e-07	up
CEBPA	1.71304	0.503466	1.76659	3.40249	0.000153442	up
CEBPA-DT	0.621784	0.156904	1.98653	3.96283	0.00621901	up
CEBPB	21.74	5.33093	2.02789	4.07808	0.000372242	up
CEBPD	10.9014	3.74658	1.54087	2.90969	0.000497777	up
CEBPG	28.1225	13.4873	1.06012	2.0851	1.81468e-05	up
CEL	1.98944	0.713892	1.47859	2.78675	0.00179978	up
CENPT	8.86681	5.85993	0.597531	1.51313	0.000581666	up
CENPV	4.85396	1.35545	1.84039	3.58108	0.00324585	up
CENPW	39.3632	20.1948	0.962864	1.94918	0.00430651	up
CEP131	8.61216	5.25597	0.712418	1.63855	0.000522543	up
CEP70	19.497	6.93474	1.49134	2.81149	2.9301e-05	up
CERCAM	1.09289	0.410756	1.41179	2.66067	9.19604e-05	up
CERS5	11.1306	3.8994	1.51321	2.85445	0.000185891	up
CES3	1.4155	0.244149	2.53547	5.79766	0.00074967	up
CES4A	1.6729	0.718122	1.22005	2.32955	0.00803708	up
CETN2	29.3259	17.9937	0.704686	1.62979	0.00722073	up
CETN3	16.7705	6.15217	1.44676	2.72594	0.000712194	up
CETP	0.0608611	0.0100081	2.60435	6.08118	0.00468711	up
CFAP298	3.59291	1.256	1.51632	2.8606	0.00238266	up
CFAP36	43.9907	14.7203	1.57939	2.98843	0.00124029	up
CFAP410	1.16351	0.691685	0.750296	1.68214	0.00225861	up
CFAP46	0.0563572	0.0276886	1.02531	2.03539	0.000479034	up
CFAP53	3.81315	1.20415	1.66296	3.16666	0.000254401	up
CFAP58	0.331148	0.0717694	2.20603	4.61405	0.000956476	up
CFAP69	0.799822	0.296142	1.43339	2.70081	0.000440046	up
CFAP99	0.0568011	0.0193397	1.55435	2.93702	0.00390466	up
CFD	9.22822	2.33455	1.98291	3.95289	8.44808e-06	up
CFDP1	40.2013	9.16576	2.13292	4.38603	0.00150992	up
CFL1P1	0.244412	0.15312	0.674654	1.59621	0.00447716	up
CGB7	1.0007	0.0217327	5.525	46.0458	0.000216663	up
CGRRF1	3.88028	1.91053	1.02219	2.031	0.000521715	up
CHAC1	33.6419	4.4495	2.91854	7.56082	4.04028e-05	up
CHASERR	9.35853	3.19203	1.55181	2.93184	0.00668759	up
CHCHD1	40.9204	12.3019	1.73394	3.32634	0.00219259	up
CHCHD2	315.803	131.218	1.26706	2.40671	0.00121861	up
CHCHD2P9	1.04607	0.42697	1.29278	2.44999	0.00113618	up
CHCHD5	4.39539	1.53116	1.52137	2.87063	0.0027413	up
CHCHD6	9.04102	3.1309	1.52991	2.88767	0.000627842	up
CHD4	3.51996	0.811108	2.11759	4.33969	0.00276531	up
CHEK2	13.7581	5.48728	1.32612	2.50727	0.000242062	up
CHIC2	9.53913	3.75631	1.34454	2.53949	0.00291319	up
CHKA	12.144	7.17442	0.759309	1.69268	0.0017673	up
CHMP1B	15.7579	7.90513	0.995217	1.99338	0.00142678	up
CHMP2A	122.506	15.1749	3.01309	8.07293	0.000410429	up
CHMP4A	1.3241	0.543941	1.28348	2.43426	0.000416359	up
CHMP4B	154.473	84.1782	0.875838	1.83507	0.00260939	up
CHMP4BP1	8.11839	0.41999	4.27277	19.33	0.000782446	up
CHMP5	88.4157	34.8508	1.34311	2.53698	7.27046e-06	up
CHMP7	28.4266	16.6005	0.776013	1.71239	0.000541536	up
CHP1	52.7373	28.0081	0.912982	1.88293	3.31943e-08	up
CHPF	68.6258	44.2677	0.632498	1.55025	0.00204311	up
CHRD	0.236369	0.0414746	2.51074	5.69914	0.00123119	up
CHST14	9.22458	4.62276	0.996729	1.99547	0.000439155	up
CHST7	2.4858	0.322436	2.94663	7.70945	1.42992e-05	up
CIAO2B	82.3468	17.6506	2.222	4.66539	0.000706257	up
CIAO3	3.60998	1.33497	1.43518	2.70417	0.000283946	up
CIB1	137.948	15.2074	3.18128	9.07114	0.000348776	up
CIB2	1.83336	0.945418	0.955465	1.93921	0.00849941	up
CIR1	23.8598	6.86212	1.79786	3.47703	0.000397595	up
CITED2	44.5993	21.5665	1.04823	2.068	0.000272825	up
CITED4	1.2554	0.0410978	4.93294	30.5466	0.00215584	up
CKAP4	92.4837	53.7342	0.783359	1.72113	7.93442e-05	up
CKB	8.16344	0.523357	3.96331	15.5982	0.000688199	up
CKMT1A	1.89733	0.391558	2.27667	4.8456	0.00118828	up
CKS1B	68.3834	44.517	0.619291	1.53612	0.00178808	up
CKS2	415.278	99.0024	2.06854	4.19462	0.00140036	up
CLASRP	14.0981	9.33809	0.594301	1.50974	0.00330704	up
CLDN3	24.2562	3.58761	2.75726	6.76109	2.98831e-05	up
CLDN4	109.384	21.0327	2.37869	5.20064	1.04219e-05	up
CLDN7	90.8593	15.7978	2.52391	5.75139	7.05723e-06	up
CLDN9	6.03043	1.05302	2.51772	5.72677	0.000276362	up
CLDND1	87.6904	40.8057	1.10365	2.14897	0.000146885	up
CLEC11A	2.18259	0.815506	1.42027	2.67636	0.00489745	up
CLEC2D	2.42756	1.18156	1.03882	2.05454	1.35494e-05	up
CLIC1	350.156	119.013	1.55688	2.94217	8.97191e-05	up
CLIC1P1	0.0855411	0.00910244	3.23229	9.3976	0.00463195	up
CLIC3	10.7533	0.305487	5.13752	35.2004	1.98122e-07	up
CLIP2	14.0679	3.75779	1.90446	3.74368	0.0017504	up
CLIP3	1.62388	0.432033	1.91023	3.7587	2.25604e-06	up
CLK2	32.2264	15.216	1.08266	2.11794	2.9621e-05	up
CLK3	8.6986	3.57075	1.28455	2.43607	8.96613e-07	up
CLMN	1.13842	0.665212	0.775145	1.71136	0.00435363	up
CLPSL1	0.614794	0.034793	4.14324	17.6701	0.000216095	up
CLPSL2	1.21288	0.218734	2.47119	5.545	0.00318719	up
CLSTN3	12.2455	6.52774	0.907591	1.87591	0.00738057	up
CLTB	40.5721	18.9497	1.09832	2.14105	0.00287035	up
CLU	60.992	31.4479	0.955658	1.93946	3.6673e-06	up
CMAS	104.195	46.0516	1.17796	2.26257	3.92959e-05	up
CMBL	24.8446	9.10889	1.44758	2.72751	6.50724e-05	up
CMC1	2.71049	0.831044	1.70556	3.26155	0.00058374	up
CMIP	6.03591	3.16004	0.933628	1.91007	1.86475e-05	up
CMTM7	13.4861	5.78377	1.22139	2.33171	0.000541138	up
CMTM8	11.8302	4.26906	1.47048	2.77114	0.000870774	up
CNEP1R1	7.02249	3.64466	0.946198	1.92679	9.64248e-05	up
CNIH4	11.8067	6.38229	0.887465	1.84992	0.00540076	up
CNKSR1	10.4754	5.70968	0.875518	1.83467	0.000325696	up
CNNM2	2.26193	1.45269	0.638826	1.55706	0.00291432	up
CNOT8	24.9161	13.4747	0.886824	1.8491	5.95343e-06	up
CNPPD1	11.907	6.16378	0.94992	1.93177	0.000516923	up
CNPY3	42.16	25.2603	0.739002	1.66902	0.000258023	up
COA3	16.8778	7.92746	1.0902	2.12903	0.00748745	up
COA4	37.6214	21.2484	0.824201	1.77055	0.00625435	up
COA5	10.2069	6.03922	0.757108	1.6901	0.00212458	up
COA6	13.8245	5.74093	1.26787	2.40806	0.00866091	up
COA8	2.64	1.11732	1.24049	2.36279	0.00665553	up
COASY	47.2813	23.6087	1.00195	2.00271	0.000108412	up
COG3	14.9837	8.28036	0.855632	1.80955	3.64838e-06	up
COG6	10.1215	4.83418	1.06608	2.09374	0.00281691	up
COG7	9.63005	4.41091	1.12647	2.18324	0.000182617	up
COL11A2	3.3094	1.234	1.42323	2.68185	0.00034054	up
COL13A1	0.865493	0.258285	1.74456	3.35092	0.000615718	up
COL16A1	2.85418	0.86405	1.72389	3.30325	4.82565e-05	up
COL1A1	0.59746	0.126123	2.24401	4.73711	2.08118e-06	up
COL20A1	0.0581414	0.0116856	2.31483	4.97546	0.00760772	up
COL27A1	0.157146	0.0549845	1.51501	2.85801	0.000691021	up
COL6A4P2	0.0572714	0.00506638	3.49879	11.3042	0.00308979	up
COL7A1	3.00673	1.46165	1.0406	2.05708	0.000412509	up
COL9A3	0.586822	0.133736	2.13353	4.3879	0.000207921	up
COLCA2	2.26731	0.400385	2.50152	5.66282	0.000938031	up
COMMD1	10.8198	4.35032	1.31448	2.48712	0.00316275	up
COMMD10	13.2075	7.25071	0.865169	1.82155	0.000729024	up
COMMD3	4.80923	1.13408	2.08428	4.24064	0.00574854	up
COMMD5	10.2262	4.72935	1.11256	2.16229	0.000230525	up
COMMD6	29.3448	5.07981	2.53026	5.77675	0.00612489	up
COMMD7	14.7904	6.90764	1.0984	2.14117	0.000472858	up
COMMD8	17.2357	11.1805	0.62441	1.54158	0.00916828	up
COPB1	58.4141	35.4523	0.720439	1.64768	0.00685212	up
COPB2	30.9735	14.2697	1.11808	2.17058	6.98576e-05	up
COPE	25.698	9.07723	1.50133	2.83104	0.000352731	up
COPG1	81.4122	39.2377	1.053	2.07484	0.000631964	up
COPS6	53.8136	34.212	0.653469	1.57295	0.000374897	up
COPZ1	54.8107	28.2164	0.957925	1.94251	0.000680839	up
COQ10A	1.82662	0.891314	1.03517	2.04936	0.00263669	up
COQ10B	23.2961	9.07826	1.3596	2.56614	1.42561e-05	up
COQ5	18.9781	7.5421	1.3313	2.51629	9.11712e-05	up
COQ8B	2.01273	1.29571	0.635409	1.55338	0.00530421	up
CORO1A	13.6348	3.89376	1.80806	3.50171	9.98939e-06	up
CORO1B	18.3143	9.13467	1.00355	2.00492	0.00514052	up
CORO2A	4.79655	0.988009	2.2794	4.85476	5.90501e-06	up
CORO7	0.918519	0.268027	1.77693	3.42696	0.000176013	up
COSMOC	0.562977	0.243952	1.20648	2.30773	0.00163516	up
COX14	13.5885	4.01042	1.76057	3.38831	0.0044955	up
COX17	22.2808	6.6638	1.74138	3.34356	0.00855616	up
COX19	5.23947	2.87987	0.863418	1.81934	7.36122e-05	up
COX4I1	77.7887	28.1034	1.46882	2.76795	0.00225494	up
COX5A	91.6333	43.4295	1.0772	2.10993	0.00684321	up
COX5B	97.3666	22.3908	2.12052	4.34851	0.00176946	up
COX6A1	25.0467	6.47328	1.95205	3.86924	0.0032851	up
COX6A1P2	12.3039	7.1896	0.775132	1.71135	0.00292367	up
COX6B1	150.758	42.2667	1.83464	3.56683	0.00535749	up
COX6B2	0.379842	0.0522131	2.86292	7.27485	0.0054066	up
COX6C	53.0242	14.9946	1.82221	3.53623	0.00707487	up
COX7A2	83.2595	24.8649	1.74351	3.34848	0.00218634	up
COX7A2L	33.6337	14.6545	1.19856	2.29511	1.24941e-05	up
COX7B	50.5063	24.3635	1.05174	2.07303	0.00612578	up
COX7C	187.188	49.9088	1.90712	3.7506	0.00361999	up
COX8A	86.0587	19.1283	2.16961	4.49901	0.00497555	up
CPOX	102.467	67.5749	0.600593	1.51634	0.000289945	up
CRABP2	22.2771	3.49521	2.67211	6.37361	6.01972e-05	up
CRACR2B	12.8304	3.17265	2.0158	4.04405	7.80299e-05	up
CRB3	24.9819	8.49717	1.55583	2.94003	0.000140245	up
CREB3	51.2437	31.1472	0.718275	1.64521	1.91282e-05	up
CREBRF	1.99177	0.582689	1.77325	3.41824	1.13094e-05	up
CREG2	0.818549	0.158096	2.37227	5.17754	0.000494846	up
CRELD1	2.85519	0.772485	1.88601	3.69611	0.00224328	up
CRIM1-DT	8.04355	1.63279	2.30049	4.92626	0.00335692	up
CRIPT	12.2961	3.46656	1.82662	3.54705	0.000533763	up
CRLF2	0.565383	0.106224	2.41211	5.32254	0.000135914	up
CROCCP2	7.13404	4.26828	0.741065	1.67141	6.2381e-05	up
CRTAP	43.0554	23.6059	0.867045	1.82392	0.000184676	up
CRTC2	16.4229	10.7909	0.605895	1.52192	0.000541114	up
CRY2	8.23317	2.6162	1.65398	3.147	0.000190497	up
CRYL1	8.08051	2.26676	1.83382	3.56479	6.77013e-06	up
CRYM	0.574186	0.0929519	2.62696	6.17724	0.000107979	up
CSF2RA	0.138616	0.0123363	3.49011	11.2364	0.00196252	up
CSGALNACT1	1.94131	1.19729	0.697258	1.62142	0.00405926	up
CSNK1D	15.6439	9.68797	0.69133	1.61477	0.00389526	up
CSNK1E	16.0067	7.98649	1.00304	2.00422	8.22663e-05	up
CSRP1	26.9992	12.8268	1.07376	2.10492	7.64844e-07	up
CSRP2	7.26955	4.42543	0.716048	1.64268	0.00101342	up
CST3	35.9803	18.9204	0.927263	1.90167	0.000518058	up
CSTB	44.9048	26.0418	0.786039	1.72433	0.00572618	up
CT45A11P	1.22011	0.358142	1.76841	3.40678	6.77166e-05	up
CTAGE3P	0.190619	0.08399	1.1824	2.26955	0.00863279	up
CTB-178M22.2	0.804089	0.105694	2.92746	7.60768	0.00877154	up
CTBP1	19.9166	11.3625	0.80969	1.75283	0.00034191	up
CTDNEP1	29.7873	15.2031	0.97033	1.95929	4.10144e-05	up
CTDP1	8.80246	5.73879	0.617161	1.53385	0.00335058	up
CTH	5.27299	2.81025	0.907922	1.87634	9.77329e-05	up
CTHRC1	4.91309	2.20661	1.1548	2.22653	0.0015142	up
CTIF	7.6472	2.56766	1.57447	2.97827	0.000481659	up
CTNNBIP1	11.1205	3.79671	1.5504	2.92899	2.26146e-05	up
CTNND1	2.84151	0.983378	1.53084	2.88954	0.000369277	up
CTSD	47.8601	11.1009	2.10814	4.31136	0.000917838	up
CTSH	5.12107	2.66083	0.94457	1.92462	1.15057e-06	up
CTSK	2.12912	0.90915	1.22766	2.34188	0.000620684	up
CTSV	3.33711	1.46879	1.18397	2.27201	0.000563645	up
CTSZ	3.22149	1.6002	1.00947	2.01317	0.00011111	up
CTU1	4.19621	1.38414	1.6001	3.03163	5.0262e-05	up
CUEDC2	44.1147	23.0522	0.936353	1.91368	0.00167824	up
CUL7	12.1003	5.39349	1.16575	2.2435	0.00294213	up
CUTA	73.0746	19.2817	1.92214	3.78984	0.00167321	up
CUTC	23.3706	7.62739	1.61543	3.06404	1.56357e-05	up
CWC25	16.8209	10.8137	0.637394	1.55552	0.000208437	up
CX3CL1	10.7675	3.40848	1.65949	3.15904	8.03483e-05	up
CXorf38	7.99004	4.07543	0.97125	1.96054	8.22422e-05	up
CXXC5	28.4081	16.1556	0.814263	1.7584	0.000351781	up
CYB561D2	9.62605	3.33324	1.53002	2.88789	0.0013393	up
CYB5A	13.2711	6.80241	0.964165	1.95093	8.52912e-06	up
CYBA	46.9389	19.7981	1.24542	2.37088	0.000616986	up
CYBRD1	11.1187	4.23261	1.39337	2.62691	5.80071e-06	up
CYHR1	6.76823	3.39955	0.993436	1.99092	0.000137403	up
CYP27A1	0.17026	0.0904758	0.912135	1.88183	0.00313089	up
CYP2J2	21.7618	12.8958	0.754895	1.68751	0.000241661	up
CYP2S1	22.3294	7.11699	1.64961	3.13748	0.00131964	up
CYP4B1	0.0953619	0.0114834	3.05386	8.30432	0.00366522	up
CYP4F11	2.22514	0.397131	2.48621	5.60304	0.0002652	up
CYP4F12	2.59095	0.0821091	4.97979	31.555	1.03662e-06	up
CYP4F23P	0.501963	0.0946967	2.40619	5.30074	0.00369111	up
CYP4F3	0.811333	0.171962	2.23821	4.7181	7.63191e-05	up
CYP4X1	0.679256	0.315662	1.10557	2.15184	0.00224061	up
CYS1	0.150891	0.0374745	2.00953	4.0265	0.0021031	up
CYSRT1	5.39226	1.14644	2.23373	4.70349	2.73243e-05	up
CYSTM1	45.6238	8.79932	2.37432	5.18493	6.79638e-05	up
CYTH1	5.4179	3.15129	0.781792	1.71927	0.00085152	up
CYTH2	16.5344	6.39406	1.37066	2.58589	0.000127515	up
CZIB	10.7295	5.6348	0.92915	1.90415	0.00100171	up
D2HGDH	5.74462	2.76125	1.05689	2.08044	0.00039503	up
DACT1	0.73872	0.343928	1.10292	2.14789	0.00189724	up
DAD1	357.738	123.981	1.52879	2.88543	0.00282525	up
DAGLB	7.29025	4.46942	0.70588	1.63114	2.00783e-05	up
DALRD3	10.8817	2.08022	2.3871	5.23106	0.000254499	up
DAPK2	0.760885	0.0241675	4.97654	31.4838	7.38698e-06	up
DAPK3	34.5559	10.3451	1.73998	3.34031	6.81921e-06	up
DAPP1	2.98489	0.215549	3.79159	13.8478	2.46491e-05	up
DAZAP2	47.5634	30.3089	0.650112	1.56929	0.000357754	up
DBN1	3.90363	0.275226	3.82613	14.1834	0.000309687	up
DBNDD1	6.22906	3.347	0.896144	1.86109	0.000126284	up
DBP	20.7445	0.740307	4.80846	28.0214	6.26179e-08	up
DCPS	8.49735	4.66729	0.864429	1.82062	3.17854e-05	up
DCTN3	12.779	6.02482	1.08478	2.12106	0.000166432	up
DCTN6	27.8311	11.8863	1.2274	2.34144	8.73291e-05	up
DCUN1D3	7.691	4.35897	0.819183	1.76441	8.43082e-05	up
DCUN1D5	8.28353	5.50429	0.589689	1.50492	0.000863346	up
DCXR	25.949	13.1147	0.9845	1.97863	0.000494207	up
DDA1	15.442	9.55325	0.692796	1.61641	0.000170962	up
DDAH2	31.257	2.69351	3.53662	11.6046	1.25298e-05	up
DDIT3	40.7272	3.06596	3.73158	13.2837	0.00094953	up
DDIT4	219.466	8.0436	4.77002	27.2846	3.65289e-06	up
DDR1	26.1676	12.9337	1.01665	2.02321	0.00572002	up
DDRGK1	79.5786	31.9037	1.31866	2.49434	0.000295628	up
DDX11L2	1.87122	1.03555	0.85358	1.80698	0.00438366	up
DDX19B	5.86759	1.82756	1.68285	3.21062	0.000878768	up
DDX50	29.0536	18.1395	0.679585	1.60168	0.000362468	up
DEAF1	10.8391	5.77297	0.908854	1.87755	0.000378162	up
DECR1	12.3734	5.47999	1.175	2.25792	0.000280065	up
DECR2	2.66455	1.52326	0.806735	1.74925	0.000679403	up
DEDD	16.5618	9.08792	0.865836	1.8224	0.000122249	up
DEDD2	24.7383	6.54453	1.91839	3.78	6.51109e-05	up
DEF6	7.89675	2.99956	1.39651	2.63263	1.99191e-06	up
DEF8	10.6973	6.70236	0.6745	1.59604	0.00101217	up
DEGS2	0.809373	0.100866	3.00436	8.02421	0.00190152	up
DENND2D	1.6575	0.565294	1.55193	2.9321	2.50095e-05	up
DENND3	5.88606	1.60389	1.87572	3.66986	0.000995499	up
DENND6B	1.39178	0.313665	2.14964	4.43716	4.08918e-06	up
DEPP1	7.01661	0.108492	6.01512	64.6741	4.02847e-05	up
DEPTOR	2.08127	0.69952	1.57302	2.97528	0.000964473	up
DGAT1	29.3821	9.35971	1.6504	3.13922	1.01708e-05	up
DGKA	8.67661	1.02685	3.07891	8.44973	7.32017e-05	up
DGKD	10.8804	6.00575	0.857316	1.81166	0.00509921	up
DGKQ	14.1489	5.42096	1.38407	2.61004	0.000609132	up
DGLUCY	3.26427	2.04203	0.676752	1.59854	0.00318337	up
DGUOK	32.6853	12.4339	1.39436	2.62873	0.00334624	up
DHDH	1.58457	0.236027	2.74707	6.71352	0.00628426	up
DHPS	2.80083	0.932922	1.58603	3.00221	0.00103582	up
DHRS1	6.6745	2.09727	1.67014	3.18246	2.03504e-05	up
DHRS12	0.734666	0.300135	1.29148	2.44778	0.00484459	up
DHRS3	5.69776	0.129098	5.46385	44.135	1.28664e-05	up
DHRS4	4.99984	2.33764	1.09683	2.13884	0.00202336	up
DHRS7	34.3275	14.3672	1.25659	2.3893	8.40271e-06	up
DICER1-AS1	2.52137	0.335903	2.90809	7.50625	0.000133331	up
DIO3	2.80387	1.55058	0.85461	1.80827	0.000341921	up
DIO3OS	2.86371	0.841086	1.76756	3.40477	2.15515e-05	up
DKKL1	0.400491	0.0818132	2.29136	4.89519	8.06432e-05	up
DLG3	14.46	8.21231	0.81621	1.76077	1.50316e-05	up
DLGAP4-AS1	0.233933	0.0724699	1.69064	3.228	0.00505854	up
DLL1	1.37632	0.390344	1.818	3.52591	0.000987527	up
DLL4	1.88858	0.408238	2.20982	4.62617	0.000105598	up
DLX3	0.93896	0.169744	2.4677	5.53163	0.00171966	up
DLX4	5.65786	0.951133	2.57254	5.94855	3.71767e-06	up
DLX6	5.08573	1.44611	1.81428	3.51684	6.18406e-06	up
DMKN	0.0399606	0.00632089	2.66038	6.322	0.0017937	up
DMPK	4.27217	1.93891	1.13972	2.20339	7.18686e-05	up
DMRTA2	4.90484	2.9943	0.711986	1.63806	0.000849842	up
DNAAF3	0.741366	0.208773	1.82825	3.55105	0.00292585	up
DNAH14	1.5896	0.694108	1.19543	2.29013	0.000947725	up
DNAH2	0.191908	0.0564641	1.76501	3.39875	0.00544159	up
DNAJA2	37.5727	18.7705	1.00121	2.00168	9.41438e-07	up
DNAJB1	46.7143	16.039	1.54228	2.91253	1.54788e-07	up
DNAJB13	0.130599	0.0461302	1.50136	2.83109	0.00901611	up
DNAJB2	10.7892	2.63027	2.0363	4.10193	4.1032e-06	up
DNAJB9	11.0802	4.65864	1.25	2.37841	4.7545e-05	up
DNAJC1	22.9994	12.6483	0.862654	1.81838	0.00235641	up
DNAJC17	4.2952	1.58638	1.43699	2.70755	0.000411366	up
DNAJC18	1.40919	0.574916	1.29345	2.45113	0.00252005	up
DNAJC19	12.1222	7.14706	0.762233	1.69611	0.000982935	up
DNAJC25	12.3278	6.03058	1.03155	2.04422	0.000292619	up
DNAJC27-AS1	0.117029	0.0222514	2.39489	5.25938	0.00274199	up
DNAJC4	9.26605	2.153	2.1056	4.30378	1.79372e-05	up
DNAL4	4.9052	1.74238	1.49325	2.81523	4.60888e-06	up
DNASE1L1	2.56146	0.995418	1.36359	2.57325	0.00986151	up
DNASE1L2	2.31313	0.487841	2.24536	4.74157	0.00448802	up
DNASE2	26.71	8.60332	1.63441	3.10461	9.07381e-05	up
DNHD1	3.60049	2.36759	0.604772	1.52074	0.00896975	up
DNPH1	31.4136	10.7699	1.54438	2.91679	0.00203407	up
DNTTIP1	28.1832	15.9934	0.817364	1.76218	0.000602597	up
DOCK6	5.60724	3.19273	0.8125	1.75625	0.00419516	up
DOK1	8.73047	4.43128	0.978335	1.97019	0.000305707	up
DOK4	9.44612	5.74605	0.717151	1.64393	0.000249584	up
DPAGT1	10.2863	6.76442	0.604689	1.52065	4.79757e-05	up
DPH5	13.1665	7.11107	0.888729	1.85154	0.00417081	up
DPH7	14.7383	5.90285	1.32009	2.49681	0.000278446	up
DPM1	11.2808	7.00845	0.686707	1.60961	0.000988399	up
DPM2	26.0495	14.7277	0.822724	1.76874	0.000446468	up
DPM3	54.4668	10.5762	2.36456	5.14996	0.000331961	up
DPP7	30.6653	14.6302	1.06766	2.09603	0.000110008	up
DPY30	43.2188	14.4022	1.58537	3.00084	0.00210326	up
DRAM2	29.8941	9.63618	1.63333	3.10228	0.000437209	up
DRAP1	126.526	34.1255	1.89051	3.70766	0.000240945	up
DRD4	2.2622	0.26105	3.11533	8.6658	0.00178963	up
DSTN	117.964	57.6303	1.03345	2.04691	0.00048332	up
DTD1	3.07314	1.76852	0.797176	1.7377	0.00150847	up
DTX2	18.1838	5.34741	1.76574	3.40049	2.46203e-05	up
DUOXA1	0.0709937	0.00377128	4.23457	18.8248	0.00542941	up
DUSP1	15.1793	3.55934	2.09243	4.26465	0.000114581	up
DUSP10	9.52695	3.80018	1.32595	2.50698	0.000152811	up
DUSP11	12.9705	8.48752	0.611815	1.52818	7.11318e-05	up
DUSP13	0.387523	0.0342877	3.49852	11.3021	1.74099e-05	up
DUSP22	1.96987	1.04501	0.914586	1.88503	0.00303995	up
DUSP23	12.8402	6.66271	0.946492	1.92718	0.00361756	up
DUSP4	3.00566	1.05448	1.51115	2.85037	1.49367e-05	up
DUSP5	379.8	10.5834	5.16536	35.8863	1.62034e-07	up
DUSP6	122.926	77.3706	0.667934	1.5888	7.68195e-05	up
DUSP8	6.34451	2.68849	1.23871	2.35988	0.000473641	up
DVL1	39.4502	17.9905	1.13279	2.19283	0.00222415	up
DVL2	8.39345	5.58372	0.588036	1.5032	0.00144903	up
DXO	11.3135	5.61726	1.0101	2.01405	0.000108364	up
DYNC1I1	0.203503	0.0590399	1.78529	3.44687	0.00456158	up
DYNC2I2	31.6	17.6298	0.841907	1.79242	0.00528237	up
DYNC2LI1	9.29139	2.95869	1.65093	3.14037	4.42384e-05	up
DYNLRB1	3.07392	0.820518	1.90547	3.74631	0.00990997	up
DYNLT1	33.3397	12.1628	1.45477	2.74112	0.00125713	up
DYNLT3	25.8376	15.0428	0.780403	1.71761	0.000315784	up
DYSF	0.308181	0.0849387	1.85928	3.62827	0.00829101	up
E4F1	6.0019	3.51909	0.770215	1.70552	0.00462691	up
EAPP	31.099	18.9214	0.716852	1.64359	0.00303851	up
EBF4	0.949747	0.169158	2.48917	5.61456	0.000170458	up
EBPL	54.7939	19.5251	1.48869	2.80634	0.00265564	up
ECE1-AS1	0.236172	0.0365396	2.6923	6.46345	0.0012603	up
ECH1	26.182	3.41439	2.93887	7.66813	0.000106578	up
ECHDC2	2.55	0.901953	1.49938	2.8272	6.60257e-06	up
ECHS1	135.812	75.2094	0.85262	1.80578	0.0035424	up
ECI1	11.2554	2.51157	2.16395	4.48142	0.000140143	up
ECI2	8.88745	1.41849	2.64741	6.26543	0.000535414	up
ECSIT	18.1576	8.96422	1.01832	2.02557	1.62435e-05	up
EDEM2	21.2084	6.80372	1.64024	3.11718	0.00025509	up
EDF1	191.42	66.2404	1.53096	2.88978	0.00506541	up
EDN2	0.287995	0.0330893	3.12161	8.70356	0.00107205	up
EEF1A2	37.5933	20.6264	0.865986	1.82259	0.000148667	up
EEF1AKMT2	2.3931	1.0652	1.16775	2.24661	0.000729726	up
EEF1AKMT4	8.71203	3.53446	1.30152	2.46489	0.000156241	up
EEF1B2	379.109	164.569	1.20392	2.30364	0.00372942	up
EEF1B2P3	66.9105	25.0706	1.41624	2.66888	0.00389325	up
EEF1B2P7	0.299372	0.100407	1.57608	2.98159	0.0017077	up
EEPD1	4.6261	1.80437	1.3583	2.56383	2.73003e-07	up
EFEMP2	3.31755	0.17355	4.25669	19.1158	1.0979e-05	up
EFHC1	0.845189	0.550839	0.617644	1.53437	0.00368012	up
EFHD2	65.3007	41.454	0.655585	1.57525	0.000256873	up
EFNA1	29.6808	12.5699	1.23956	2.36126	0.000149538	up
EFNA3	7.45094	1.41932	2.39222	5.24965	0.000398579	up
EFNA4	17.9776	5.75371	1.64364	3.12453	0.001921	up
EFNB1	10.0751	3.30494	1.6081	3.04851	0.000240215	up
EFR3B	0.705671	0.233276	1.59696	3.02505	0.0012525	up
EGF	0.365094	0.0389445	3.22877	9.3747	0.0004176	up
EGFL7	2.99385	1.38514	1.11197	2.1614	0.000626789	up
EGR1	117.439	70.326	0.739785	1.66993	0.0011059	up
EGR2	0.829308	0.16977	2.28832	4.88489	0.000778598	up
EGR3	1.05084	0.390283	1.42895	2.69251	0.00245482	up
EGR4	0.57843	0.0484313	3.57813	11.9433	0.00158305	up
EHBP1L1	22.5001	6.05024	1.89487	3.71889	0.000346509	up
EHD1	17.9086	8.79198	1.0264	2.03693	0.000656307	up
EHD2	6.82446	0.170643	5.32166	39.9925	9.57066e-07	up
EID3	1.48203	0.455267	1.70279	3.25529	9.50609e-05	up
EIF1	207.828	73.4056	1.50143	2.83123	0.000749165	up
EIF1AY	20.3273	9.13489	1.15396	2.22524	0.00368424	up
EIF1B	23.2224	8.29817	1.48465	2.7985	0.000443874	up
EIF2S2	185.321	95.2711	0.959913	1.94519	6.1451e-05	up
EIF2S2P3	0.279164	0.108017	1.36985	2.58444	0.00642141	up
EIF2S2P4	22.0348	13.2734	0.731239	1.66006	0.00680239	up
EIF3F	27.7296	12.8323	1.11165	2.16092	0.000595436	up
EIF3FP3	37.2683	16.9156	1.13959	2.20319	0.00126205	up
EIF3G	58.3541	32.3421	0.851422	1.80428	0.00173197	up
EIF3H	72.8793	44.8826	0.699354	1.62378	8.8208e-05	up
EIF3J-DT	3.39593	1.75583	0.951651	1.93408	0.000321448	up
EIF3K	79.0041	46.3972	0.76789	1.70278	0.00425672	up
EIF3M	84.0667	42.9931	0.96743	1.95535	0.00379473	up
EIF4A1P2	1.02244	0.552873	0.886998	1.84932	0.00150091	up
EIF4BP6	3.3166	1.8104	0.873395	1.83197	0.000202091	up
EIF4E2	14.4095	8.37287	0.783225	1.72097	0.00497283	up
EIF4E3	2.0386	1.04927	0.958201	1.94289	0.0011544	up
EIF4EBP1	124.098	44.1087	1.49235	2.81346	0.000286312	up
ELAVL2	0.240363	0.0119358	4.33185	20.1381	0.0022216	up
ELF3	26.8375	7.52594	1.83431	3.566	0.00140375	up
ELF5	0.110533	0.0163503	2.75708	6.76029	0.00018232	up
ELMO3	11.6165	2.00641	2.53348	5.78968	2.16895e-07	up
ELMOD3	3.80195	2.40802	0.658894	1.57887	0.00304439	up
ELOB	157.699	41.9841	1.90925	3.75615	0.000831925	up
ELOC	16.4034	8.00733	1.0346	2.04855	0.00563821	up
ELOF1	13.3657	8.7107	0.617678	1.5344	0.00137326	up
ELOVL3	1.93214	0.287462	2.74876	6.72138	4.36579e-05	up
ELP2	12.1768	8.06275	0.594789	1.51025	0.000412573	up
ELP5	26.8793	9.08144	1.5655	2.95981	0.000600361	up
EMC2	10.9718	6.4189	0.773407	1.7093	0.00014701	up
EMC6	0.804907	0.392147	1.03743	2.05256	0.00509767	up
EMC7	58.7891	36.2947	0.695789	1.61977	0.00363228	up
EMC8	12.7423	7.48234	0.768062	1.70298	0.00023893	up
EMC9	12.9341	5.06871	1.35149	2.55176	4.08258e-05	up
EMD	54.9222	28.7605	0.9333	1.90964	7.73358e-06	up
EMG1	10.5418	5.06715	1.05687	2.08042	0.00226505	up
EMID1	0.297005	0.0350196	3.08425	8.4811	0.000581805	up
EML2	13.6068	2.14558	2.66489	6.34178	0.000310065	up
EMP1	17.7903	3.25914	2.44853	5.4586	9.3817e-05	up
EMP3	2.10502	0.204524	3.36349	10.2923	0.000206116	up
ENO2	13.4311	5.80362	1.21055	2.31425	0.000372168	up
ENOX1	0.267002	0.047345	2.49557	5.6395	0.0014001	up
ENPP5	6.91582	2.40864	1.52168	2.87126	2.61381e-06	up
ENTPD2	7.35474	1.19676	2.61954	6.14553	0.000493594	up
ENTPD8	1.93635	0.36286	2.41585	5.33635	0.000191661	up
EOLA1	3.34249	1.57167	1.08862	2.12671	0.000690614	up
EOLA2	14.4383	6.26902	1.20358	2.30311	9.03497e-05	up
EPB41L4A-AS1	7.64649	3.0457	1.32802	2.51058	0.00196336	up
EPB41L4B	12.246	6.80257	0.848152	1.80019	0.000625855	up
EPCAM-DT	0.81949	0.0996183	3.04024	8.2263	0.000800492	up
EPHA1	13.186	5.62875	1.22811	2.34261	0.000407867	up
EPHA1-AS1	0.335405	0.0541468	2.63095	6.19436	0.00436436	up
EPHA2	67.2927	35.5144	0.922044	1.8948	0.00508182	up
EPHA4	1.40378	0.424158	1.72664	3.30956	0.00485536	up
EPHB3	6.48548	4.24669	0.610875	1.52718	0.00949303	up
EPHB4	19.7593	9.14125	1.11207	2.16155	0.000156527	up
EPHB6	17.1273	6.61828	1.37177	2.58787	0.000368321	up
EPHX1	85.6532	45.8318	0.902156	1.86886	7.48087e-05	up
EPHX2	5.72362	2.22447	1.36346	2.57302	0.000264204	up
EPN3	5.38428	3.1473	0.774638	1.71076	0.00217713	up
EPOR	11.8687	2.90511	2.03049	4.08544	1.82682e-06	up
EPS8L1	12.4658	1.49983	3.0551	8.31147	2.46098e-05	up
EPS8L3	26.0452	10.7803	1.27262	2.416	1.64394e-05	up
EPSTI1	0.343045	0.183656	0.901394	1.86787	0.00295827	up
EQTN	0.31148	0.0376874	3.04699	8.26483	0.00172204	up
ERAS	0.177475	0.0564417	1.65278	3.14439	0.00296268	up
ERBB2	22.5428	10.5121	1.10061	2.14446	0.00105359	up
ERBB3	20.9514	7.19125	1.54273	2.91346	1.10523e-06	up
ERBIN-DT	0.570436	0.106649	2.4192	5.34873	0.00259526	up
ERCC1	11.7993	2.82924	2.06022	4.17049	0.00011165	up
ERCC2	7.01293	4.15764	0.754253	1.68676	0.00226446	up
ERFL	1.57868	0.448516	1.81549	3.51978	0.00606823	up
ERG28	52.4145	25.6108	1.03321	2.04658	8.79645e-05	up
ERGIC3	42.9276	19.6096	1.13035	2.18911	6.98022e-05	up
ERI3	19.1581	10.8075	0.825924	1.77267	3.94432e-05	up
ERLEC1	73.5462	33.7964	1.12178	2.17616	3.29494e-05	up
ERMARD	4.8883	3.18352	0.618712	1.5355	7.94308e-05	up
ERMP1	6.12404	3.84275	0.672347	1.59366	0.00622296	up
ERN2	15.4171	4.66573	1.72436	3.30433	0.000119806	up
ERO1B	6.42708	3.48712	0.882127	1.84309	0.000800826	up
ERP29	96.18	35.624	1.43289	2.69987	0.0018667	up
ERP44	25.969	15.2007	0.772652	1.70841	0.00225719	up
ERRFI1	251.68	40.7331	2.62732	6.17876	7.84866e-05	up
ESAM	4.7688	0.872571	2.45028	5.46523	2.13392e-06	up
ESCO1	7.82119	5.15244	0.602133	1.51796	0.00950417	up
ESPN	0.279104	0.0690934	2.01419	4.03952	0.00653993	up
ETFA	62.4352	19.3458	1.69034	3.22733	7.89099e-05	up
ETFB	4.6667	1.37026	1.76796	3.40571	0.00518783	up
ETFBKMT	0.416431	0.109426	1.92812	3.80559	2.23045e-05	up
ETFRF1	8.19843	5.34306	0.617681	1.53441	0.00293533	up
ETHE1	29.0984	3.86615	2.91197	7.52646	0.00133279	up
ETNK2	1.04197	0.371362	1.48842	2.80582	0.00176889	up
ETV4	18.5595	8.47129	1.13151	2.19087	6.65512e-06	up
ETV5	10.3961	5.9971	0.793709	1.73353	0.000827569	up
EVA1C	5.95135	2.55341	1.22079	2.33075	4.09052e-05	up
EVX1	0.978907	0.452315	1.11384	2.16421	0.00259402	up
EXD3	2.23255	0.471243	2.24415	4.73758	2.21054e-05	up
EXOSC1	13.9683	6.44174	1.11663	2.1684	0.000779589	up
EXOSC4	14.1563	8.08038	0.808949	1.75194	0.00557559	up
EXOSC7	15.6513	4.31532	1.85875	3.62692	0.000471551	up
EXOSC8	28.7758	17.7745	0.695049	1.61894	0.00846115	up
EZH1	5.26549	3.24846	0.696812	1.62092	0.00061132	up
EZR	278.058	169.664	0.7127	1.63887	0.000153113	up
F11R	43.0108	13.0195	1.72403	3.30357	3.67255e-05	up
F12	1.71927	0.690149	1.31682	2.49116	0.00042872	up
F8A1	13.0812	5.97276	1.13102	2.19014	0.00415962	up
FA2H	8.54175	1.28306	2.73494	6.65733	0.000149622	up
FAAH	5.18455	2.75109	0.914216	1.88454	0.000256885	up
FAAH2	8.55333	3.27615	1.38448	2.61078	4.50392e-05	up
FAAP20	4.25482	1.6678	1.35115	2.55116	8.29068e-06	up
FADS3	7.30064	3.47097	1.07269	2.10334	0.00190856	up
FAH	1.66899	1.00632	0.729888	1.65851	0.000783778	up
FAHD2A	9.94866	4.25803	1.22432	2.33645	1.26979e-05	up
FAHD2B	9.4037	3.87591	1.27869	2.42619	0.000483319	up
FAIM2	0.219216	0.00451499	5.60149	48.5529	0.000160656	up
FAM110A	11.7277	3.36828	1.79984	3.48181	0.000150027	up
FAM110C	5.16687	2.37573	1.12092	2.17486	0.000199283	up
FAM114A1	15.2189	4.312	1.81943	3.52943	1.99681e-06	up
FAM117A	2.46864	1.16921	1.07818	2.11137	0.00442514	up
FAM118A	9.14889	5.05438	0.856064	1.81009	5.16207e-05	up
FAM131A	1.79967	0.421758	2.09325	4.26707	0.00100054	up
FAM131C	2.60193	0.366307	2.82846	7.10313	5.12234e-05	up
FAM160B2	11.4011	4.74077	1.26597	2.4049	0.000956565	up
FAM162A	25.0105	10.4641	1.25709	2.39013	0.00239148	up
FAM166C	1.04913	0.47657	1.13843	2.20142	0.00751456	up
FAM167B	1.65041	0.378518	2.12439	4.36018	5.0043e-05	up
FAM174A	13.9856	4.67384	1.58127	2.99232	0.000176259	up
FAM174B	7.92778	3.10323	1.35314	2.55468	1.80428e-05	up
FAM177A1	12.1867	5.88274	1.05075	2.07161	0.000475113	up
FAM183A	1.36955	0.287868	2.25022	4.75756	0.000111601	up
FAM189A2	0.840666	0.396345	1.08478	2.12105	0.00173543	up
FAM193B	14.1682	5.8408	1.27842	2.42573	3.18313e-05	up
FAM209B	1.18723	0.427812	1.47255	2.77511	0.00140844	up
FAM214B	3.24631	0.529699	2.61555	6.12859	3.80862e-06	up
FAM220A	11.9042	5.49084	1.11637	2.16801	5.47365e-05	up
FAM221A	2.32668	1.13205	1.03934	2.05529	3.30496e-05	up
FAM227A	0.731517	0.344695	1.08557	2.12221	0.00679441	up
FAM229A	4.95693	1.56675	1.66167	3.16382	0.000662092	up
FAM234A	13.552	7.86602	0.784804	1.72286	0.00416921	up
FAM241B	14.1361	6.12526	1.20654	2.30784	3.13745e-05	up
FAM24B	5.35451	2.37921	1.17027	2.25054	0.0035532	up
FAM32A	56.0109	33.9672	0.721566	1.64897	6.37204e-05	up
FAM3A	7.17204	2.77331	1.37077	2.58609	1.45183e-05	up
FAM3D	0.374529	0.00431633	6.43913	86.7702	0.000306027	up
FAM43A	13.2363	2.4609	2.42725	5.37865	1.96215e-06	up
FAM50A	44.3405	27.5891	0.684527	1.60718	0.00171259	up
FAM71E1	1.80405	0.480538	1.90852	3.75424	0.000608012	up
FAM83E	10.6832	0.658568	4.01987	16.2219	8.06513e-05	up
FAM83F	2.14644	1.42286	0.593157	1.50854	0.00176681	up
FAM89B	5.82105	1.06044	2.45662	5.48929	0.00134772	up
FAM98C	4.56129	2.09005	1.1259	2.18238	7.09836e-06	up
FANK1	0.75703	0.0882929	3.09998	8.57408	0.000973008	up
FASTK	23.7285	11.4814	1.04732	2.06669	0.000205351	up
FBLIM1	7.01618	1.29936	2.43288	5.39971	9.24924e-07	up
FBRS	13.6008	7.4176	0.874665	1.83358	0.00126649	up
FBXL12	8.65163	5.68023	0.607021	1.52311	7.6616e-05	up
FBXL15	7.19775	1.49247	2.26984	4.82271	0.00222936	up
FBXL20	2.74014	1.33289	1.0397	2.0558	0.0012638	up
FBXL5	25.1181	11.8972	1.0781	2.11125	3.29942e-05	up
FBXO16	1.94867	0.912022	1.09535	2.13665	0.0004166	up
FBXO2	5.5934	0.646028	3.11406	8.65814	2.42553e-05	up
FBXO32	4.39706	0.320689	3.77729	13.7113	3.10427e-05	up
FBXO36	3.10816	0.729995	2.0901	4.25778	6.589e-05	up
FBXO44	10.0376	2.03659	2.30119	4.92863	4.03436e-06	up
FBXO46	6.01525	3.54262	0.763807	1.69797	0.00816062	up
FBXO6	5.24994	0.939564	2.48224	5.58764	2.92379e-06	up
FBXO8	10.547	4.6721	1.17469	2.25744	1.2984e-05	up
FBXW4	9.40648	3.78004	1.31525	2.48846	5.75521e-05	up
FCGR2A	1.55702	0.180394	3.10956	8.63118	0.000952755	up
FCHO1	1.2004	0.154343	2.95931	7.7775	0.000112098	up
FCHSD1	11.2001	3.22943	1.79416	3.46814	0.00241355	up
FCSK	4.35263	2.17558	1.00049	2.00068	0.00241946	up
FDFT1	133.507	31.4311	2.08666	4.24762	2.25542e-07	up
FDPS	28.756	13.7896	1.06028	2.08534	3.80325e-05	up
FDX1	17.3415	10.3357	0.746593	1.67783	0.00242738	up
FDXR	5.9998	3.16426	0.923047	1.89612	0.00226336	up
FER1L4	9.5288	1.69729	2.48907	5.61414	2.5301e-05	up
FEZ2	17.5439	9.46722	0.889958	1.85312	0.000196883	up
FEZF1-AS1	1.78795	0.164519	3.44198	10.8677	9.76986e-05	up
FFAR4	3.19925	0.639302	2.32316	5.00429	1.99666e-05	up
FGD2	0.142627	0.0266746	2.41871	5.34691	0.00561006	up
FGD3	3.18239	1.8035	0.819307	1.76456	0.000123118	up
FGFBP1	27.0226	5.13624	2.39538	5.26116	8.61696e-05	up
FGFR3	1.3561	0.579349	1.22696	2.34073	0.00247558	up
FGFR4	1.4941	0.614011	1.28294	2.43334	0.000223563	up
FGGY	0.704645	0.323431	1.12344	2.17865	0.000720916	up
FHIT	0.983257	0.524301	0.907171	1.87536	0.00356229	up
FHL2	34.6131	10.0349	1.7863	3.44928	4.37933e-06	up
FHL3	18.7556	10.3047	0.864022	1.8201	0.000727062	up
FHOD1	12.9274	7.59614	0.76709	1.70183	0.00211745	up
FIBCD1	2.44874	0.618525	1.98514	3.959	9.79493e-05	up
FIBP	27.6955	13.7667	1.00847	2.01177	1.20659e-05	up
FIG4	1.72358	0.943783	0.86888	1.82624	2.8093e-05	up
FIS1	42.7883	17.1614	1.31805	2.49328	0.00142036	up
FKBP10	3.59649	1.06163	1.76031	3.38772	0.000693728	up
FKBP1B	0.0800383	0.00392974	4.34819	20.3673	0.0024733	up
FKBP3	55.8864	30.6428	0.866947	1.8238	0.00599005	up
FKBP8	82.3898	24.3981	1.7557	3.37689	2.00965e-06	up
FLJ12825	0.267752	0.0329424	3.02288	8.1279	0.00142584	up
FLJ20021	8.62526	1.27451	2.75863	6.76753	0.000194939	up
FLNB-AS1	0.601805	0.364304	0.724151	1.65193	0.00715308	up
FLOT1	96.2233	22.64	2.08751	4.25015	8.32719e-06	up
FLYWCH1	5.59738	2.50284	1.16119	2.23641	0.00141355	up
FLYWCH2	13.7519	7.36093	0.901672	1.86823	0.00473479	up
FNTB	1.87037	1.22753	0.607566	1.52369	0.00515678	up
FOLR1	9.16988	2.20781	2.05429	4.15339	0.000191803	up
FOS	53.21	6.99396	2.92752	7.60799	3.46123e-05	up
FOSB	8.61474	0.505155	4.09201	17.0537	6.2611e-05	up
FOSL1	129.058	28.3531	2.18645	4.55183	9.29582e-05	up
FOSL2	21.6879	12.2337	0.826033	1.7728	0.0015601	up
FOXA3	1.89031	0.43194	2.12972	4.37632	0.0035683	up
FOXD2-AS1	1.94766	0.359315	2.43842	5.42048	0.000199734	up
FOXL1	1.00673	0.527413	0.932677	1.90881	0.00359757	up
FOXN1	4.22229	0.0886305	5.57408	47.6393	7.23982e-05	up
FOXO1	3.42461	1.87404	0.869788	1.82739	0.00143613	up
FOXO4	4.07139	0.860914	2.24158	4.72914	9.12201e-05	up
FOXP1	0.356126	0.155402	1.19638	2.29165	0.000401601	up
FOXP4	13.0305	7.25549	0.84475	1.79595	0.00330688	up
FOXP4-AS1	1.89565	0.599467	1.66094	3.16223	0.00641934	up
FOXQ1	84.8456	50.2062	0.756974	1.68994	0.000109329	up
FOXRED1	11.1782	6.933	0.689132	1.61231	0.000394941	up
FRA10AC1	11.0866	4.35976	1.34649	2.54293	0.00557022	up
FRAT1	2.34082	0.553547	2.08024	4.22877	0.000191193	up
FRAT2	8.95857	1.9246	2.21871	4.65477	8.77089e-05	up
FRMD3	1.54612	1.0141	0.608454	1.52462	0.000138169	up
FRS3	2.23563	0.751334	1.57315	2.97554	0.000962385	up
FSCN1	21.0896	13.1683	0.679466	1.60155	0.00462335	up
FSTL3	7.72436	2.59635	1.57293	2.97508	0.000843483	up
FTH1P11	1.90822	0.784974	1.28151	2.43093	0.00550515	up
FTH1P2	33.1916	10.7082	1.6321	3.09963	0.00698902	up
FTH1P20	4.82401	1.68883	1.51421	2.85642	0.000341544	up
FTL	3866.67	543.895	2.82969	7.10922	0.000222289	up
FTLP3	4.55426	0.901497	2.33682	5.05188	0.00323534	up
FUCA1	164.307	54.7682	1.58499	3.00005	1.12533e-05	up
FUNDC2	3.78222	2.4301	0.638219	1.55641	0.000583893	up
FUZ	1.00618	0.255972	1.97484	3.93084	7.33191e-06	up
FXR1	31.888	19.7837	0.688698	1.61183	0.000285017	up
FXYD3	0.528566	0.0491711	3.4262	10.7495	0.00111098	up
FXYD4	0.0966555	0.0486526	0.990335	1.98665	0.00282003	up
FXYD5	44.3209	28.023	0.661374	1.58159	0.00323373	up
FZD2	3.67544	1.86715	0.977078	1.96847	0.00121142	up
FZD5	3.58053	2.15713	0.731056	1.65985	0.0033229	up
FZD7	8.81373	4.31296	1.03107	2.04354	0.00122758	up
G0S2	2.32248	0.078163	4.89303	29.7133	0.000167425	up
G6PD	63.5715	21.1684	1.58647	3.00313	0.000569333	up
GAA	20.3374	12.6913	0.680294	1.60247	0.00299494	up
GABARAPL1	97.3271	24.7994	1.97254	3.92458	1.75773e-07	up
GABARAPL2	35.2267	10.1995	1.78817	3.45377	0.000327325	up
GABBR1	12.0391	4.48916	1.42321	2.68182	0.000186203	up
GADD45A	46.1999	12.9809	1.8315	3.55908	8.41473e-06	up
GADD45B	75.2389	7.15416	3.39462	10.5168	3.83641e-06	up
GADD45G	5.77015	1.05762	2.44778	5.45577	0.000103386	up
GAK	10.307	6.38314	0.691288	1.61472	0.00473601	up
GAL3ST4	1.27401	0.412381	1.62733	3.08941	0.000184364	up
GALK1	11.4495	2.48529	2.2038	4.60691	1.35114e-05	up
GALM	9.94131	4.00165	1.31284	2.4843	3.28098e-05	up
GALNT10	8.91781	5.27126	0.758542	1.69178	8.3542e-05	up
GALNT12	17.2672	10.1189	0.770976	1.70642	5.35749e-05	up
GALR3	0.343845	0.0538038	2.67598	6.39072	0.00507151	up
GALT	5.65933	2.20565	1.35943	2.56583	0.000901166	up
GAMT	3.2589	0.389233	3.06568	8.37261	0.00208332	up
GAN	6.18836	3.31226	0.901741	1.86832	0.000114884	up
GAPDHP60	0.47933	0.149248	1.68331	3.21163	0.00949684	up
GAR1-DT	0.550475	0.184935	1.57366	2.97658	0.00973658	up
GAREM2	0.316449	0.0387552	3.02951	8.16534	0.00421889	up
GAS5	109.527	44.899	1.28653	2.43941	0.000522429	up
GAS6	22.4511	9.06058	1.30911	2.47789	7.89323e-05	up
GATA3	0.223153	0.129382	0.786396	1.72476	0.00544517	up
GATA6	25.3726	8.39421	1.59581	3.02264	4.46491e-05	up
GATA6-AS1	4.96553	0.336014	3.88536	14.7778	1.76678e-10	up
GBP3	18.3791	9.28433	0.985194	1.97958	8.52798e-06	up
GCA	4.15521	1.6719	1.31344	2.48533	3.41214e-05	up
GCAT	28.6143	7.14378	2.00198	4.00549	0.000138339	up
GCDH	5.09411	3.06392	0.733452	1.66261	0.00226862	up
GCNA	2.51391	1.32129	0.927989	1.90262	0.00873235	up
GCNT1	3.84884	2.14144	0.845841	1.79731	8.68121e-05	up
GCNT3	0.8804	0.20705	2.08818	4.25212	5.43177e-05	up
GCOM1	1.1255	0.206257	2.44805	5.4568	8.7014e-08	up
GDA	44.0664	21.9521	1.00532	2.00739	9.51459e-06	up
GDF15	170.463	40.3472	2.07892	4.22491	4.07089e-07	up
GDI1	43.8764	15.2553	1.52414	2.87615	2.26016e-05	up
GDPD1	1.69129	0.469593	1.84864	3.6016	1.60213e-06	up
GDPD3	22.0825	4.80688	2.19973	4.59394	0.000151075	up
GEMIN2	10.8304	4.89571	1.14549	2.21222	4.40651e-05	up
GEMIN8	2.16802	0.867737	1.32105	2.49848	0.000110768	up
GEMIN8P4	1.30014	0.674667	0.946414	1.92708	8.82294e-05	up
GET1	4.06441	1.68195	1.27291	2.41648	0.00321567	up
GFER	5.14424	2.54627	1.01457	2.0203	0.00210228	up
GFPT1	41.2486	26.9602	0.613514	1.52998	0.00148099	up
GGPS1	5.23344	2.55582	1.03397	2.04765	0.00185453	up
GHDC	6.99911	3.44435	1.02294	2.03206	0.00136929	up
GID4	5.6295	2.80065	1.00725	2.01007	0.000244397	up
GIHCG	0.494214	0.143588	1.7832	3.44189	0.00263288	up
GIMAP2	0.711031	0.111511	2.67273	6.37633	0.0007678	up
GIMAP4	0.399502	0.0130287	4.93843	30.6632	0.000684668	up
GINM1	28.2429	10.9061	1.37275	2.58963	7.26829e-06	up
GIPC1	53.5609	16.1896	1.72611	3.30835	1.34725e-05	up
GIPR	5.26793	0.621708	3.08293	8.47332	5.32024e-06	up
GJC3	0.751039	0.289683	1.37441	2.59262	9.73861e-06	up
GKAP1	5.68111	2.24057	1.34231	2.53557	0.000198486	up
GLI2	0.551457	0.219416	1.32958	2.51329	0.000668386	up
GLIS2	5.65246	1.85136	1.6103	3.05314	0.00151192	up
GLRX	14.9249	3.54889	2.07228	4.20551	0.000232295	up
GLRX5	47.9844	23.1488	1.05163	2.07287	0.00510355	up
GLT8D1	29.5152	11.7759	1.32562	2.5064	0.000107484	up
GLTP	33.1507	17.3303	0.935737	1.91287	0.000340957	up
GLUD1	25.7051	11.5915	1.14899	2.21758	1.52493e-05	up
GLUD1P2	0.870553	0.140318	2.63324	6.20416	0.00806779	up
GLUL	9.6123	2.73853	1.81148	3.51001	2.84436e-05	up
GM2A	34.7447	13.6882	1.34386	2.5383	4.04037e-06	up
GMIP	6.98951	4.05173	0.786654	1.72507	0.00543786	up
GMPPA	18.0446	4.86846	1.89003	3.70643	1.86397e-07	up
GMPR	7.77119	2.04081	1.92899	3.80789	0.000317535	up
GMPR2	28.5726	11.79	1.27707	2.42346	4.24574e-07	up
GMPSP1	3.37162	0.917341	1.87791	3.67542	0.0080046	up
GNAI2	23.235	14.3874	0.691491	1.61495	0.00154122	up
GNAS	30.6144	18.0817	0.759681	1.69312	3.06691e-06	up
GNB1L	0.721337	0.445822	0.694205	1.61799	0.00432936	up
GNB2	72.5233	38.7178	0.905446	1.87312	0.000364315	up
GNE	17.0822	10.2468	0.737316	1.66707	0.00357794	up
GNL1	20.2053	9.00426	1.16605	2.24397	1.18182e-06	up
GNLY	0.046772	0.00650989	2.84494	7.18476	0.00821861	up
GNPDA1	24.9652	15.9742	0.644173	1.56284	0.000225264	up
GNRH1	2.65717	0.99186	1.42168	2.67898	0.00433888	up
GOLGA2	51.8449	10.7053	2.27588	4.84294	0.00160018	up
GOLGA3	20.7147	11.6915	0.825199	1.77178	0.0007071	up
GOLGA5	41.0333	22.4305	0.871334	1.82935	0.00127033	up
GOLGA7B	2.20477	0.723317	1.60793	3.04814	0.000175835	up
GOLPH3L	17.1482	10.2396	0.7439	1.6747	0.00148967	up
GOLT1A	22.5704	2.63828	3.09676	8.55497	0.00106455	up
GOLT1B	37.8255	17.1861	1.13812	2.20094	1.209e-05	up
GOSR2	5.211	2.96146	0.815252	1.75961	2.01627e-06	up
GOT1	89.8134	35.2239	1.35037	2.54978	2.40009e-05	up
GPA33	0.375692	0.115413	1.70274	3.25519	0.000742944	up
GPANK1	12.2097	5.85483	1.06033	2.08541	6.7354e-05	up
GPAT3	12.7779	8.48428	0.590786	1.50607	0.00159818	up
GPC2	1.49061	0.354713	2.07118	4.2023	7.00804e-05	up
GPC3	0.878929	0.431255	1.02721	2.03807	0.00987465	up
GPCPD1	4.41762	2.03993	1.11475	2.16558	0.000393985	up
GPKOW	26.8231	16.3312	0.715848	1.64245	3.0892e-05	up
GPN3	19.8282	11.6661	0.765234	1.69965	0.00698982	up
GPR108	26.7037	12.1719	1.13349	2.19388	0.000522018	up
GPR160	8.53307	2.86657	1.57374	2.97675	2.6745e-05	up
GPR161	1.03124	0.676202	0.608858	1.52505	0.00112803	up
GPR162	0.364683	0.0188826	4.27152	19.3132	0.00111656	up
GPR22	0.0545523	0.0146231	1.89939	3.73056	0.00732736	up
GPR35	5.12351	2.21712	1.20844	2.31088	0.000164139	up
GPRC5A	114.328	19.7561	2.53281	5.78696	2.63925e-05	up
GPRC5C	3.26668	0.353469	3.20817	9.24175	3.45656e-05	up
GPSM1	3.05923	1.2795	1.25758	2.39095	0.00273557	up
GPT2	12.3085	3.81116	1.69135	3.22959	9.11945e-06	up
GPX2	1.35648	0.486277	1.48002	2.78953	0.003254	up
GPX4	276.318	70.794	1.96463	3.90313	0.000328968	up
GPX8	16.6597	10.1607	0.713357	1.63962	0.000289089	up
GRAMD1A	2.13934	0.255387	3.06641	8.37684	3.33827e-05	up
GRAMD2B	7.66134	4.31991	0.826594	1.77349	0.000180516	up
GRB7	38.8579	3.67278	3.40326	10.5799	1.90401e-05	up
GRHPR	18.1718	10.1103	0.845884	1.79737	9.60499e-05	up
GRID2IP	0.235743	0.0475899	2.30849	4.95363	0.0017548	up
GRINA	45.5687	29.673	0.618894	1.5357	0.000492782	up
GRK2	30.0252	10.9289	1.45803	2.74733	0.00284279	up
GRK5	1.207	0.494502	1.28738	2.44085	0.000567857	up
GRK6	15.1537	9.7067	0.642614	1.56116	0.00924658	up
GRN	82.032	36.308	1.1759	2.25933	0.000268223	up
GRTP1	6.24313	2.78593	1.16411	2.24095	9.14906e-05	up
GS1-124K5.4	0.988712	0.277666	1.8322	3.5608	0.00386362	up
GSDMA	5.95579	2.45759	1.27705	2.42343	0.000280556	up
GSDMB	23.0595	1.92044	3.58585	12.0074	7.01897e-08	up
GSDMD	15.4641	3.77988	2.03251	4.09116	7.03763e-05	up
GSEC	1.57723	0.434997	1.85831	3.62584	6.34935e-05	up
GSK3A	9.17779	5.48618	0.742345	1.67289	0.000140704	up
GSN	25.311	2.61467	3.27506	9.68038	3.77793e-06	up
GSR	67.0758	36.7527	0.867941	1.82506	5.49497e-05	up
GSS	17.8157	9.13376	0.96387	1.95053	4.1534e-06	up
GSTA4	1.52209	0.1583	3.26532	9.61521	9.64643e-05	up
GSTK1	39.6113	13.7469	1.52681	2.88148	1.41796e-05	up
GSTM3	61.233	11.3795	2.42787	5.38097	6.75893e-05	up
GSTO1	115.611	29.1526	1.98759	3.96573	0.00296931	up
GSTO2	5.65196	3.21654	0.813244	1.75716	0.00729345	up
GSTP1	255.183	120.699	1.08012	2.11421	0.00109566	up
GSTT2B	5.87229	2.94086	0.997686	1.9968	0.00880847	up
GSTZ1	3.02312	1.1125	1.44223	2.7174	0.000113675	up
GTF2E2	51.9585	20.052	1.37361	2.59118	0.00093402	up
GTF2H5	5.44697	1.83478	1.56985	2.96873	0.00475322	up
GTF2IRD1	14.5296	6.18636	1.23183	2.34865	0.000816072	up
GUCA1B	8.40992	1.43726	2.54877	5.85136	0.000108063	up
GUK1	34.3161	17.5433	0.96797	1.95609	0.000122706	up
GUSB	23.9533	12.4174	0.947863	1.92901	0.000109889	up
GYG2P1	0.356186	0.0840013	2.08415	4.24024	0.00510293	up
GZMB	0.562054	0.306608	0.874315	1.83314	0.000566735	up
H1-0	122.951	47.607	1.36884	2.58263	3.06971e-05	up
H1-10	27.876	9.24679	1.592	3.01466	4.79883e-05	up
H1-2	88.2753	27.5931	1.6777	3.19918	0.000808088	up
H2AC6	22.2514	7.41546	1.58529	3.00067	0.000115778	up
H2AZ1	226.163	118.398	0.933712	1.91019	0.00963576	up
H2BC5	14.4833	5.71027	1.34276	2.53637	0.000637203	up
HABP4	8.37494	3.15837	1.4069	2.65166	1.20431e-05	up
HACD1	5.2992	3.46688	0.612135	1.52852	0.00852925	up
HACL1	13.7629	7.88228	0.804096	1.74605	0.00246628	up
HAGH	7.29365	1.64185	2.15132	4.44234	3.8024e-06	up
HAGHL	3.3644	0.788548	2.09308	4.26658	5.4436e-05	up
HAGLR	1.12673	0.659509	0.772676	1.70844	0.000440001	up
HAPLN2	0.142393	0.0120195	3.56643	11.8469	0.00166418	up
HAPLN3	2.3856	0.129663	4.20151	18.3985	2.59037e-07	up
HAUS4	6.75944	3.26713	1.04888	2.06892	0.000428892	up
HAX1	54.4298	29.1969	0.898579	1.86423	4.03188e-05	up
HBEGF	14.0671	2.66012	2.40276	5.28815	4.08351e-06	up
HCFC1R1	47.5177	3.30489	3.84579	14.378	0.000874784	up
HCG27	0.76256	0.192878	1.98316	3.95359	0.00147022	up
HCN2	2.22936	0.856443	1.3802	2.60305	0.00126586	up
HDAC1	50.5066	32.4968	0.636174	1.5542	3.43177e-06	up
HDAC10	1.11018	0.292072	1.9264	3.80105	0.00364896	up
HDAC11	4.00803	0.972628	2.04293	4.12083	8.22428e-06	up
HDAC3	18.1844	11.0248	0.721956	1.64942	0.00143517	up
HDAC4-AS1	1.31391	0.152544	3.10657	8.61334	0.000880742	up
HDAC5	10.9448	2.33281	2.2301	4.69167	5.51971e-06	up
HDAC6	6.76607	4.02175	0.750493	1.68237	0.00580693	up
HDAC7	12.4279	4.17958	1.57216	2.97349	0.000216435	up
HDAC8	0.99003	0.448481	1.14242	2.20752	0.00118827	up
HDDC2	14.0671	8.04699	0.805808	1.74812	0.00961251	up
HDGFL2	23.7783	13.0448	0.866172	1.82282	2.17974e-05	up
HDHD3	11.6513	5.17527	1.17078	2.25133	0.00139594	up
HEBP1	14.3054	7.50898	0.92987	1.9051	0.00148365	up
HEBP2	10.7449	5.94345	0.854277	1.80785	0.00644243	up
HECA	9.59623	3.96437	1.27538	2.42062	8.59903e-06	up
HELZ2	5.32592	2.23898	1.25019	2.37872	0.00613672	up
HEMK1	2.59942	1.00497	1.37104	2.58657	8.8227e-05	up
HERPUD1	37.6883	6.35446	2.56827	5.93099	2.98442e-08	up
HES1	40.6103	13.6606	1.57183	2.97281	7.86208e-06	up
HES2	0.750811	0.225268	1.73681	3.33297	0.000244446	up
HES4	9.85031	2.39656	2.0392	4.11019	7.45867e-06	up
HES6	5.05874	1.15105	2.13583	4.39491	0.00109492	up
HES7	12.9651	1.48995	3.1213	8.70169	2.51072e-07	up
HESX1	0.441094	0.120981	1.86631	3.64599	0.00337938	up
HEXD	5.06755	2.81907	0.846067	1.79759	3.90392e-05	up
HEXIM1	52.9054	23.0939	1.1959	2.29088	0.000438881	up
HEXIM2	1.01152	0.483476	1.065	2.09218	0.00650248	up
HGD	3.20287	0.409346	2.96797	7.82435	3.32594e-07	up
HHEX	1.80317	1.14205	0.658905	1.57888	0.00287794	up
HHLA3	12.4998	3.25248	1.9423	3.84317	0.000599916	up
HIBADH	44.2703	19.5216	1.18127	2.26777	0.000120097	up
HIBCH	5.89133	3.53907	0.735222	1.66465	0.00764514	up
HID1	17.9434	3.3625	2.41585	5.33634	0.000631041	up
HIGD1A	31.844	15.5508	1.03403	2.04774	0.00172382	up
HIGD2A	56.7581	21.5987	1.39388	2.62784	0.000962042	up
HIKESHI	17.9022	6.43497	1.47613	2.78202	0.00121208	up
HIP1R	9.20647	5.50103	0.742945	1.67359	0.00234143	up
HK1	33.2692	16.5921	1.00369	2.00512	0.000521573	up
HK3	0.0662698	0.024493	1.43598	2.70566	0.00922448	up
HLA-A	218.893	68.198	1.68243	3.20968	0.00052358	up
HLA-B	33.5259	11.8278	1.50309	2.83449	0.000214797	up
HLA-C	144.999	60.3913	1.26363	2.40099	9.83922e-06	up
HLA-DMA	9.24702	2.48218	1.89738	3.72536	0.000205987	up
HLA-DMB	0.902012	0.335607	1.42637	2.6877	0.000164472	up
HLA-DPA1	0.0215609	0.00473505	2.18697	4.55347	0.00825575	up
HLA-E	115.867	24.6559	2.23246	4.69935	2.52387e-06	up
HLA-F	6.80205	0.925871	2.87709	7.34665	0.000130405	up
HLA-H	6.90507	2.61526	1.4007	2.6403	0.00534408	up
HLA-K	9.15212	1.85581	2.30206	4.93161	0.000152887	up
HMG20B	43.1611	12.9239	1.73969	3.33963	3.19496e-06	up
HMGA1	456.825	290.125	0.654967	1.57458	0.000456052	up
HMGCL	8.05306	2.82212	1.51276	2.85355	0.000152795	up
HMGCR	23.8056	14.5754	0.707769	1.63328	0.00106003	up
HMGCS1	33.7463	19.8595	0.764897	1.69925	0.0079933	up
HMGN2P46	0.258582	0.0657713	1.97509	3.93153	0.00043126	up
HMGN3	102.633	34.7894	1.56078	2.95013	0.00132456	up
HMGN4	86.4473	42.0636	1.03925	2.05516	8.84238e-05	up
HMOX1	6.71351	2.32324	1.53093	2.88971	4.1802e-05	up
HNMT	1.4923	0.641913	1.21709	2.32477	0.00237896	up
HNRNPCP2	17.4504	10.5975	0.719547	1.64666	0.00160603	up
HOMER3	4.0614	2.34694	0.791194	1.73051	0.0016435	up
HOOK2	27.2085	9.00352	1.5955	3.02199	2.00092e-09	up
HOPX	0.77604	0.00703783	6.78486	110.267	0.000355382	up
HOTAIR	0.822992	0.101406	3.02074	8.11583	3.809e-07	up
HOTAIRM1	14.8679	2.1092	2.81743	7.04908	6.90265e-06	up
HOXA10	17.9691	8.68363	1.04914	2.0693	0.00241114	up
HOXA11	24.1655	8.67543	1.47794	2.78551	7.45876e-05	up
HOXA3	6.92433	2.89897	1.25614	2.38855	0.000381474	up
HOXA4	1.52859	0.253889	2.58994	6.02072	2.73468e-05	up
HOXA5	48.4046	21.8129	1.14996	2.21908	0.000328843	up
HOXA9	59.5136	19.4953	1.61009	3.05271	0.000159079	up
HOXB13	4.90746	2.91182	0.753054	1.68536	0.00192127	up
HOXB2	2.09256	1.03538	1.01511	2.02105	0.00115656	up
HOXB4	21.4863	11.8411	0.859621	1.81456	0.000343471	up
HOXB5	20.9278	11.9778	0.805061	1.74722	2.79582e-05	up
HOXB6	56.7839	18.2631	1.63655	3.10921	0.000387774	up
HOXB7	49.9441	25.8478	0.95027	1.93223	0.00274076	up
HOXB9	358.893	82.1394	2.12741	4.36931	8.21116e-06	up
HOXC10	0.86135	0.10531	3.03195	8.17916	3.06147e-07	up
HOXC11	0.685762	0.173413	1.98349	3.95449	0.000636475	up
HOXC4	0.80229	0.0903229	3.15096	8.88246	4.46636e-06	up
HOXC6	1.70122	0.598923	1.50613	2.84047	0.000361388	up
HOXC8	1.33423	0.201482	2.72728	6.62205	0.00239608	up
HOXC9	1.15547	0.0322377	5.16358	35.8421	0.000310488	up
HOXD8	0.364393	0.0380256	3.26045	9.58282	0.000140191	up
HOXD9	2.10417	0.789818	1.41366	2.66411	0.00174641	up
HPCAL1	14.4726	3.18767	2.18275	4.54018	0.000168754	up
HPCAL4	0.776777	0.488755	0.668388	1.5893	0.00291435	up
HRAT92	0.743235	0.0344412	4.43161	21.5798	0.000115956	up
HRCT1	2.70454	0.929658	1.54061	2.90918	0.00721799	up
HS1BP3	2.6534	1.27883	1.05302	2.07486	0.000658641	up
HSBP1	16.8476	9.41639	0.839297	1.78918	0.0034699	up
HSBP1L1	43.7739	16.1686	1.43687	2.70734	0.000500643	up
HSD11B1L	1.52902	0.456923	1.74259	3.34635	0.00315218	up
HSD17B11	30.3858	14.1146	1.10621	2.15279	6.68402e-05	up
HSD17B14	0.904898	0.0368308	4.61877	24.5691	0.00463172	up
HSD17B7	9.96083	3.11306	1.67793	3.19969	0.000231384	up
HSD17B7P2	12.9783	1.79926	2.85063	7.21315	0.00178202	up
HSD17B8	12.9332	3.06132	2.07886	4.22473	0.000327755	up
HSD3B7	4.3259	1.17836	1.87621	3.67111	4.12793e-05	up
HSF4	8.26497	1.70123	2.28043	4.85824	7.13106e-07	up
HSH2D	13.2697	2.10794	2.65423	6.29509	2.54078e-05	up
HSP90B2P	0.475515	0.238369	0.996297	1.99487	0.0033333	up
HSPA1A	2.09704	0.41089	2.35153	5.10365	0.000369012	up
HSPA1B	35.0337	7.44808	2.2338	4.70372	2.84918e-05	up
HSPA5	273.628	164.957	0.730127	1.65879	8.6459e-05	up
HSPB1	258.663	79.2405	1.70676	3.26428	0.000340794	up
HTATIP2	32.6836	21.7366	0.588438	1.50362	0.000880027	up
HTR1D	0.431701	0.170643	1.33906	2.52986	0.000314542	up
HTRA1	1.45812	0.209731	2.7975	6.95236	0.00264861	up
HTRA2	8.67219	5.23929	0.727024	1.65522	2.51123e-05	up
HVCN1	0.121168	0.0260812	2.21593	4.6458	0.00421245	up
HYAL1	0.640403	0.11005	2.54082	5.8192	0.00263591	up
HYAL2	14.2676	6.89573	1.04897	2.06905	0.00269943	up
HYKK	1.49515	0.715094	1.06409	2.09085	0.00568735	up
IAH1	7.0515	1.58443	2.15396	4.45048	4.81401e-05	up
IBA57-DT	1.56499	0.400584	1.96598	3.90679	0.00188653	up
ICA1	11.0795	6.9093	0.681277	1.60356	0.000123241	up
ICAM2	1.48933	0.662697	1.16824	2.24738	0.000226718	up
ID1	192.631	37.7246	2.35226	5.10623	8.93331e-09	up
ID2	215.433	71.3005	1.59526	3.02148	4.44263e-05	up
ID3	65.0919	12.0247	2.43647	5.41316	3.99152e-05	up
IDH1-AS1	1.97058	0.100912	4.28745	19.5278	0.000199337	up
IDH2	57.7501	13.418	2.10565	4.30393	4.60047e-05	up
IDH3G	22.5841	14.477	0.641542	1.56	0.000758778	up
IDI1	44.0292	14.6697	1.58562	3.00136	2.45491e-05	up
IDUA	7.4212	2.36124	1.65211	3.14292	0.00146078	up
IER2	46.8867	8.23035	2.51015	5.69681	0.000632025	up
IER3	68.6425	40.0069	0.778854	1.71577	0.00707129	up
IER3IP1	16.2197	7.60876	1.09202	2.13172	0.000337452	up
IER5	19.3811	8.8613	1.12906	2.18716	6.77497e-06	up
IFI27L1	7.96685	2.37627	1.74531	3.35268	0.00279737	up
IFI6	9.86382	3.42875	1.52447	2.8768	0.00245121	up
IFIT1	2.6492	0.72368	1.87213	3.66073	1.46261e-05	up
IFITM10	0.278857	0.163592	0.769428	1.70459	0.00216174	up
IFITM2	93.3662	56.2497	0.731055	1.65985	0.00604405	up
IFITM3	80.7371	42.6111	0.922003	1.89474	0.00106846	up
IFNGR2	19.646	6.92043	1.5053	2.83884	5.81001e-06	up
IFRD1	4.13374	1.84298	1.16541	2.24297	0.00536456	up
IFT20	14.5848	3.56461	2.03265	4.09155	4.0625e-06	up
IFT27	4.53254	2.42832	0.900361	1.86653	4.42573e-05	up
IFT43	6.17178	1.34759	2.1953	4.57986	0.000701369	up
IFT46	5.96566	3.28387	0.861285	1.81666	3.09674e-05	up
IGBP1	60.1341	18.8107	1.67663	3.1968	7.92422e-05	up
IGF2BP2	25.6073	14.5158	0.818933	1.7641	7.51954e-05	up
IGFBP2	14.8822	5.85227	1.34652	2.54297	6.19846e-05	up
IGFBP3	3.41496	0.675666	2.33749	5.05421	3.33955e-05	up
IGFBP4	39.8816	5.22698	2.93167	7.62994	5.92603e-05	up
IGFBP5	0.0367258	0.00203841	4.17128	18.0169	0.000522338	up
IGFBP6	24.6059	4.88008	2.33403	5.04211	0.000606284	up
IGFL1	0.697065	0.0772373	3.17392	9.02497	0.000482166	up
IGIP	3.32518	1.5786	1.07479	2.10641	0.000114492	up
IGSF8	24.972	5.68229	2.13576	4.3947	5.19927e-06	up
IKBKB	8.30149	3.79742	1.12835	2.18609	0.000783788	up
IL10RA	0.164803	0.0671879	1.29447	2.45287	0.00980812	up
IL10RB	0.163401	0.0444367	1.87859	3.67716	0.00575643	up
IL12A	1.59516	0.706375	1.17519	2.25823	0.00100148	up
IL15RA	4.61844	2.86616	0.688284	1.61137	0.00166172	up
IL17RC	1.5688	0.304031	2.36737	5.15998	0.000107076	up
IL17RE	4.55299	2.18224	1.061	2.08638	0.00515808	up
IL18	69.3112	15.3635	2.17358	4.51142	0.000940243	up
IL1A	0.540613	0.173472	1.63989	3.11643	0.0018186	up
IL1R2	3.95082	2.30025	0.780363	1.71756	0.000603993	up
IL1RN	3.31816	1.23643	1.4242	2.68366	0.000311595	up
IL22RA1	6.90307	3.74871	0.880843	1.84145	6.20297e-05	up
IL2RG	1.23964	0.196277	2.65896	6.31575	0.00385833	up
IL32	4.73959	1.32379	1.84009	3.58032	0.000274231	up
IL6R	3.72783	1.98841	0.906723	1.87478	0.00158331	up
ILF3-DT	10.4282	3.61568	1.52815	2.88415	0.00309555	up
ILRUN	32.6892	15.5682	1.07021	2.09974	0.000388339	up
ILRUN-AS1	5.29471	0.697193	2.92492	7.59433	0.000649574	up
ILVBL	8.92237	5.00335	0.834534	1.78328	0.0033869	up
IMMP2L	1.35399	0.500731	1.43511	2.70402	0.000471059	up
IMPDH2	81.4235	51.1251	0.671413	1.59263	0.000130681	up
INAFM1	11.3997	1.83243	2.63717	6.2211	0.00170788	up
INF2	27.8315	14.5824	0.932489	1.90857	0.00171174	up
ING2	17.5932	10.2496	0.779451	1.71648	0.00469061	up
ING4	8.92156	1.76164	2.34037	5.06434	3.91066e-06	up
INHBB	28.4618	3.54859	3.00371	8.02059	0.000180119	up
INKA1	0.611773	0.143469	2.09225	4.26413	0.000543785	up
INPP1	15.4542	8.79466	0.813299	1.75723	0.000166116	up
INPP5K	5.72207	3.48699	0.714555	1.64098	0.000287694	up
INSC	0.0700023	0.0234079	1.58041	2.99054	0.00598063	up
INSIG1	70.5466	11.4725	2.62039	6.14917	8.75947e-08	up
INSIG1-DT	0.990581	0.559611	0.823849	1.77012	0.000880356	up
INSIG2	10.2824	4.85437	1.08282	2.11818	3.98414e-05	up
INSL3	1.18432	0.104417	3.50363	11.3422	0.00762248	up
INSR	2.38771	1.29201	0.886005	1.84805	6.25411e-05	up
IP6K2	36.5623	12.9221	1.50052	2.82944	5.44365e-06	up
IQCD	4.77597	0.773986	2.62542	6.17062	4.37455e-05	up
IQSEC2	1.09391	0.481454	1.18402	2.2721	0.00169245	up
IRF1	1.85134	1.10331	0.746735	1.67799	0.000233099	up
IRF2BP2	22.5669	10.4252	1.11414	2.16466	1.3623e-06	up
IRF2BPL	10.8081	4.41931	1.29023	2.44566	0.00122303	up
IRF3	35.4862	12.7111	1.48117	2.79175	5.02758e-07	up
IRF5	4.86359	2.31126	1.07334	2.1043	2.17888e-05	up
IRF6	20.1444	6.67296	1.59398	3.0188	2.6945e-05	up
IRF7	23.3135	4.1363	2.49475	5.63632	1.64829e-08	up
IRF8	1.62874	0.283582	2.52192	5.74344	9.6597e-07	up
IRS2	2.23881	0.831786	1.42845	2.69157	7.25619e-05	up
ISCA2	11.868	3.74138	1.66543	3.17209	0.000802373	up
ISCU	21.7993	11.6179	0.907931	1.87635	0.000175977	up
ISG15	124.002	21.8456	2.50495	5.67629	0.000477655	up
ISG20	1.76785	0.252833	2.80574	6.99219	2.2788e-05	up
ISL1	1.09563	0.376945	1.53934	2.90661	0.00315191	up
ISL2	2.69388	0.860807	1.64593	3.12949	0.00326219	up
ISOC2	9.69736	5.41645	0.840245	1.79035	0.00628722	up
IST1	26.1123	15.7728	0.727293	1.65553	0.000232344	up
ISX	1.71581	0.893361	0.941577	1.92063	0.00019623	up
ISY1	7.67087	2.91536	1.39571	2.63119	0.000202501	up
ISYNA1	3.34068	0.482666	2.79104	6.9213	6.55438e-05	up
ITGA2B	0.214008	0.0776718	1.4622	2.75529	0.00588172	up
ITGA3	49.1038	14.4931	1.76047	3.38808	0.000366789	up
ITGA5	8.9395	2.75251	1.69944	3.24776	7.94345e-06	up
ITGAE	4.18066	1.74243	1.26263	2.39932	0.00479264	up
ITGAX	0.683505	0.0394214	4.1159	17.3384	1.74565e-05	up
ITGB6	2.97055	1.10414	1.4278	2.69036	2.98322e-05	up
ITIH2	0.887454	0.251959	1.81648	3.52221	0.00359079	up
ITM2B	20.3999	11.4015	0.839338	1.78923	0.000338547	up
ITM2C	141.682	58.4153	1.27824	2.42543	4.20998e-06	up
ITPK1	18.548	10.8114	0.778716	1.7156	0.000134489	up
ITPKA	2.59242	1.06258	1.28673	2.43975	0.000116711	up
ITPKC	10.0234	4.00253	1.32439	2.50427	0.000199409	up
ITPRIP-AS1	0.294467	0.0695571	2.08183	4.23345	0.00977273	up
IZUMO4	0.807692	0.122021	2.72668	6.61931	0.00455387	up
JAK2	2.79635	1.81045	0.627199	1.54456	0.00162741	up
JAK3	1.09664	0.0596551	4.20029	18.3829	4.0696e-07	up
JAKMIP3	0.182807	0.0668379	1.45158	2.73508	0.00288775	up
JAZF1	1.34287	0.543592	1.30473	2.47037	3.83519e-06	up
JDP2	11.7858	1.20406	3.29106	9.78831	1.25517e-06	up
JMJD1C-AS1	0.589628	0.0149069	5.30575	39.554	0.00195998	up
JMJD6	11.712	5.17709	1.17778	2.26228	3.85833e-06	up
JOSD2	11.5712	3.20767	1.85094	3.60735	0.000731122	up
JPT1	79.2212	33.7624	1.23047	2.34643	0.00504415	up
JUN	28.0348	6.90413	2.02169	4.06058	8.78855e-06	up
JUNB	161.389	28.2206	2.51573	5.71885	2.40754e-05	up
JUND	48.8047	9.42763	2.37205	5.17677	0.00412288	up
JUP	83.8681	50.3964	0.734801	1.66417	0.00453911	up
KAT8	12.6794	7.07792	0.841095	1.79141	1.16847e-05	up
KATNA1	9.33505	6.0919	0.615766	1.53237	0.00384774	up
KATNBL1	9.07756	4.24116	1.09784	2.14035	0.000142905	up
KAZALD1	4.3505	0.847868	2.35927	5.1311	0.000127849	up
KBTBD11-OT1	0.14185	0.049807	1.50995	2.84799	0.00605806	up
KBTBD3	1.85793	0.654601	1.50501	2.83827	0.00488138	up
KBTBD7	3.19694	1.40029	1.19097	2.28306	0.000292468	up
KCNAB2	0.384848	0.140897	1.44965	2.73141	0.000124469	up
KCND1	2.42052	1.30073	0.895994	1.86089	0.000613603	up
KCNH2	1.60641	0.820011	0.970122	1.95901	0.00349876	up
KCNIP3	0.0940145	0.0292468	1.6846	3.21452	0.00029512	up
KCNJ11	2.74875	0.937665	1.55163	2.93149	0.00192164	up
KCNJ14	1.31182	0.718427	0.868653	1.82596	0.00147481	up
KCNK1	10.0332	5.0203	0.998937	1.99853	3.29636e-05	up
KCNK15-AS1	0.129327	0.0311924	2.05175	4.1461	0.00119401	up
KCNK5	6.46701	2.67866	1.27158	2.41427	0.000345016	up
KCNK6	7.35512	1.05881	2.7963	6.94659	0.00025306	up
KCNMB4	5.46235	2.03066	1.42758	2.68994	0.000143629	up
KCNN4	16.4453	0.132592	6.95454	124.03	2.00846e-05	up
KCNQ1	3.7177	0.981475	1.92139	3.78787	7.64682e-05	up
KCNS3	13.1414	6.57602	0.998834	1.99838	3.70327e-06	up
KCTD11	10.3434	4.22855	1.29047	2.44607	0.000539004	up
KCTD14	1.5785	0.535622	1.55926	2.94704	0.00162229	up
KCTD17	10.6533	5.08541	1.06686	2.09487	0.000786944	up
KCTD5	26.8466	13.6725	0.973461	1.96355	0.00267983	up
KCTD6	3.73338	2.33886	0.674677	1.59624	0.00468367	up
KDELR1	178.486	67.8045	1.39636	2.63236	3.10169e-05	up
KDELR2	104.989	51.445	1.02914	2.0408	6.64694e-05	up
KDELR3	65.1698	17.3922	1.90577	3.74708	7.02094e-06	up
KDF1	12.3669	6.47821	0.932819	1.909	0.000798177	up
KIAA0513	1.36575	0.368467	1.89009	3.70658	0.000166041	up
KIAA0895L	9.60226	5.68583	0.756004	1.68881	0.00561206	up
KIAA1191	31.2619	17.9672	0.799043	1.73995	0.000170087	up
KIAA1522	27.7162	14.0541	0.979744	1.97211	9.81265e-05	up
KIF21B	2.11136	1.15142	0.874764	1.83371	0.00679781	up
KIF25	0.275227	0.0445928	2.62574	6.17199	0.00197851	up
KIF7	1.74554	0.554552	1.65428	3.14765	0.0010943	up
KIRREL3	0.188488	0.0480071	1.97315	3.92625	0.00318565	up
KLC3	1.39201	0.523943	1.40968	2.65679	0.00175306	up
KLC4	5.0966	1.52744	1.73842	3.33669	0.000280712	up
KLF2	20.4828	0.958675	4.41723	21.3657	3.16604e-06	up
KLF4	20.569	6.63603	1.63208	3.09959	1.91976e-05	up
KLF6	31.1827	14.0532	1.14984	2.2189	0.000225153	up
KLF7	3.55078	1.68115	1.07869	2.11212	0.00193969	up
KLF9	26.0107	4.99112	2.38167	5.21139	2.12093e-06	up
KLHDC1	0.432336	0.204912	1.07715	2.10986	0.00149485	up
KLHDC2	4.57343	2.35771	0.955887	1.93977	0.00434489	up
KLHDC3	48.6598	19.8878	1.29085	2.44672	4.85e-05	up
KLHDC8B	3.75572	0.824659	2.18722	4.55427	0.000281916	up
KLHDC9	1.6418	0.317045	2.37252	5.17844	0.00173576	up
KLHL13	0.283894	0.0269233	3.39843	10.5446	5.70854e-06	up
KLHL17	11.4062	4.40698	1.37195	2.58821	0.00158958	up
KLHL24	4.89841	1.58667	1.62631	3.08723	0.000417494	up
KLHL7	5.62857	3.55718	0.662033	1.58231	0.00032246	up
KLK1	15.7654	2.64405	2.57594	5.96259	0.000495296	up
KLK10	17.038	1.97029	3.11228	8.64747	7.13842e-05	up
KLK11	0.137954	0.0173365	2.9923	7.95742	0.00881554	up
KLK14	2.41703	1.38932	0.798857	1.73972	0.00630845	up
KLK6	49.6503	22.5701	1.13739	2.19983	0.000223916	up
KLK7	21.8798	4.32318	2.33943	5.06104	2.30201e-05	up
KLK8	0.179372	0.0110949	4.01499	16.1671	0.000153921	up
KLRF1	3.14675	0.618296	2.34749	5.08939	0.00492614	up
KMT2E-AS1	3.79755	0.440644	3.10739	8.6182	0.00201225	up
KMT5C	6.1989	1.38412	2.16305	4.4786	0.000817571	up
KNDC1	0.262162	0.0909046	1.52804	2.88393	0.000747247	up
KPNA7	0.188467	0.0270185	2.80229	6.97547	0.00110198	up
KPTN	7.31254	3.62302	1.01318	2.01835	5.85479e-05	up
KREMEN2	5.58421	1.27884	2.12652	4.36662	0.000753737	up
KRT10	15.983	3.58692	2.15572	4.45592	0.00336785	up
KRT12	0.5455	0.118247	2.20578	4.61323	0.000291987	up
KRT13	4.88231	0.0463744	6.71809	105.28	0.000377721	up
KRT15	3.52205	0.358236	3.29743	9.83163	7.96152e-06	up
KRT16	2.19012	0.09245	4.56619	23.6898	2.52345e-05	up
KRT16P2	0.541349	0.0181447	4.89894	29.8351	0.00390123	up
KRT16P3	0.05536	0.00560627	3.30373	9.87465	0.00697489	up
KRT17	0.223985	0.0455744	2.29711	4.91471	0.000726162	up
KRT18	1349.44	348.161	1.95453	3.87591	0.000532061	up
KRT19	734.613	130.605	2.49178	5.6247	1.63561e-05	up
KRT37	0.306807	0.0700968	2.12991	4.37691	0.0099729	up
KRT38	0.453548	0.0352263	3.68653	12.8753	1.18504e-05	up
KRT4	0.106229	0.0138344	2.94085	7.67861	0.00665822	up
KRT7	1.78104	0.303835	2.55136	5.86185	0.00122568	up
KRT73	0.0404797	0.00496996	3.02589	8.14486	0.00367234	up
KRT8	738.892	339.639	1.12136	2.17552	1.97272e-06	up
KRT80	38.2097	18.7283	1.02872	2.04021	0.00105532	up
KRT81	10.0984	0.192132	5.71588	52.5596	0.000161527	up
KRT83	0.33483	0.00709897	5.55967	47.166	0.00619954	up
KRT86	2.99752	0.311058	3.26851	9.63653	0.000660503	up
KRT8P3	6.05524	2.86046	1.08194	2.11688	0.000903909	up
KRT8P36	0.402954	0.108	1.89958	3.73105	0.000738006	up
KRTAP1-1	0.190698	0.030052	2.66576	6.34561	0.00685442	up
KRTAP5-1	3.01635	0.573676	2.3945	5.25793	1.69591e-05	up
KRTCAP2	4.50457	2.07269	1.11988	2.17329	0.00306579	up
KRTCAP3	19.9549	4.13137	2.27205	4.8301	0.00163204	up
KYAT3	23.419	13.529	0.791626	1.73102	2.62298e-05	up
LACTB	12.8605	7.89554	0.703838	1.62883	6.73524e-05	up
LAGE3	3.56656	1.36002	1.39091	2.62244	0.00107619	up
LAMB2	42.1297	19.6293	1.10182	2.14626	0.000663196	up
LAMB2P1	1.23246	0.152345	3.01613	8.08992	0.000656513	up
LAMB3	70.2853	21.5962	1.70245	3.25452	3.8955e-05	up
LAMTOR1	23.676	13.8063	0.778103	1.71487	0.00793938	up
LAMTOR2	33.9545	9.92936	1.77383	3.41961	0.0020348	up
LAMTOR3	14.2846	9.44213	0.597275	1.51286	0.000399534	up
LAMTOR4	24.6098	6.21556	1.98528	3.95939	0.00249502	up
LAMTOR5	58.0769	15.1324	1.94033	3.83792	0.00128842	up
LAPTM4A	119.365	70.8898	0.751734	1.68382	4.42985e-05	up
LARP6	0.262161	0.0399519	2.71412	6.56193	0.00161518	up
LBX2-AS1	4.0708	0.938934	2.11622	4.33555	0.0012435	up
LCAT	3.90712	1.40072	1.47994	2.78937	0.00173506	up
LCK	1.09917	0.109091	3.33281	10.0757	0.000854437	up
LCMT1	22.1397	7.91903	1.48324	2.79576	0.000475552	up
LCN12	3.96386	0.69048	2.52124	5.74073	8.87475e-07	up
LCN15	0.288084	0.00942745	4.93348	30.558	0.00346886	up
LCN1P1	2.74265	0.172707	3.98917	15.8803	0.00121818	up
LDHD	1.07366	0.0570201	4.23493	18.8295	0.000802736	up
LDLR	30.9179	13.4355	1.20239	2.30121	0.00650576	up
LDLRAD1	0.798159	0.0396066	4.33286	20.1522	0.00279317	up
LDLRAD4	0.0779062	0.0123614	2.65589	6.30237	0.000135434	up
LDLRAP1	13.2926	8.30622	0.678358	1.60032	2.83971e-05	up
LEAP2	4.2296	1.98507	1.09133	2.13071	0.000297725	up
LEMD2	12.8742	4.92307	1.38685	2.61508	0.000194272	up
LENG1	19.6802	4.86732	2.01554	4.04333	0.000696071	up
LENG9	1.77326	0.85573	1.05118	2.07222	0.00119911	up
LFNG	3.06072	0.966569	1.66293	3.16658	0.000206828	up
LGALS1	33.1319	3.8971	3.08775	8.5017	0.000456401	up
LGALS3	243.721	88.0571	1.46872	2.76776	0.000607673	up
LGALS3BP	157.175	57.0361	1.46242	2.75571	4.26934e-05	up
LGALS4	0.866665	0.153793	2.49448	5.63526	0.00496518	up
LGALS9	0.283239	0.0673398	2.07249	4.20611	0.00256786	up
LGALSL	14.3263	8.02493	0.836104	1.78522	0.000273095	up
LGI4	0.179021	0.0503321	1.83058	3.55681	0.00119356	up
LGMN	28.3058	7.26094	1.96287	3.89837	6.97106e-06	up
LGR6	3.29829	1.3325	1.30759	2.47527	7.36671e-05	up
LHPP	3.69818	0.684115	2.4345	5.40578	8.90188e-05	up
LIMD2	0.595105	0.089257	2.73711	6.66732	4.2381e-05	up
LIME1	2.70372	0.873077	1.63077	3.09677	0.0030141	up
LIN37	1.41925	0.331842	2.09656	4.27689	2.29179e-05	up
LIN7B	5.21477	0.84215	2.63045	6.19221	7.093e-05	up
LINC00294	3.77838	1.81765	1.0557	2.07872	0.00228421	up
LINC00299	0.0650425	0.019846	1.71254	3.27736	0.00661904	up
LINC00324	0.258841	0.110115	1.23306	2.35064	0.00129138	up
LINC00479	0.43055	0.0633251	2.76533	6.79903	0.00558178	up
LINC00514	0.741144	0.11263	2.71817	6.58035	0.000336025	up
LINC00592	0.239092	0.0119664	4.32051	19.9803	0.00199655	up
LINC00598	0.0657949	0.022788	1.5297	2.88726	0.00403454	up
LINC00623	2.14615	0.844785	1.34509	2.54047	0.000366328	up
LINC00659	12.6996	0.888725	3.8369	14.2897	1.0183e-06	up
LINC00685	17.7534	3.09724	2.51904	5.73202	0.00235061	up
LINC00847	0.584768	0.268346	1.12377	2.17916	0.00325369	up
LINC00853	3.23963	0.204779	3.98369	15.8201	4.91324e-05	up
LINC00866	0.578278	0.0474536	3.60717	12.1862	0.0082749	up
LINC00888	11.4577	5.79601	0.98318	1.97682	3.25178e-07	up
LINC00893	0.393605	0.171756	1.19639	2.29165	0.00363781	up
LINC00894	0.762613	0.243366	1.64783	3.13361	0.000361098	up
LINC00899	4.11921	1.30911	1.65378	3.14657	0.000117087	up
LINC01003	1.52425	0.495769	1.62036	3.07451	0.000668275	up
LINC01004	1.92098	0.760832	1.33619	2.52484	0.00150109	up
LINC01011	0.527527	0.188143	1.48742	2.80387	0.00308867	up
LINC01012	2.8822	1.27257	1.17943	2.26487	0.00449397	up
LINC01089	1.52578	0.618811	1.30198	2.46566	0.00372788	up
LINC01133	1.14993	0.0699326	4.03944	16.4434	0.00307848	up
LINC01135	0.393582	0.104857	1.90824	3.75351	0.000415163	up
LINC01137	1.05061	0.469834	1.161	2.23612	4.72289e-05	up
LINC01138	1.71654	0.468491	1.87341	3.66398	0.00122388	up
LINC01144	0.487852	0.153089	1.67208	3.18673	0.000190823	up
LINC01232	1.88902	0.908415	1.05622	2.07947	1.89981e-05	up
LINC01238	1.53475	0.744788	1.0431	2.06066	0.00339166	up
LINC01273	1.19469	0.135851	3.13654	8.79415	0.00063246	up
LINC01301	0.149319	0.0314756	2.24609	4.74394	0.00031842	up
LINC01315	1.97822	0.855182	1.2099	2.31322	0.00324197	up
LINC01426	0.0394121	0.0127133	1.6323	3.10006	0.00836636	up
LINC01433	0.281322	0.0571659	2.299	4.92115	0.000854811	up
LINC01473	0.438935	0.106232	2.04679	4.13184	0.00103854	up
LINC01504	1.19612	0.158182	2.9187	7.56163	2.75971e-05	up
LINC01537	0.0859719	0.0138254	2.63654	6.21838	0.000937912	up
LINC01545	0.500582	0.125415	1.9969	3.99141	0.00526648	up
LINC01569	1.0514	0.450213	1.22364	2.33535	0.00137848	up
LINC01752	1.44626	0.129994	3.47581	11.1256	4.98679e-05	up
LINC01786	1.42444	0.395133	1.84998	3.60495	0.00641001	up
LINC01843	2.92919	0.218434	3.74524	13.41	0.000265608	up
LINC01869	2.22663	0.342797	2.69943	6.49547	0.000165121	up
LINC01970	0.689428	0.217029	1.66751	3.17667	0.00654238	up
LINC01978	0.272718	0.0585017	2.22086	4.66171	0.00800737	up
LINC02018	0.0681575	0.0305011	1.16001	2.23459	0.000992446	up
LINC02019	3.22819	1.01577	1.66816	3.17809	0.000551351	up
LINC02065	0.696831	0.438101	0.669546	1.59057	2.56758e-05	up
LINC02253	6.84877	2.70351	1.34101	2.53329	0.00263679	up
LINC02298	1.71589	0.261186	2.7158	6.5696	6.44941e-06	up
LINC02352	0.173458	0.0347506	2.31948	4.99151	0.00138364	up
LINC02356	0.629682	0.0375313	4.06846	16.7775	0.0017351	up
LINC02547	0.045567	0.00826701	2.46255	5.51191	0.000867819	up
LINC02593	0.430364	0.173301	1.31228	2.48333	0.00484471	up
LINC02614	0.563946	0.106513	2.40453	5.29464	0.000641756	up
LINC02649	0.257927	0.0454912	2.50331	5.66983	0.00220227	up
LINC02688	0.360448	0.139119	1.37347	2.59093	0.00174188	up
LINC02724	0.269888	0.0481834	2.48575	5.60126	0.00925672	up
LINC02754	0.0792111	0.0204253	1.95535	3.87809	0.00535785	up
LINC02878	0.767529	0.115752	2.72919	6.63081	0.00337714	up
LINC-PINT	2.77258	0.519693	2.4155	5.33504	2.52847e-05	up
LIPE	2.45184	1.05173	1.22111	2.33126	0.00121373	up
LIPE-AS1	0.078011	0.021561	1.85526	3.61816	0.0022813	up
LIPG	6.89328	3.52805	0.966321	1.95385	0.00167119	up
LIPH	19.7221	7.05199	1.48371	2.79668	0.000168104	up
LITAF	29.8279	16.1699	0.883354	1.84466	4.72037e-06	up
LLGL2	27.1065	14.6557	0.887172	1.84955	0.00294085	up
LMAN2L	10.4779	6.87227	0.608493	1.52467	0.00115425	up
LMBR1L	6.32096	2.15768	1.55066	2.92951	0.000434355	up
LMBRD1	4.66117	2.47984	0.910446	1.87963	0.000260858	up
LMCD1	3.20676	1.95124	0.716727	1.64345	0.00165487	up
LMF1	1.25415	0.674125	0.895621	1.86041	0.00125503	up
LMNA	160.452	44.086	1.86375	3.63952	8.6297e-06	up
LMNTD2	4.33379	1.18801	1.86708	3.64793	0.00461932	up
LMNTD2-AS1	2.51975	0.623337	2.0152	4.04236	8.45648e-05	up
LMOD1	0.209282	0.0870629	1.26532	2.4038	0.0024368	up
LMTK3	1.80728	0.133454	3.75941	13.5424	6.10923e-05	up
LPAR2	10.4503	5.12462	1.02803	2.03923	0.000316406	up
LPAR5	0.540418	0.121668	2.15113	4.44176	0.00411356	up
LPCAT1	27.924	14.6526	0.930354	1.90574	5.20175e-06	up
LPCAT4	26.9127	5.14793	2.38622	5.22787	6.83889e-05	up
LRATD1	7.75071	3.51544	1.14062	2.20476	0.00011443	up
LRFN4	7.64505	4.5241	0.756895	1.68985	0.00952767	up
LRMDA	1.47404	0.249363	2.56345	5.91122	0.00149783	up
LRP10	22.9057	14.3847	0.671168	1.59236	0.0097903	up
LRP11	2.94761	0.851807	1.79095	3.46042	0.000414538	up
LRRC2	0.357258	0.22499	0.66711	1.58789	0.00133112	up
LRRC20	8.79872	4.4214	0.992789	1.99003	6.59213e-07	up
LRRC23	8.69932	2.15212	2.01514	4.04221	0.000163652	up
LRRC27	1.07537	0.296379	1.85932	3.62837	2.60989e-05	up
LRRC28	2.14362	1.1024	0.959397	1.9445	0.000351662	up
LRRC3	1.63916	0.746163	1.13539	2.19678	0.00128397	up
LRRC3-DT	0.284475	0.0337894	3.07366	8.41905	0.0022122	up
LRRC42	81.3174	38.7125	1.07077	2.10055	0.000149696	up
LRRC4B	0.225099	0.0116464	4.2726	19.3277	0.00707021	up
LRRC61	2.65665	1.57043	0.758447	1.69167	0.00372214	up
LRRC73	0.352409	0.139907	1.33278	2.51888	0.000612537	up
LRRC75A	7.69964	2.84333	1.43721	2.70796	1.12832e-05	up
LRRC75B	3.90739	0.310996	3.65124	12.5641	5.19367e-06	up
LRSAM1	5.9639	3.20506	0.895906	1.86078	0.00155211	up
LSM2	102.718	31.0313	1.72689	3.31014	0.00096215	up
LSM4	61.0147	26.4972	1.20332	2.30269	0.00119261	up
LSM7	41.5094	14.7924	1.48858	2.80613	0.00254495	up
LTA4H	23.0216	12.4744	0.884018	1.84551	0.000207863	up
LTBP3	4.67143	2.30046	1.02194	2.03065	0.00435487	up
LTF	0.252142	0.0492871	2.35495	5.11578	0.000164504	up
LTK	1.08114	0.167464	2.69063	6.45596	4.59907e-05	up
LUC7L	26.9865	7.61993	1.82439	3.54156	6.00646e-06	up
LURAP1L	5.5884	0.751776	2.89406	7.43359	9.1448e-06	up
LXN	3.89592	1.71813	1.18113	2.26754	0.000356616	up
LY6E	31.9272	15.2663	1.06443	2.09135	0.000130063	up
LY6G6C	6.32978	1.00952	2.64849	6.27012	0.000534079	up
LY96	6.56978	1.25125	2.39247	5.25056	0.000887165	up
LYPD3	3.21456	0.747994	2.10352	4.29758	6.50896e-05	up
LYPD6B	7.01319	3.55295	0.981055	1.97391	0.000159516	up
LYPLA2	64.0089	30.8498	1.05301	2.07486	4.12897e-05	up
LYPLAL1	21.8283	8.25178	1.40342	2.64529	0.00209878	up
LYRM9	0.271402	0.0714529	1.92537	3.79833	0.000356428	up
LYSMD2	13.6681	5.54696	1.30104	2.46407	0.0031379	up
LYST	1.09562	0.605277	0.856076	1.81011	1.07921e-06	up
LZTR1	3.38131	1.56667	1.10988	2.15828	0.00182409	up
LZTS2	9.84214	4.14543	1.24745	2.37421	0.000639038	up
LZTS3	2.39564	0.530157	2.17592	4.51874	0.000126275	up
MACROD1	8.4127	2.59462	1.69705	3.24237	1.39348e-06	up
MAD2L2	16.4415	9.42929	0.802119	1.74366	0.000306493	up
MAF1	45.48	17.7973	1.35357	2.55544	0.000113926	up
MAFA	0.320082	0.062074	2.36638	5.15646	0.000275058	up
MAFF	12.0583	2.97689	2.01815	4.05064	9.65692e-07	up
MAFG	14.679	7.72091	0.926907	1.9012	0.00255036	up
MAFG-DT	2.02592	0.369152	2.45629	5.48802	3.68279e-05	up
MAGED1	36.9741	8.92594	2.05044	4.14232	2.2676e-05	up
MAGED2	87.4463	17.5544	2.31656	4.98145	3.69581e-06	up
MAGEF1	79.8572	26.547	1.58887	3.00814	3.66665e-05	up
MAGI2	0.0576883	0.0305289	0.918104	1.88963	0.00130658	up
MAILR	0.186939	0.068308	1.45244	2.73671	0.00647622	up
MALAT1	75.9462	26.1323	1.53915	2.90622	0.00717553	up
MALSU1	14.9813	6.5164	1.20102	2.29902	0.00382815	up
MAN1C1	0.0938308	0.0294172	1.6734	3.18965	0.00877351	up
MANBA	6.8769	4.04962	0.763972	1.69816	0.00018642	up
MANBAL	25.5746	16.5739	0.625797	1.54306	0.000278383	up
MANF	91.8364	30.1195	1.60837	3.04907	0.00188139	up
MAP1LC3A	7.42257	0.424158	4.12925	17.4996	8.35085e-07	up
MAP1LC3B	29.9661	10.8324	1.46798	2.76634	4.90174e-05	up
MAP1LC3B2	1.1627	0.467737	1.31371	2.4858	0.00370929	up
MAP2K1	25.6641	14.7226	0.801721	1.74318	8.91043e-05	up
MAP2K2	27.6924	12.2458	1.1772	2.26137	7.77887e-05	up
MAP2K3	19.0566	7.59986	1.32625	2.5075	4.15246e-05	up
MAP2K5	7.32567	2.17766	1.75018	3.36401	1.84048e-05	up
MAP3K10	4.7339	1.82642	1.37401	2.59191	0.0020734	up
MAP3K13	5.57099	3.50104	0.67015	1.59124	0.000427113	up
MAP3K20-AS1	0.423191	0.134173	1.65722	3.15408	0.00644079	up
MAP4K2	5.3139	2.21933	1.25965	2.39438	0.00120253	up
MAP4K3-DT	0.461886	0.281319	0.715328	1.64186	0.00502157	up
MAPK11	5.94313	1.45577	2.02944	4.08245	4.1482e-05	up
MAPK12	3.58781	1.85125	0.954603	1.93805	0.000644203	up
MAPK3	26.3044	9.18381	1.51814	2.86422	0.00016517	up
MAPK8IP1	0.357691	0.142914	1.32357	2.50285	0.00123335	up
MAPKAPK5-AS1	15.0821	3.27508	2.20323	4.6051	0.000454551	up
MAPRE3	27.3088	3.3356	3.03335	8.18707	2.06361e-06	up
MARCHF2	11.3874	2.60508	2.12804	4.37124	1.76801e-05	up
MARCHF5	19.9733	12.8539	0.635862	1.55387	8.50708e-05	up
MARCHF9	11.4255	3.22683	1.82407	3.54078	2.39511e-05	up
MARCKS	34.2115	22.5206	0.60324	1.51912	0.000771949	up
MARCKSL1	201.401	104.139	0.951567	1.93397	0.000322007	up
MARK4	7.76351	1.82726	2.08703	4.24872	3.67708e-05	up
MAST1	3.02334	0.533564	2.50241	5.66631	0.000873368	up
MAT1A	0.324467	0.0541722	2.58245	5.98955	0.00417189	up
MATN1-AS1	0.958071	0.397326	1.26981	2.4113	0.00463179	up
MATN2	3.30467	0.897534	1.88047	3.68194	0.00011897	up
MB	6.70787	0.237693	4.81868	28.2207	1.38201e-05	up
MBLAC1	1.70422	0.782148	1.1236	2.1789	0.0041368	up
MBNL2	19.2605	11.8512	0.700607	1.62519	6.79113e-05	up
MBOAT1	6.56506	3.45233	0.927239	1.90163	0.000628686	up
MCEE	15.893	5.11957	1.6343	3.10437	9.75602e-05	up
MCF2L	0.501689	0.277862	0.852425	1.80553	0.00487529	up
MCF2L-AS1	6.22358	2.15077	1.53289	2.89366	0.000220268	up
MCL1	67.3267	42.7358	0.655734	1.57542	0.00042254	up
MCRIP1	6.21227	2.11747	1.55278	2.93382	0.000688225	up
MCRS1	24.028	15.9641	0.589886	1.50513	0.000976341	up
MCTP2	3.03005	1.6735	0.856474	1.81061	0.000262841	up
MCUB	17.2298	11.2004	0.621356	1.53832	0.00154804	up
MDFI	4.78623	1.9143	1.32207	2.50025	2.01273e-05	up
MDH1	79.8434	39.8125	1.00395	2.00548	0.000217452	up
MDH2	89.765	55.7882	0.686191	1.60903	0.00179594	up
MDK	3.66098	1.10806	1.7242	3.30396	0.000228868	up
ME1	72.0992	34.4485	1.06554	2.09296	9.76851e-06	up
MEAK7	6.08547	2.58383	1.23585	2.35521	0.000490259	up
MECR	4.86262	2.98433	0.704325	1.62938	0.00873709	up
MED10	37.0044	21.9918	0.750729	1.68264	0.000140437	up
MED11	5.59954	2.90524	0.946651	1.92739	0.00165909	up
MED18	15.737	5.86207	1.42468	2.68455	0.00127002	up
MED20	7.27273	3.60091	1.01413	2.01969	1.24263e-06	up
MED25	5.57199	3.44532	0.693557	1.61727	0.00133707	up
MED30	15.688	5.39964	1.53873	2.90539	6.62661e-05	up
MED31	2.80575	1.66528	0.752622	1.68485	0.00205987	up
MED8	41.5285	9.08841	2.192	4.56939	2.95373e-05	up
MED8-AS1	6.97168	2.31312	1.59167	3.01398	0.000362119	up
MEF2C-AS1	0.313564	0.037758	3.05391	8.30458	0.000324258	up
MEF2D	5.93796	2.88158	1.04311	2.06066	0.00174596	up
MEGF6	2.24406	0.773933	1.53583	2.89955	0.00219375	up
MEIS3	0.535377	0.159026	1.75129	3.36659	8.61027e-05	up
MELTF-AS1	4.40706	0.482666	3.19072	9.13066	0.00480987	up
MESP1	0.346702	0.0566895	2.61254	6.1158	0.00819867	up
METRN	1.27515	0.834941	0.610919	1.52723	0.00283571	up
METRNL	21.8414	5.48593	1.99326	3.98135	6.57099e-05	up
METTL21A	5.19795	2.78262	0.901499	1.86801	8.53377e-05	up
METTL21EP	0.113983	0.0313417	1.86266	3.63677	0.00224006	up
METTL22	6.18852	2.33594	1.40559	2.64926	6.22031e-06	up
METTL23	14.3422	3.35112	2.09755	4.27982	0.00396143	up
METTL26	34.4932	13.5211	1.3511	2.55106	0.00065813	up
METTL27	7.02309	1.27096	2.46618	5.5258	0.000931672	up
METTL5	34.7778	13.9471	1.3182	2.49355	0.000735691	up
METTL7A	2.686	1.14102	1.23514	2.35404	0.000202361	up
METTL9	27.6285	14.3991	0.94018	1.91877	0.00016225	up
MFF	20.8822	13.5102	0.628227	1.54566	0.000681937	up
MFGE8	13.2563	6.31959	1.06877	2.09765	0.000671851	up
MFNG	1.57312	0.134489	3.54806	11.697	0.000203467	up
MFSD10	39.4105	12.3782	1.67078	3.18386	0.000193034	up
MFSD2B	0.342546	0.0926531	1.88639	3.69708	0.00200596	up
MFSD3	21.4106	3.04602	2.81333	7.02905	0.00022047	up
MFSD6L	0.876872	0.327992	1.4187	2.67345	0.00138092	up
MFSD9	5.96837	3.68721	0.694807	1.61867	0.000359759	up
MGARP	0.337451	0.0329206	3.35762	10.2505	0.000585549	up
MGAT1	8.68963	5.17171	0.748654	1.68022	0.000157873	up
MGLL	6.2131	2.35191	1.40148	2.64173	0.000176836	up
MGMT	6.24094	1.11094	2.48998	5.6177	0.000254441	up
MGST2	8.26775	3.11582	1.40788	2.65348	0.00176196	up
MGST3	13.8907	5.00322	1.47319	2.77634	0.000933662	up
MHENCR	11.7775	1.45293	3.01899	8.10601	0.000418683	up
MIA2	4.36745	2.68166	0.703664	1.62864	0.000167826	up
MIB2	4.10293	1.76786	1.21465	2.32085	0.0082648	up
MICA	16.2663	6.65607	1.28914	2.44383	8.82469e-06	up
MICAL1	13.729	3.44242	1.99573	3.98818	3.49088e-08	up
MICALL2	8.00247	3.26021	1.29548	2.45459	0.00151503	up
MICOS13	17.4131	5.48939	1.66545	3.17213	0.00201184	up
MID1IP1	17.4713	4.6062	1.92334	3.79301	0.000142798	up
MIDN	56.3695	15.8297	1.83228	3.56099	4.79208e-05	up
MIEF2	5.75841	2.22669	1.37077	2.58609	0.000308625	up
MIEN1	34.5343	6.62146	2.38281	5.2155	0.001407	up
[truncated: 6,796 more rows]
