# Supplementary material for: Patients‐Derived Organoids Sequencing‐based FOXP4 Facilitates Radioresistance by Transcriptionally Modifying GPX4 to Regulate ferroptosis in Colorectal Cancer
Source: Adv Sci (Weinh). 2025 Aug 11;12(37):e07080. doi: 10.1002/advs.202507080 (PMC12499432; doi:10.1002/advs.202507080)
Supplement: Supplementary file 8 — Supporting Information [file ADVS-12-e07080-s014.xlsx]

## Sheet: Summary
	Header line description of worksheet "Quant"
	Project	Description
	Gene Symbol	Indicates the name of the gene
	Fold Change	Ratio of mRNA between HCT15R and HCT15
	Regulated type	Including up-regulated (Fold Change ≥1.5) and down-regulated (Fold Change ≤ 0.667)
	Differential gene expression in the worksheet "Quant"
	Compare group	Regulated type	Fold Change	P value
	HCT15R/HCT15	up-regulated	2001	< 0.01
		down-regulated	6399	< 0.01

## Sheet: Quant
Table S6. Expression of differential genes between HCT15R and HCT15 cells
Gene Symbol	HCT15R	HCT15	Log2FoldChange	FoldChange	P-value	Regulated type
5S_rRNA	1.98126	0.0933608	4.40746	21.2215	0.00574349	up
A4GALT	3.22447	1.16343	1.47067	2.77151	0.00145279	up
AANAT	1.51391	0.116983	3.69391	12.9413	0.000150384	up
AARSD1	1.0617	0.0952019	3.47924	11.1521	3.41574e-06	up
ABCF2	14.1266	5.21612	1.43737	2.70827	0.0002298	up
ABHD1	0.357156	0.0668604	2.41733	5.34182	0.000778549	up
ABHD11	61.8315	16.9665	1.86565	3.64433	0.000192711	up
ABHD12	32.3114	10.9689	1.55863	2.94574	0.00255281	up
ABHD14A	9.01719	0.738658	3.6097	12.2075	7.64732e-05	up
ABHD14B	60.8563	18.2418	1.73815	3.33608	0.000396005	up
ABHD17A	19.2383	7.83979	1.2951	2.45394	0.00101079	up
ABHD8	1.35144	0.360446	1.90664	3.74935	0.00320367	up
ABTB1	3.39097	0.974708	1.79866	3.47896	6.021e-05	up
ACADS	13.215	6.04637	1.12804	2.18561	0.00457702	up
ACADVL	152.545	56.6197	1.42986	2.6942	0.00248512	up
ACD	24.9543	9.81539	1.34617	2.54236	0.0037222	up
ACP4	1.15453	0.211274	2.45013	5.46464	0.000814011	up
ACRV1	0.496931	0.0152324	5.02783	32.6233	0.00561841	up
ACSF2	3.99022	2.47489	0.689103	1.61228	0.000415281	up
ACTG1P17	0.644202	0.134783	2.25688	4.77956	0.00175442	up
ACTL10	2.63371	0.656093	2.00512	4.01423	0.0021997	up
ADAM8	1.68615	0.305236	2.46573	5.52406	0.000170011	up
ADAMTS13	3.48592	0.672852	2.37318	5.18081	0.00016221	up
ADAMTSL5	11.5622	3.70969	1.64004	3.11675	0.000697593	up
ADAP1	22.0135	2.44515	3.17039	9.00292	0.00697367	up
ADRA2C	26.7596	7.57804	1.82016	3.5312	0.00100484	up
AEBP1	0.334975	0.0292397	3.51805	11.4562	0.00861441	up
AGAP1-IT1	1.28809	0.178264	2.85314	7.22574	0.000158899	up
AGAP2-AS1	2.52864	0.652075	1.95525	3.87783	0.00130102	up
AGAP3	18.2466	7.81451	1.2234	2.33497	0.00016801	up
AGER	10.6642	0.757162	3.81603	14.0844	8.02658e-05	up
AGPAT2	88.984	32.0856	1.47162	2.77333	0.000945135	up
AGTRAP	29.1775	15.0402	0.956035	1.93997	0.00145551	up
AGXT	0.317536	0.11644	1.44733	2.72703	0.0054759	up
AHSA2P	1.8436	0.858643	1.1024	2.14711	0.000480523	up
AIG1	4.39592	2.30369	0.932215	1.9082	0.00431825	up
AJM1	7.30799	2.71748	1.42721	2.68926	0.00509658	up
AK1	13.3697	4.15656	1.68551	3.21654	0.00218898	up
AKT1S1	83.3249	24.644	1.75751	3.38114	3.49916e-05	up
ALDH16A1	25.7279	4.59416	2.48546	5.60013	0.00231262	up
ALG3	48.8904	20.255	1.27127	2.41375	0.000346682	up
ALKBH2	53.2983	12.2413	2.12233	4.35397	0.00233558	up
ALKBH7	90.8566	21.3114	2.09197	4.26329	0.00607848	up
ALS2CL	6.88813	2.83102	1.28279	2.43309	0.00109525	up
AMH	25.0807	1.77998	3.81664	14.0904	0.0013053	up
AMN	1.54754	0.305104	2.3426	5.07216	0.00333073	up
AMT	0.338237	0.0442528	2.93419	7.64329	0.00788211	up
ANAPC11	26.1303	7.92658	1.72095	3.29654	0.000464835	up
ANGPT2	0.046117	0.00273112	4.07773	16.8857	0.00798698	up
ANGPTL4	11.6319	2.04645	2.5069	5.68397	0.00272048	up
ANKDD1A	0.719575	0.421807	0.770561	1.70593	0.000743187	up
ANKH-DT	1.73355	0.0485739	5.1574	35.6888	0.00468924	up
ANKRD13D	9.96829	3.5641	1.48381	2.79686	0.00038941	up
ANKRD16	6.49544	3.6523	0.830624	1.77845	0.00321635	up
ANKRD23	0.160014	0.0356325	2.16693	4.49068	0.00857428	up
ANKRD29	1.19319	0.153411	2.95935	7.77774	0.000244865	up
ANKRD39	1.76359	0.671123	1.39387	2.62783	0.00312188	up
ANKRD54	16.9588	7.18872	1.23823	2.35908	0.000711208	up
ANKS3	6.18893	0.703711	3.13663	8.7947	3.78124e-05	up
ANKZF1	9.71917	4.44508	1.12862	2.1865	0.000327599	up
ANTKMT	33.3676	4.33712	2.94364	7.69349	0.000838283	up
ANXA2R	1.7996	0.157664	3.51275	11.4141	0.00140733	up
AP2S1	375.195	115.617	1.69829	3.24517	0.000792347	up
AP4M1	6.79583	2.8483	1.25455	2.38592	3.17594e-05	up
AP5Z1	7.54094	1.86422	2.01617	4.04509	0.00346945	up
APOA1	2.02809	0.0713003	4.83007	28.4444	0.00215139	up
APOC1	46.2614	2.92047	3.98553	15.8404	0.000762027	up
APOE	38.2836	7.97162	2.26378	4.80249	0.000630301	up
APOM	2.76287	1.06852	1.37056	2.5857	0.0041249	up
AQP7	0.501498	0.173242	1.53346	2.89479	3.54468e-05	up
ARAF	44.5621	15.6942	1.50558	2.83939	0.004759	up
ARAP1-AS2	0.412168	0.0413696	3.31659	9.96306	0.00387174	up
ARFGAP2	16.4349	9.81543	0.743637	1.67439	0.00709594	up
ARFRP1	13.5258	2.36823	2.51383	5.71133	0.00728203	up
ARHGAP27P1-BPTFP1-KPNA2P3	1.32615	0.0809846	4.03345	16.3753	8.58682e-06	up
ARHGAP33	8.24251	1.81248	2.18512	4.54765	0.000695731	up
ARHGAP4	1.1813	0.181261	2.70424	6.51713	0.000403733	up
ARHGAP45	18.7836	11.0024	0.771657	1.70723	0.00563273	up
ARHGEF2-AS2	1.3735	0.211564	2.69869	6.49212	0.000900107	up
ARID5A	2.93936	1.87506	0.648564	1.56761	0.00546695	up
ARL2	101.769	4.8478	4.39182	20.9928	0.00341606	up
ARMC5	23.4068	3.03164	2.94876	7.72085	0.00314384	up
ARPC1A	36.0246	3.71302	3.27832	9.70226	0.00371352	up
ARPC4	189.369	13.1361	3.84959	14.4159	0.00624873	up
ARPC5L	44.0121	15.0813	1.54514	2.91832	0.00816626	up
ARRB2	14.1699	8.62467	0.716286	1.64295	0.000872352	up
ARRDC1	32.0104	8.82316	1.85917	3.628	0.0024536	up
ARRDC1-AS1	10.0607	4.57543	1.13676	2.19886	0.00208265	up
ARRDC2	7.58186	3.35006	1.17836	2.2632	0.000525169	up
ARSA	12.3768	4.99797	1.30822	2.47636	0.000174795	up
ASB14	0.143303	0.0327806	2.12815	4.37158	0.00995718	up
ASB16-AS1	5.06149	2.95946	0.774225	1.71027	0.00029199	up
ASB6	15.1301	7.39848	1.03212	2.04503	0.00403283	up
ASCL2	62.7851	10.4534	2.58644	6.00617	0.000241297	up
ASGR2	0.152502	0.0303045	2.33123	5.03233	0.00363877	up
ASIC3	10.1897	0.780607	3.70637	13.0536	0.00553061	up
ASMTL-AS1	12.6429	0.821249	3.94436	15.3947	0.000129457	up
ASPSCR1	19.5333	3.01542	2.69551	6.47781	0.00998276	up
ATAD3A	75.1623	29.1817	1.36495	2.57567	0.00393867	up
ATAD3B	15.6639	6.05428	1.37142	2.58725	0.000310882	up
ATAD3C	0.865388	0.190779	2.18144	4.53607	0.000915033	up
ATF5	111.369	15.821	2.81544	7.03932	0.00232535	up
ATG16L2	1.88285	0.60846	1.62969	3.09446	0.000108031	up
ATG4B	21.8576	9.83259	1.15249	2.22298	0.000512266	up
ATG9B	0.827096	0.197398	2.06695	4.19	0.00189049	up
ATOX1	84.7693	7.15983	3.56555	11.8396	0.00209592	up
ATP2A1	2.26686	0.32487	2.80276	6.97774	0.000110502	up
ATP5F1D	427.691	34.0082	3.65261	12.5761	0.00221814	up
ATP5F1E	184.517	33.8244	2.44761	5.45512	1.06376e-05	up
ATP5MC1	117.58	34.2482	1.77954	3.43318	0.000179731	up
ATP5MC1P4	3.20295	0.0869563	5.20297	36.834	0.00680106	up
ATP5ME	55.5419	2.50713	4.46947	22.1535	0.00463153	up
ATP5MF	110.901	16.7324	2.72856	6.62793	0.000471658	up
ATP5MG	15.7892	3.76345	2.06881	4.19541	0.00136559	up
ATP5MJ	63.0875	15.2021	2.05309	4.14993	0.00410481	up
ATP5PD	32.8678	15.0613	1.12583	2.18227	0.00428692	up
ATP5PO	55.8434	4.50595	3.63148	12.3933	5.81454e-06	up
ATP6V0B	103.096	21.6249	2.25322	4.76745	0.00744059	up
ATP8B3	5.0919	1.9954	1.35153	2.55182	0.00719181	up
AUP1	88.3952	33.0752	1.41822	2.67255	0.000823487	up
AURKAIP1	596.903	43.1643	3.78959	13.8286	0.00637709	up
AURKC	1.0917	0.252153	2.11421	4.32952	0.0011035	up
AZGP1	5.27304	2.29271	1.20158	2.29991	0.000327388	up
B3GALT6	46.4305	13.1816	1.81655	3.52238	1.83e-05	up
B3GAT1	0.423612	0.0243476	4.12089	17.3985	0.000262394	up
B3GAT3	77.4549	17.8564	2.11691	4.33765	0.00171734	up
B3GNT4	2.22993	0.849851	1.39172	2.62391	0.00313753	up
B4GALNT4	11.8008	2.98618	1.98251	3.95181	0.000320782	up
B4GALT2	25.0043	10.1023	1.30749	2.4751	0.00174502	up
B4GALT7	13.9124	5.09628	1.44885	2.72991	0.000340069	up
B9D2	8.56027	1.94476	2.13806	4.4017	0.000899797	up
BABAM1	56.8523	2.72752	4.38156	20.844	0.00392225	up
BAD	38.4402	5.61829	2.77441	6.84199	0.00212163	up
BAG1	12.2984	5.21355	1.23814	2.35893	0.00133493	up
BAIAP2L2	25.91	9.78111	1.40544	2.64899	0.000179012	up
BANF1	414.857	76.6898	2.43551	5.40955	0.00316517	up
BBS1	0.383281	0.0635654	2.59209	6.02971	9.1856e-05	up
BCAP31	198.913	64.0356	1.63519	3.10629	2.64681e-05	up
BCAS4	27.2298	7.01701	1.95626	3.88054	2.01362e-06	up
BCAT2	38.0924	15.5076	1.29653	2.45638	6.37192e-06	up
BCL2L1	90.8996	45.511	0.99806	1.99731	0.00356266	up
BCL2L12	57.5043	20.5916	1.48161	2.79261	0.00385332	up
BEGAIN	1.19632	0.370575	1.69077	3.22829	0.004888	up
BEST1	0.0922379	0.0158089	2.54463	5.83457	0.00598828	up
BICDL2	4.24201	1.31606	1.68852	3.22325	0.00434529	up
BIK	39.5528	21.5966	0.872971	1.83143	1.9057e-05	up
BIN1	48.5651	17.967	1.43458	2.70303	0.00360253	up
BIRC5	123.842	56.9025	1.12194	2.17639	5.98896e-05	up
BLVRA	97.4448	31.7251	1.61896	3.07153	0.00287479	up
BMERB1	0.243409	0.00528941	5.52413	46.0181	0.00120074	up
BNIP1	6.95384	3.61583	0.943482	1.92316	0.00797695	up
BOK	40.7291	14.1012	1.53024	2.88834	0.00228432	up
BORCS6	16.5953	4.31736	1.94255	3.84385	0.00470384	up
BORCS8	4.65584	0.820965	2.50365	5.67118	0.00128419	up
BRAT1	21.7627	9.27912	1.2298	2.34534	0.00386043	up
BRK1	210.117	66.5568	1.65853	3.15695	0.000140809	up
BRMS1	177.354	26.1454	2.762	6.78336	0.00815255	up
BSCL2	0.347545	0.177728	0.967531	1.95549	0.00916133	up
BSG	381.221	178.49	1.09479	2.13581	0.000396127	up
BST2	1.06957	0.257905	2.05212	4.14714	0.00776286	up
BTF3-DT	8.09649	1.72454	2.23108	4.69487	0.00537249	up
BUD23	40.91	13.1922	1.63277	3.10108	9.06353e-05	up
C10orf82	0.430236	0.0230882	4.2199	18.6344	0.00384337	up
C10orf95-AS1	11.9963	2.37355	2.33747	5.05414	0.00645558	up
C11orf68	51.1419	10.77	2.24748	4.74854	0.000227406	up
C12orf43	9.29525	3.61879	1.36099	2.56861	0.0010849	up
C12orf45	2.17244	0.746452	1.5412	2.91036	0.000141674	up
C15orf62	1.60233	0.541619	1.56482	2.9584	0.0026613	up
C16orf46	0.0442351	0.00425449	3.37813	10.3973	0.00203206	up
C16orf74	5.60348	0.886095	2.66079	6.32379	0.00144194	up
C16orf95-DT	28.6884	2.59704	3.46553	11.0466	0.00106941	up
C17orf67	1.66416	0.745542	1.15843	2.23214	0.000810206	up
C19orf25	17.7886	4.5037	1.98177	3.94978	0.000162577	up
C19orf48	194.028	29.7898	2.70338	6.51324	0.0059583	up
C19orf53	255.679	62.6692	2.02851	4.07982	0.00104586	up
C19orf54	16.6963	8.23343	1.01996	2.02786	7.76248e-05	up
C19orf73	10.2687	1.50108	2.77419	6.8409	0.00766758	up
C1orf122	94.2651	8.41875	3.48505	11.197	0.00047467	up
C1orf159	11.5973	1.57255	2.88262	7.37487	0.00460507	up
C1orf21-DT	1.00444	0.0610717	4.03974	16.4469	0.00272964	up
C1orf35	11.369	5.06006	1.16788	2.24682	0.00566361	up
C1orf54	0.362912	0.0543937	2.73811	6.67196	0.00275164	up
C1QTNF4	1.3299	0.0271392	5.6148	49.0029	0.00246978	up
C1QTNF6	4.39841	1.31399	1.74303	3.34737	0.000498242	up
C2	1.28621	0.277415	2.21301	4.63642	2.48007e-05	up
C20orf144	0.755568	0.355783	1.08656	2.12367	0.00361314	up
C20orf204	0.892619	0.0604262	3.8848	14.772	0.000199951	up
C20orf27	149.531	52.5496	1.50869	2.84552	0.000284802	up
C20orf96	20.5021	9.38683	1.12706	2.18413	0.00537044	up
C3orf62	5.30725	1.33284	1.99346	3.98192	0.000601142	up
C5AR1	2.04825	0.330677	2.6309	6.1941	0.00963161	up
C6orf141	12.9828	1.54176	3.07395	8.42076	6.97287e-07	up
C6orf52	7.04331	2.134	1.72269	3.30052	0.000230219	up
C7orf50	80.9541	13.0664	2.63124	6.19558	0.000534351	up
C7orf61	0.980553	0.125149	2.96995	7.83509	0.00215845	up
C8G	2.24801	0.148922	3.91602	15.0952	2.22476e-05	up
C8orf58	5.82973	1.47183	1.98582	3.96087	0.00258464	up
C8orf76	1.6317	0.26222	2.63753	6.22266	0.000407247	up
C8orf82	24.3567	10.674	1.19023	2.28189	0.00439611	up
C9orf139	0.797608	0.0351243	4.50514	22.7081	2.79918e-05	up
C9orf16	362.72	35.0162	3.37277	10.3587	0.00758516	up
C9orf43	1.41387	0.582768	1.27866	2.42613	0.00275553	up
CA5BP1	5.39381	3.35285	0.685917	1.60872	0.00572853	up
CA9	11.073	1.57291	2.81553	7.03979	0.000413185	up
CABP1	0.310694	0.0671973	2.20902	4.62361	0.00596466	up
CACNA1G-AS1	0.327838	0.0498939	2.71605	6.5707	0.00710989	up
CACNB1	2.72698	0.502563	2.43993	5.42614	0.0017427	up
CACTIN	7.75114	4.95207	0.646377	1.56523	0.0039894	up
CALB2	6.38184	1.71401	1.89659	3.72333	0.00625839	up
CALML6	1.9163	0.157982	3.60049	12.1299	0.000645925	up
CALY	0.372842	0.0260324	3.84018	14.3222	0.00160797	up
CAMK2N1	18.0116	7.53924	1.25643	2.38904	0.000208766	up
CAMK2N2	12.6254	1.1783	3.42154	10.7149	2.20502e-05	up
CAMSAP3	34.5953	15.5631	1.15245	2.22291	0.00311394	up
CAPG	117.732	44.0254	1.4191	2.67419	0.000226439	up
CAPN10	6.91987	2.56062	1.43425	2.70242	5.49882e-05	up
CAPNS1	319.255	115.643	1.46502	2.76068	1.15798e-05	up
CARD9	1.59331	0.26202	2.60428	6.08088	0.000935622	up
CARS2	19.7787	6.24224	1.66381	3.16853	0.000221304	up
CASTOR2	5.07314	3.01264	0.751853	1.68395	0.00228948	up
CATSPER1	2.90828	0.386743	2.91072	7.51993	0.00968922	up
CATSPERB	0.134038	0.0309597	2.11418	4.32943	0.0095392	up
CAVIN1	83.2011	48.6306	0.77474	1.71088	0.00872136	up
CBARP	2.6707	1.62042	0.720854	1.64816	0.00950101	up
CBLC	93.3943	16.3364	2.51524	5.71693	0.00768101	up
CBR3-AS1	0.142694	0.023897	2.57802	5.97118	0.00467302	up
CC2D1A	14.9013	8.01203	0.8952	1.85987	0.00944313	up
CC2D1B	6.07969	2.81941	1.10861	2.15637	3.96654e-05	up
CCDC106	1.84121	0.140743	3.70952	13.0821	0.00011912	up
CCDC12	21.2247	5.26332	2.0117	4.03258	0.000821764	up
CCDC124	276.929	93.2323	1.57062	2.97031	9.31166e-05	up
CCDC137	56.0508	13.6802	2.03464	4.09721	0.000364271	up
CCDC150	0.803924	0.350943	1.19582	2.29076	0.0020109	up
CCDC153	1.25869	0.146748	3.10052	8.57726	0.00644323	up
CCDC167	186.105	31.2236	2.57541	5.96041	0.000207238	up
CCDC183	1.85876	0.42125	2.1416	4.4125	0.000123045	up
CCDC24	12.3004	2.0139	2.61064	6.10774	0.000287883	up
CCDC28B	2.58105	1.30146	0.987827	1.9832	0.00356089	up
CCDC57	7.7434	1.98228	1.9658	3.9063	0.00660268	up
CCDC78	6.94677	0.47518	3.8698	14.6193	0.0027159	up
CCDC85B	708.988	50.3726	3.81505	14.0749	0.00962866	up
CCL26	5.71877	0.970378	2.55909	5.89334	0.00210001	up
CCM2	13.1961	5.04822	1.38627	2.61401	0.000327225	up
CCNP	8.41845	3.24532	1.37519	2.59403	0.00173159	up
CCS	47.3381	10.7911	2.13316	4.38679	0.000124102	up
CD14	4.23688	2.0796	1.0267	2.03735	0.00222019	up
CD151	102.071	27.3999	1.89733	3.72522	0.000148517	up
CD2AP-DT	32.5096	4.67901	2.79659	6.94796	0.00521449	up
CD2BP2	48.1586	26.2139	0.877458	1.83714	0.000150675	up
CD320	120.454	37.0404	1.70131	3.25197	0.00137518	up
CD63	415.452	99.0552	2.06838	4.19415	1.11734e-06	up
CD72	2.06216	0.480738	2.10083	4.28956	0.00297065	up
CD81	93.5982	41.3727	1.1778	2.26232	0.000231304	up
CDC20	810.224	221.774	1.86923	3.65338	0.000953653	up
CDC34	128.505	25.4905	2.33379	5.04128	0.000493788	up
CDC37	272.976	97.1908	1.48988	2.80866	0.000629849	up
CDC42EP1	65.6124	30.131	1.12272	2.17757	0.00119584	up
CDC42EP5	54.3373	8.384	2.69623	6.48107	0.00395909	up
CDCA5	36.7537	16.597	1.14696	2.21447	0.0001532	up
CDH24	15.0553	7.39573	1.02551	2.03567	8.08574e-05	up
CDHR4	0.221652	0.0695063	1.67308	3.18896	0.00598767	up
CDIPTOSP	3.23079	0.653514	2.3056	4.94373	3.08564e-05	up
CDK10	19.6484	3.65533	2.42634	5.37527	0.000257607	up
CDK11A	0.758844	0.16145	2.23272	4.70018	0.00740775	up
CDK2AP2	148.973	30.3579	2.2949	4.90721	0.000494437	up
CDKN1C	7.04672	2.8618	1.30003	2.46234	0.000508558	up
CDPF1	26.9871	3.83474	2.81507	7.03753	1.26093e-05	up
CDT1	95.6805	33.2437	1.52514	2.87815	0.00022016	up
CEACAM16-AS1	1.69238	0.907385	0.899265	1.86512	0.00578796	up
CEACAM19	1.98065	0.517123	1.93739	3.83013	0.000589672	up
CEBPA-DT	6.24546	1.68089	1.89358	3.71556	0.000510615	up
CEBPZOS	11.4349	6.07412	0.912697	1.88256	0.00839641	up
CENPM	55.6503	28.0003	0.990946	1.98749	0.00203248	up
CENPT	14.3672	4.74801	1.59738	3.02594	0.000142796	up
CENPX	122.988	20.4165	2.5907	6.02392	0.000942601	up
CEP131	27.7269	10.0017	1.47104	2.77223	0.000328173	up
CEP250	7.49467	4.20286	0.834493	1.78323	0.00759519	up
CEP295NL	0.232782	0.00717379	5.0201	32.449	0.00756747	up
CEP89	9.99292	4.86458	1.03859	2.05422	0.000204728	up
CERCAM	7.26695	3.91056	0.893975	1.85829	7.40761e-05	up
CEROX1	9.45913	1.29964	2.86359	7.27826	0.00604413	up
CERS1	0.0834132	0.0105084	2.98874	7.9378	0.00907781	up
CFAP298	3.12996	0.851512	1.87804	3.67576	0.00628684	up
CFAP65	0.454029	0.0691057	2.71591	6.57007	0.00317746	up
CFD	20.5624	5.23171	1.97465	3.93034	0.00018244	up
CFDP1	23.266	6.26176	1.89358	3.71557	0.000669512	up
CFP	0.116336	0.0227248	2.35596	5.11935	4.96596e-05	up
CHCHD10	316.475	41.9368	2.9158	7.54647	0.000101086	up
CHCHD5	36.5396	6.20738	2.5574	5.88647	0.00174579	up
CHCHD6	11.1614	5.68399	0.97354	1.96365	0.00377781	up
CHD4	10.4122	0.5652	4.20336	18.4221	0.000884176	up
CHKB-DT	1.35306	0.540116	1.32488	2.50513	0.000172008	up
CHMP2A	116.05	67.4176	0.783554	1.72137	0.00172816	up
CHPF	78.3719	37.9731	1.04536	2.06388	0.00105152	up
CHRNA10	1.08003	0.218483	2.30548	4.94331	0.00510947	up
CHST13	4.17036	1.90577	1.1298	2.18828	0.00132584	up
CHTF18	24.1322	7.7286	1.64268	3.12246	0.000611318	up
CIAO2B	165.243	55.562	1.57242	2.97403	0.00028778	up
CIAO3	7.12004	1.95151	1.8673	3.64848	0.00315707	up
CIB1	190.264	43.1833	2.13946	4.40596	0.000469022	up
CICP27	0.106861	0.0127115	3.07152	8.40658	0.00745015	up
CINP	11.521	5.01358	1.20036	2.29796	0.00101003	up
CIRBP-AS1	5.99003	1.9252	1.63755	3.11138	0.00547159	up
CISD3	84.5357	18.3353	2.20494	4.61055	6.32385e-05	up
CITED4	55.3764	4.29194	3.68957	12.9024	0.00708684	up
CIZ1	56.7515	27.508	1.04481	2.06309	8.15106e-05	up
CKMT1A	2.08676	0.564708	1.88569	3.69529	0.000627358	up
CLASRP	19.9338	6.37902	1.64381	3.12491	0.000129955	up
CLBA1	8.81309	2.49402	1.82118	3.53369	0.000271874	up
CLDN15	3.66788	1.79402	1.03175	2.04451	0.000780268	up
CLDN3	57.729	18.2367	1.66245	3.16554	0.00106165	up
CLDN6	1.08485	0.510852	1.08651	2.1236	0.00733813	up
CLDND2	58.4035	3.13961	4.2174	18.6022	0.00706603	up
CLEC11A	40.9262	5.27174	2.95667	7.76331	0.00086778	up
CLEC18A	0.0473009	0.00322353	3.87515	14.6736	0.00155271	up
CLIC3	36.4471	7.48577	2.28358	4.86885	0.00318918	up
CLIP3	2.25065	0.36955	2.6065	6.09026	0.000260453	up
CLPSL2	2.86885	0.987203	1.53905	2.90604	0.000359009	up
CLTB	137.843	25.7994	2.41761	5.34287	0.000115115	up
CLU	95.405	24.9501	1.93502	3.82383	1.56558e-05	up
CLUAP1	4.80746	2.55304	0.913059	1.88303	0.00266604	up
CLYBL	1.23261	0.778902	0.662202	1.5825	0.00397897	up
CMTM3	6.10506	3.07258	0.990554	1.98695	0.000104948	up
CNKSR1	15.6763	7.80462	1.00619	2.0086	8.21425e-05	up
CNPY2	4.93613	0.888325	2.47422	5.55668	0.00598825	up
CNPY3	107.731	24.6315	2.12885	4.37369	1.49195e-05	up
CNTROB	16.8697	9.34387	0.852345	1.80543	0.000650351	up
COA3	73.2732	23.8946	1.6166	3.06651	0.000409294	up
COA6-AS1	20.7218	4.16371	2.31521	4.97676	0.00277779	up
COA8	8.80794	0.765529	3.52427	11.5057	0.0024013	up
COL11A2	0.634132	0.143346	2.14528	4.42378	0.00151552	up
COL16A1	3.66578	0.760819	2.26849	4.8182	8.16608e-05	up
COMMD1	10.6796	5.33516	1.00126	2.00174	0.00159002	up
COMMD3	5.61373	0.884719	2.66567	6.3452	0.00886836	up
COMMD4	51.255	7.08407	2.85504	7.23525	0.00206338	up
COMMD6	63.317	4.15146	3.9309	15.2517	3.38328e-06	up
COMMD7	30.6187	8.82668	1.79447	3.46888	0.000644839	up
COMTD1	121.487	7.22509	4.07165	16.8147	0.00457274	up
COPE	98.9541	17.8388	2.47174	5.54712	0.000179254	up
COPRS	66.134	26.5523	1.31656	2.49071	0.00338233	up
COPS9	77.1718	6.28129	3.61894	12.286	0.000998274	up
COPZ1	62.2958	39.6313	0.652494	1.57188	0.0080885	up
CORO1A	5.0871	1.69478	1.58574	3.00163	0.00400172	up
CORO7	4.54026	0.503948	3.17143	9.00939	3.84262e-05	up
CORT	2.20219	0.288552	2.93203	7.63185	0.0048239	up
COTL1	52.0601	23.1146	1.17137	2.25226	0.00185035	up
COX19	4.87144	2.32823	1.06511	2.09233	0.000692075	up
COX4I1	212.506	58.8992	1.85118	3.60796	6.72555e-05	up
COX6A1	45.3762	11.5199	1.97781	3.93896	0.00693965	up
COX6B1	610.961	140.163	2.12397	4.35892	0.000131588	up
CPLX1	24.5833	10.8422	1.18102	2.26736	0.00368751	up
CPNE1	53.1796	16.9746	1.6475	3.1329	0.00210332	up
CPNE7	51.4712	7.29384	2.81902	7.0568	0.000815941	up
CPSF4	13.7557	6.81259	1.01375	2.01915	0.000158241	up
CPT1C	0.912813	0.215424	2.08314	4.23728	5.23967e-06	up
CPTP	49.7489	17.6093	1.49833	2.82515	0.000362165	up
CREB3L3	0.348111	0.121635	1.51699	2.86193	0.00828478	up
CRELD1	1.1448	0.388385	1.55954	2.9476	0.00049441	up
CRLF2	0.994168	0.0254883	5.28558	39.0048	0.00180137	up
CROCC	4.4437	1.98768	1.16068	2.23562	0.000493344	up
CROCCP3	0.658437	0.247014	1.41445	2.66558	0.000295193	up
CRTC2	21.4138	10.0341	1.09364	2.13411	0.00957452	up
CRYBB2P1	3.80226	2.18642	0.798287	1.73904	0.00757612	up
CRYBB3	6.02844	0.137221	5.45721	43.9323	4.51703e-05	up
CRYGS	1.18707	0.186984	2.66642	6.34854	0.00519167	up
CSAD	1.76142	0.992848	0.827095	1.77411	0.00537186	up
CSKMT	2.06465	0.881807	1.22736	2.34139	0.00457964	up
CSNK1E	13.1452	8.63483	0.606293	1.52234	0.0030415	up
CSNK2B	9.75512	0.670249	3.86339	14.5545	0.00558749	up
CSPG4	0.0722576	0.0248495	1.53993	2.9078	0.00271613	up
CST3	117.515	33.7885	1.79824	3.47796	0.00114792	up
CST6	15.371	0.373019	5.36481	41.2069	3.79209e-05	up
CST7	14.0784	0.53599	4.71513	26.2662	0.000169336	up
CSTF3-DT	0.123557	0.0557691	1.14764	2.21551	0.00383322	up
CT75	0.969762	0.086763	3.48248	11.1771	0.00155295	up
CTB-178M22.2	1.94719	0.348839	2.48076	5.5819	0.00385415	up
CTBP1	33.8031	10.9801	1.62226	3.07857	8.88695e-05	up
CTDNEP1	41.415	22.2235	0.898067	1.86357	0.00239068	up
CTDSP1	30.1421	18.5297	0.701944	1.6267	0.0013688	up
CTRC	0.174699	0.0113652	3.94218	15.3714	0.00153888	up
CTSD	189.35	16.7075	3.50249	11.3332	0.000348885	up
CTU1	17.5309	2.71813	2.68922	6.44964	0.000651289	up
CTU2	10.2194	4.4721	1.19229	2.28515	0.00529635	up
CTXN1	233.524	8.90084	4.71348	26.2362	0.00630463	up
CUEDC1	8.15108	4.01024	1.0233	2.03257	0.00405251	up
CUTA	217.507	64.8603	1.74566	3.35347	0.000230653	up
CWF19L1	14.0211	8.74585	0.680928	1.60317	0.00118143	up
CXXC5	29.8877	14.5424	1.03929	2.05522	0.000490789	up
CYBA	434.574	75.1224	2.53229	5.78487	0.00758826	up
CYBC1	9.639	4.3973	1.13226	2.19203	0.00841121	up
CYHR1	12.0328	3.73763	1.68677	3.21935	0.000506668	up
CYP2A6	0.250673	0.0257885	3.28101	9.72033	0.00783231	up
CYP2D6	3.08156	0.571593	2.4306	5.39117	0.000410415	up
CYP2D7	1.44447	0.186032	2.95692	7.76465	0.000611883	up
CYSRT1	8.37992	0.811853	3.36765	10.322	0.00283168	up
CYTH2	13.3857	4.96882	1.42971	2.69393	0.000164088	up
CYTOR	1.95379	0.435119	2.1668	4.49025	2.48737e-05	up
D2HGDH	15.9273	3.90151	2.0294	4.08234	0.00258758	up
DAND5	0.890894	0.0683519	3.7042	13.0339	0.00199412	up
DAXX	43.2081	19.7004	1.13308	2.19326	0.000965223	up
DAZAP1	59.1044	26.4082	1.16228	2.23811	0.000520243	up
DBNDD1	20.9809	12.7552	0.717994	1.64489	0.000720443	up
DCAF15	19.6674	11.6919	0.750299	1.68214	0.00386656	up
DCAF8	7.63174	2.50776	1.60562	3.04326	0.000234582	up
DCST1	0.277521	0.033451	3.05248	8.29636	0.00430348	up
DCTPP1	114.632	21.8385	2.39206	5.24907	5.01333e-05	up
DDRGK1	62.6797	26.0741	1.26538	2.4039	0.00015908	up
DDX11	24.9533	8.65426	1.52775	2.88335	0.00617726	up
DDX11L2	4.89751	1.14116	2.10154	4.29169	8.19311e-05	up
DDX41	48.2669	27.2296	0.825857	1.77259	0.00142754	up
DDX51	11.21	4.67091	1.26301	2.39996	0.00144041	up
DDX56	54.6983	35.9632	0.604974	1.52095	0.00592704	up
DEAF1	12.2985	7.55176	0.703602	1.62857	0.000518594	up
DECR2	12.2634	2.46652	2.31382	4.97197	6.93093e-05	up
DEF6	21.0613	7.11611	1.56543	2.95967	0.000144988	up
DENND2A	2.15783	0.55351	1.9629	3.89845	0.000530584	up
DENND6B	2.77795	0.86535	1.68266	3.2102	0.00186218	up
DGCR6L	92.5502	25.3766	1.86674	3.64706	0.0002897	up
DGKZ	27.352	9.70786	1.49442	2.81751	0.00713569	up
DGUOK	48.8998	17.048	1.52023	2.86837	0.000117998	up
DHRS11	9.9637	5.3921	0.885836	1.84783	0.00142658	up
DHRS4	11.6642	3.7983	1.61867	3.07091	0.000218287	up
DHRS4L2	18.2369	2.61859	2.79999	6.96437	0.000154021	up
DHX34	21.2564	10.9406	0.958202	1.94289	0.00589418	up
DHX35-DT	17.3783	0.886626	4.29281	19.6005	0.000893125	up
DICER1-AS1	2.0621	0.423833	2.28255	4.86536	0.000351404	up
DIO3OS	4.41157	0.431631	3.35342	10.2207	0.00877812	up
DLEC1	0.0708604	0.0376925	0.910702	1.87996	0.00533873	up
DLG5-AS1	1.12369	0.059535	4.23836	18.8744	0.00213882	up
DLGAP1-AS2	18.4494	3.99916	2.2058	4.61332	1.8379e-06	up
DLGAP3	0.30007	0.022298	3.75032	13.4573	3.34633e-05	up
DM1-AS	4.14981	0.295572	3.81146	14.0399	0.0043362	up
DMAP1	18.0139	6.54859	1.45985	2.7508	0.000974881	up
DMKN	4.90831	0.304908	4.00878	16.0977	0.0019698	up
DMPK	7.41531	1.04078	2.83284	7.12474	0.00308034	up
DMRTA2	9.28957	3.11893	1.57456	2.97844	0.000235373	up
DNAAF3	3.2425	0.790902	2.03554	4.09975	0.000218883	up
DNAJB2	22.635	3.22959	2.80913	7.00864	0.00166772	up
DNAJC17	10.235	2.32866	2.13593	4.39521	0.00127584	up
DNAJC27-AS1	0.98359	0.14093	2.80308	6.97928	0.00593941	up
DNAJC30	20.0041	3.92226	2.35054	5.10014	0.000465524	up
DNAJC5G	0.847753	0.329501	1.36336	2.57284	0.00287363	up
DNASE1	1.06478	0.455734	1.22429	2.33641	0.000440465	up
DNASE1L2	2.30502	0.322937	2.83546	7.13769	0.00419604	up
DNLZ	0.32709	0.0470395	2.79774	6.95351	0.00899892	up
DNM1	11.6887	1.78346	2.71237	6.55396	0.00350988	up
DNPH1	146.851	43.8171	1.74479	3.35147	0.000425941	up
DOHH	48.7454	18.1013	1.42917	2.69291	0.00303992	up
DOK1	18.4606	7.80408	1.24215	2.3655	0.000761079	up
DOK3	3.2102	0.827257	1.95626	3.88054	0.00068306	up
DPH7	11.113	3.24897	1.77419	3.42046	0.000509956	up
DPM2	148.31	14.6384	3.34079	10.1316	0.00661286	up
DPM3	183.314	25.2546	2.8597	7.25864	0.000127924	up
DPP7	238.269	28.9231	3.0423	8.23801	0.0060174	up
DRAP1	209.312	45.1459	2.21299	4.63634	0.000818031	up
DRAXIN	0.71545	0.152342	2.23154	4.69635	0.000150285	up
DSTNP2	5.3089	3.22209	0.720419	1.64766	0.00582418	up
DTNBP1	20.191	8.93798	1.17569	2.25901	9.33322e-05	up
DTX2	10.8193	5.16885	1.0657	2.09318	0.000830898	up
DUOX1	0.0845585	0.0325176	1.37873	2.60039	0.00382289	up
DUS1L	68.8768	18.5284	1.89428	3.71736	0.000820448	up
DUSP23	60.5525	11.9116	2.34582	5.0835	3.72805e-05	up
DYNLT2B	4.46136	0.261026	4.09522	17.0916	0.000902671	up
DYRK1B	1.78383	0.315583	2.49889	5.6525	0.00109027	up
DYSF	0.630726	0.397735	0.665204	1.58579	0.00575547	up
E2F1	44.576	19.6307	1.18315	2.27072	0.00121835	up
EBF4	5.7523	2.44471	1.23447	2.35296	0.00237837	up
EBP	141.913	22.5546	2.65352	6.29199	0.000340919	up
ECH1	72.8823	14.4446	2.33504	5.04565	0.00181196	up
ECHDC2	2.6037	1.19148	1.12781	2.18527	1.00891e-05	up
ECHS1	275.703	110.719	1.31621	2.49012	0.000159722	up
ECI1	35.4213	8.37457	2.08053	4.22962	0.000359187	up
ECM1	8.86514	3.93087	1.1733	2.25527	0.000642821	up
ECSIT	35.8648	13.2287	1.4389	2.71114	0.00107113	up
EDF1	1282.16	199.743	2.68236	6.41905	0.000944666	up
EEF1AKMT4	21.0879	4.40533	2.25909	4.7869	9.62452e-05	up
EEFSEC	21.8083	10.3776	1.07141	2.10148	0.00767483	up
EFCAB15P	1.83131	0.39244	2.22233	4.66648	0.00947358	up
EFCAB5	0.131033	0.042119	1.63738	3.11101	0.00179165	up
EFEMP2	0.954532	0.0879931	3.43933	10.8478	7.30085e-06	up
EFHC1	0.246437	0.164241	0.5854	1.50046	0.00418521	up
EFHD2	81.0424	38.976	1.05609	2.07929	0.000102988	up
EFNA3	9.54574	2.13669	2.15948	4.46753	0.00882903	up
EFNA4	20.4478	6.21594	1.7179	3.28958	0.00099417	up
EGFL7	52.6254	8.6283	2.60861	6.09916	0.00412843	up
EID2B	1.65306	0.476291	1.79523	3.4707	0.00223996	up
EIF1P6	1.19455	0.0901605	3.72783	13.2492	0.00101944	up
EIF3B	105.719	57.4101	0.880852	1.84146	0.00202969	up
EIF3K	274.173	80.6748	1.7649	3.39849	0.000946898	up
EIF4E2	25.647	12.0534	1.08935	2.12778	0.00122665	up
EIF4EBP1	423.197	85.6821	2.30426	4.93916	0.00050937	up
EIF5A	621.314	241.245	1.36482	2.57545	3.59551e-05	up
ELFN1-AS1	202.217	17.3076	3.54643	11.6837	0.00180851	up
ELMO3	34.1177	8.42771	2.01731	4.04827	0.00102889	up
ELOA-AS1	0.418441	0.265888	0.654208	1.57375	0.00028685	up
ELOB	530.985	73.5502	2.85187	7.21935	0.000238164	up
ELOF1	50.4996	23.3224	1.11455	2.16528	0.000113503	up
ELP5	82.2106	16.4724	2.31928	4.99082	0.000169746	up
EMC10	12.3432	6.50124	0.924928	1.89859	0.00563444	up
EMC9	25.6781	4.62247	2.4738	5.55507	0.00329783	up
EMID1	2.65351	0.540849	2.2946	4.90619	0.000246091	up
EMP3	237.586	28.6705	3.05081	8.28677	0.0034522	up
EN1	1.73929	0.31569	2.46191	5.50947	0.00394021	up
ENDOV	5.62874	1.48886	1.9186	3.78056	0.000567094	up
ENHO	6.09333	1.95943	1.6368	3.10975	0.0082707	up
ENKD1	5.72864	1.25946	2.18539	4.54849	0.000203196	up
ENO2	30.3606	11.4516	1.40666	2.65122	7.9427e-05	up
ENO3	6.06204	0.668699	3.18037	9.06542	1.04514e-07	up
ENTPD3-AS1	0.559294	0.161696	1.79032	3.45892	0.000179905	up
EPHX1	342.242	197.712	0.791618	1.73101	0.000976901	up
EPO	0.611831	0.0230732	4.72884	26.5169	0.00838481	up
EPOP	53.1132	18.9409	1.48756	2.80415	0.000290973	up
EPS8L1	8.85943	2.75129	1.68711	3.2201	0.00714847	up
ERAL1	54.4888	29.9604	0.862904	1.81869	0.000505547	up
ERCC1	16.7015	10.1785	0.714459	1.64087	0.00112257	up
ERFL	4.02934	0.867617	2.21541	4.64415	0.000416178	up
ERGIC3	60.7476	25.4449	1.25545	2.38742	0.000299426	up
ERI3	41.8366	20.3654	1.03864	2.0543	0.00134896	up
ESPN	3.6417	1.1212	1.69957	3.24805	0.00721025	up
ETV2	5.48765	0.987626	2.47415	5.5564	0.00019003	up
ETV7	4.514	1.53142	1.55953	2.94759	0.000667258	up
EXOSC4	145.07	14.2403	3.3487	10.1873	0.00284398	up
F12	15.9958	1.98712	3.00895	8.04976	0.00934365	up
FAAH	20.3645	2.92959	2.79728	6.9513	0.000289951	up
FAAP20	33.6695	2.26103	3.89639	14.8912	0.00296527	up
FAM110A	14.4798	2.90229	2.31877	4.98908	0.000845247	up
FAM110D	0.185654	0.0281466	2.72158	6.59594	0.00581128	up
FAM133CP	1.73225	0.207094	3.06429	8.36459	0.00237018	up
FAM174C	217.97	19.6534	3.47128	11.0907	0.00211905	up
FAM193B	11.8702	2.05948	2.52699	5.76369	0.00277193	up
FAM207A	80.1247	30.6609	1.38585	2.61325	0.00132239	up
FAM207BP	10.7251	4.17624	1.36071	2.56811	0.00200037	up
FAM209B	1.30956	0.169946	2.94594	7.70576	0.000741277	up
FAM227A	0.560637	0.249702	1.16686	2.24522	0.00184597	up
FAM229B	3.95152	1.62031	1.28614	2.43874	0.00103986	up
FAM27B	10.6736	4.46894	1.25604	2.38839	0.00666853	up
FAM3A	17.9415	4.70861	1.92993	3.81036	0.000748392	up
FAM50A	128.244	22.8479	2.48876	5.61296	5.57654e-05	up
FAM53B	18.5867	10.4578	0.829699	1.77731	2.71129e-05	up
FAM71E1	21.674	3.64396	2.57238	5.94791	3.99123e-05	up
FAM83F	3.31095	2.0803	0.670453	1.59157	0.000725805	up
FAM86C2P	3.67569	2.03877	0.850321	1.8029	0.000188436	up
FAM86JP	3.10988	1.40445	1.14685	2.2143	0.000862028	up
FAM89B	11.179	0.929711	3.58787	12.0242	2.27987e-05	up
FAM90A2P	0.230432	0.0486328	2.24434	4.73822	0.00874965	up
FANK1	0.683658	0.338924	1.01231	2.01714	0.00497028	up
FASTK	73.6247	9.97364	2.884	7.38193	0.00193494	up
FAU	316.6	65.1834	2.28009	4.85707	0.000726482	up
FBLL1	0.790244	0.0522452	3.91893	15.1257	0.000663191	up
FBRS	17.5524	11.5985	0.597731	1.51333	0.00151402	up
FBRSL1	15.6518	7.57122	1.04773	2.06727	0.000214653	up
FBXL15	42.9357	3.07792	3.80215	13.9496	0.0010337	up
FBXO2	62.3716	18.5948	1.74599	3.35425	0.000825752	up
FBXO24	0.588832	0.0680763	3.11263	8.64959	0.00838155	up
FBXO44	33.7488	6.49207	2.37809	5.19848	0.00236469	up
FCN3	0.0969133	0.0407866	1.2486	2.3761	0.00838447	up
FCSK	3.41158	1.79344	0.927707	1.90225	0.00386477	up
FDXR	25.3688	8.61775	1.55767	2.94379	0.00182732	up
FER1L4	2.5928	0.24169	3.42328	10.7278	1.89067e-05	up
FGF22	1.75217	0.403663	2.11792	4.34067	9.32468e-06	up
FGGY-DT	0.348845	0.0633777	2.46054	5.50423	0.00241315	up
FHIT	1.67086	0.402485	2.05358	4.15136	9.42752e-05	up
FHL3	29.144	17.2255	0.758656	1.69191	0.00109444	up
FIBCD1	9.76468	1.48948	2.71276	6.55575	0.00191907	up
FIS1	132.008	41.9426	1.65414	3.14735	0.000493966	up
FKBP1A	118.752	24.3164	2.28795	4.88361	0.00114934	up
FKBP4	119.029	55.9817	1.08828	2.1262	2.71721e-05	up
FKBP8	219.767	85.8526	1.35604	2.55981	0.00362555	up
FKBPL	29.2046	10.9766	1.41177	2.66063	0.00146793	up
FLJ20021	14.7554	2.63867	2.48336	5.59198	0.000131945	up
FLJ31104	0.721107	0.248567	1.53658	2.90106	0.00742682	up
FLOT1	64.6602	32.6457	0.985984	1.98066	0.00976064	up
FMNL1	1.22009	0.524257	1.21864	2.32728	0.00832826	up
FN3K	5.1779	1.95277	1.40684	2.65156	0.00028763	up
FOLR1	119.382	58.5844	1.02699	2.03777	0.000474279	up
FOSL1	177.413	117.188	0.598289	1.51392	0.00824318	up
FOXD2-AS1	15.1024	0.930645	4.0204	16.2278	0.000373136	up
FOXL1	0.856163	0.229433	1.89981	3.73165	4.81379e-05	up
FOXN3-AS1	4.28094	1.11276	1.94379	3.84714	0.00164107	up
FOXP4	22.4123	13.5949	0.72122	1.64858	0.00290573	up
FPGS	43.1654	20.2158	1.09439	2.13523	0.00547736	up
FRG1	49.8781	18.8861	1.40108	2.641	0.00513989	up
FSTL3	22.093	4.87424	2.18034	4.53261	0.000417393	up
FUOM	84.5788	10.6929	2.98364	7.90982	7.46358e-05	up
FUT7	0.441302	0.0460299	3.26112	9.58729	0.00962031	up
FXYD4	2.65692	0.697819	1.92883	3.80746	0.0089022	up
FXYD5	110.631	24.0487	2.20173	4.6003	0.000182312	up
G6PC3	42.4292	23.3666	0.860614	1.81581	0.000368576	up
GABBR1	7.81912	1.81172	2.10965	4.31586	2.4759e-05	up
GADD45G	5.30254	1.07482	2.30258	4.9334	1.4366e-05	up
GADD45GIP1	389.299	30.6905	3.66501	12.6847	0.00112175	up
GALK1	24.0453	10.3405	1.21744	2.32535	0.00111979	up
GALR2	1.80645	0.785806	1.20091	2.29884	0.00733021	up
GAMT	173.177	42.7538	2.01813	4.05057	0.00316241	up
GAPDHP2	0.243707	0.0202579	3.58859	12.0302	0.00363703	up
GAS5	33.5883	8.60048	1.96547	3.9054	0.00561164	up
GAST	9.73068	0.844301	3.52671	11.5251	0.000640863	up
GATD1	40.3998	8.97929	2.16967	4.49922	0.00201047	up
GCAT	99.9527	25.4544	1.97333	3.92674	0.00412955	up
GCDH	10.2253	5.288	0.951341	1.93367	0.000388338	up
GDAP1L1	0.0492738	0.00290724	4.0831	16.9487	0.00142117	up
GDI1	58.8392	22.5392	1.38434	2.61053	0.000133318	up
GDPD3	1.79565	0.920608	0.963846	1.9505	0.00127647	up
GFAP	0.0670566	0.00712616	3.23418	9.40992	0.00474005	up
GFER	13.8873	3.29309	2.07625	4.2171	0.000124317	up
GFUS	45.0047	20.3449	1.14541	2.21209	0.00123438	up
GGT5	0.775753	0.0395302	4.29457	19.6243	0.00570424	up
GGT7	3.79439	1.53664	1.30409	2.46927	0.00157421	up
GHRLOS	0.728347	0.173925	2.06616	4.18771	0.00367481	up
GIHCG	3.22634	0.426615	2.91889	7.56265	0.000621764	up
GIP	2.42606	0.350206	2.79234	6.92752	0.00887418	up
GJC2	18.5365	5.84952	1.66398	3.16889	0.000864802	up
GLB1L	5.41823	2.61572	1.05061	2.07141	0.000242936	up
GLIPR2	6.98318	4.14922	0.751045	1.68301	0.00452676	up
GLTPD2	3.2404	0.576931	2.4897	5.61661	0.000763039	up
GNB1L	5.16929	1.18751	2.12203	4.35306	0.00764411	up
GNB3	5.00087	0.595706	3.06951	8.39486	1.31418e-05	up
GNG13	0.865579	0.436508	0.987658	1.98296	8.63191e-05	up
GNG8	1.34041	0.0429519	4.96381	31.2073	0.000837734	up
GOLGA2P5	1.59822	0.669457	1.2554	2.38734	0.000596053	up
GOLGA7B	0.300325	0.0440769	2.76843	6.81365	0.00103249	up
GOSR2-DT	3.60706	0.317916	3.50411	11.346	0.00143889	up
GPANK1	14.8862	6.86594	1.11644	2.16812	0.00541452	up
GPATCH3	18.2855	6.21105	1.55779	2.94403	0.00563108	up
GPC1	68.8272	36.3942	0.919269	1.89116	0.00468606	up
GPR137	47.2199	9.65416	2.29017	4.89114	0.0018654	up
GPR55	0.257815	0.0364005	2.8243	7.08273	0.00346013	up
GPRC5D-AS1	3.14834	0.924502	1.76784	3.40544	0.00630195	up
GPX1	257.772	85.4059	1.59369	3.0182	0.00327827	up
GPX3	55.4429	32.3594	0.776817	1.71335	0.000597017	up
GPX4	708.552	149.299	2.24667	4.74586	0.000166211	up
GRAMD1A	9.18782	4.77573	0.944002	1.92386	0.000144391	up
GRB7	9.02038	5.8461	0.625713	1.54297	0.00126468	up
GRIN1	0.449555	0.0807062	2.47775	5.57027	0.00613795	up
GRK6	28.076	13.0501	1.10527	2.1514	0.00133551	up
GSDMB	2.39237	0.75572	1.66252	3.16569	0.00360788	up
GSDMD	21.0528	7.26269	1.53544	2.89876	0.00279714	up
GSK3A	15.4569	4.7083	1.71497	3.28291	0.000100304	up
GSTM4	80.7959	37.7718	1.09697	2.13905	0.000509605	up
GSTO1	87.7838	36.2249	1.27697	2.4233	0.000205277	up
GSTO2	12.304	4.64318	1.40594	2.64991	2.33828e-05	up
GSTP1	1140.26	393.545	1.53477	2.89742	0.000234273	up
GSTZ1	11.0147	4.22131	1.38367	2.60931	0.00063126	up
GTF2IP13	0.727024	0.3542	1.03744	2.05258	0.0015211	up
GTF2IP20	3.3101	1.15209	1.52263	2.87313	9.09165e-05	up
GTF2IRD2	0.466222	0.188753	1.30451	2.47	0.00298894	up
GTPBP6	57.7266	25.4009	1.18436	2.27262	0.00120801	up
GUK1	71.7725	24.4904	1.55121	2.93063	0.000592493	up
H1-10	225.101	19.9007	3.49968	11.3112	0.000517223	up
H1-10-AS1	1.77949	0.0855648	4.37831	20.797	0.00106787	up
H1-2	42.1092	14.5011	1.53797	2.90385	0.00113917	up
H19	16.3513	5.16413	1.66281	3.16633	0.00482861	up
H2AC17	0.429787	0.020757	4.37195	20.7056	0.0045712	up
H2AX	373.842	104.019	1.84558	3.59397	0.00814727	up
H2BC6	0.341279	0.0650284	2.39181	5.24816	0.00248524	up
HAGHL	14.1914	1.48952	3.25211	9.52755	0.00254617	up
HAR1A	2.51181	0.930402	1.4328	2.69971	0.00294334	up
HAUS5	11.4716	6.92394	0.728398	1.6568	0.00260008	up
HCFC1R1	102.71	23.3039	2.13993	4.40742	5.89285e-05	up
HCN2	2.03284	0.452816	2.1665	4.48933	0.00127058	up
HDAC4-AS1	7.37763	1.4927	2.30523	4.94247	0.00249939	up
HDAC8	0.629393	0.204441	1.62228	3.0786	0.00609489	up
HDGFL2	101.016	29.6592	1.76803	3.40588	4.90997e-05	up
HDHD3	36.6353	7.63739	2.26208	4.79684	0.00481948	up
HEBP2	6.16855	3.5195	0.809563	1.75268	0.00408003	up
HEMK1	1.4034	0.459554	1.61062	3.05383	0.000214122	up
HES4	120.363	16.4467	2.87152	7.31834	0.00122883	up
HES6	20.8975	2.80698	2.89624	7.44483	0.00278623	up
HES7	2.0313	0.216622	3.22915	9.37715	0.0054267	up
HEXA	1.66973	0.501268	1.73596	3.33102	0.00249065	up
HEXD	11.2352	1.97042	2.51146	5.70195	0.0014372	up
HGH1	55.5335	12.8587	2.11062	4.31876	0.00846946	up
HHLA3	45.3435	13.5332	1.74439	3.35052	0.00263979	up
HIC1	0.299497	0.114256	1.39027	2.62127	0.00249197	up
HIGD1B	1.1676	0.237438	2.29792	4.91747	0.00265432	up
HIGD2A	194.223	35.2638	2.46145	5.5077	0.000449666	up
HINFP	3.5639	2.30805	0.626781	1.54412	0.00774676	up
HLA-A	244.881	37.6027	2.70317	6.51233	0.000243858	up
HLA-E	78.0171	40.934	0.930492	1.90593	0.00274974	up
HM13	62.3012	30.719	1.02013	2.0281	7.40895e-05	up
HMG20B	46.5856	8.69732	2.42124	5.35632	1.50418e-05	up
HMGB3	70.139	32.41	1.11378	2.16412	0.000151041	up
HMGCL	7.66197	3.88751	0.978869	1.97092	0.00126389	up
HMX1	0.486244	0.0402719	3.59383	12.074	0.00370528	up
HNRNPA1P54	0.0119591	0.000955077	3.64635	12.5216	0.00200824	up
HNRNPD-DT	2.04773	0.23305	3.13531	8.78663	0.00740286	up
HOMER3	18.9506	2.27731	3.05683	8.32145	0.00384299	up
HOTAIRM1	1.65256	0.545976	1.59779	3.02679	0.000779073	up
HOXA3	0.698027	0.335268	1.05797	2.082	0.000946624	up
HOXA-AS2	0.289875	0.151574	0.935409	1.91243	0.00506823	up
HOXB5	86.261	12.9628	2.73433	6.6545	2.52094e-05	up
HOXB7	192.544	36.5898	2.39567	5.26222	0.000109786	up
HOXB8	42.094	19.2269	1.13049	2.18933	0.00291186	up
HOXB-AS3	74.2993	21.9907	1.75645	3.37867	1.14864e-06	up
HOXC11	2.42465	0.737511	1.71704	3.28761	0.000558104	up
HOXC4	1.04452	0.160327	2.70375	6.51494	0.00510456	up
HOXC9	2.59764	0.134672	4.26968	19.2886	0.00704354	up
HPN-AS1	0.448669	0.0922668	2.28177	4.86274	0.00357864	up
HRAS	140.368	15.9986	3.13319	8.77372	0.000972016	up
HRCT1	18.296	6.92224	1.40222	2.64307	5.13445e-05	up
HSD11B1L	4.11569	0.502209	3.03478	8.19518	0.00258049	up
HSD17B1	8.03421	0.647468	3.63328	12.4087	0.00888593	up
HSD17B14	1.59461	0.350293	2.18657	4.55222	5.88627e-05	up
HSD17B1-AS1	7.48105	1.16327	2.68506	6.43108	2.91082e-05	up
HSD3B7	9.96404	1.03375	3.26884	9.63871	1.01894e-05	up
HSF4	11.2659	0.577066	4.28709	19.5228	0.000554598	up
HSPB1	2725.47	192.57	3.82305	14.1532	0.00494113	up
HSPBP1	143.075	33.2234	2.1065	4.30644	0.00311497	up
HYKK	1.10606	0.55628	0.991548	1.98832	0.00409383	up
IBA57-DT	15.8271	2.03002	2.96283	7.79652	1.73592e-05	up
IDH3G	75.9733	28.0266	1.43869	2.71075	0.00148623	up
IDUA	9.2615	1.58274	2.54882	5.85154	0.000702083	up
IER2	164.96	62.3139	1.40449	2.64724	6.04817e-06	up
IFFO1	0.212093	0.0371521	2.51318	5.70877	7.21934e-05	up
IFI27L1	17.4097	5.60148	1.63601	3.10804	0.00153693	up
IFI27L2	45.4267	6.66985	2.76781	6.81074	0.00414517	up
IFNAR2	0.388803	0.147842	1.39498	2.62985	0.00887147	up
IFT122	5.31964	3.40007	0.645764	1.56457	0.00355309	up
IFT27	6.87433	1.82122	1.91631	3.77457	0.0031157	up
IFT74-AS1	0.878508	0.0998388	3.13738	8.79927	0.00722123	up
IGFBP4	534.492	178.909	1.57894	2.98751	0.000108681	up
IGFBP6	41.5144	5.23091	2.98848	7.93636	0.00233364	up
IGFL2-AS1	6.49097	1.52503	2.08959	4.25628	0.000126173	up
IGSF8	29.7644	19.5167	0.60888	1.52507	0.00550184	up
IL17RC	5.6465	0.774234	2.86651	7.29301	0.00841172	up
IL17RE	3.05776	1.07177	1.51247	2.85299	7.46985e-05	up
IL18	11.4177	5.23279	1.12562	2.18195	0.00103173	up
IL18BP	1.05335	0.465474	1.17822	2.26297	0.00803144	up
IL27RA	22.2341	12.0896	0.879013	1.83912	0.000645009	up
IL2RG	34.24	1.72962	4.30715	19.7962	0.00109389	up
IL32	229.084	33.9855	2.75289	6.74065	0.000117479	up
IL3RA	6.36417	0.433862	3.87467	14.6687	7.44728e-05	up
ILRUN-AS1	13.2068	3.65198	1.85453	3.61635	0.00916802	up
ILVBL	15.0229	7.52268	0.997844	1.99701	0.00426703	up
IMPDH2	90.1324	53.4139	0.75483	1.68743	0.00346581	up
ING5	6.21581	3.2021	0.956924	1.94117	0.000672866	up
INSYN2A	0.0978852	0.00191686	5.67427	51.0653	2.47328e-06	up
INTS11	22.1034	14.2027	0.638106	1.55628	0.00327213	up
INTS3	13.8496	7.45807	0.892967	1.85699	0.00466897	up
INTS6-AS1	0.0548552	0.02202	1.31681	2.49115	0.00556787	up
IPO4	0.0810816	0.00411591	4.30009	19.6996	0.00173957	up
IQCC	8.09578	1.23563	2.71192	6.55195	0.000769662	up
IQCD	3.91079	1.61749	1.2737	2.41781	0.00405262	up
IRF3	58.5339	12.956	2.17565	4.51789	0.000531419	up
IRGQ	7.78979	3.08046	1.33844	2.52878	3.5847e-05	up
ISG15	468.882	120.557	1.95951	3.88931	0.00191429	up
ISOC2	54.2176	20.8584	1.37814	2.59932	0.000867218	up
ISY1	15.6162	2.74606	2.50761	5.68676	0.000334616	up
ISYNA1	53.3048	9.59725	2.47357	5.55418	0.00165023	up
ITGA5	13.8552	6.4652	1.09966	2.14304	0.00253917	up
ITGA9-AS1	0.247923	0.075087	1.72326	3.30181	0.00640869	up
ITGB1BP2	1.29281	0.0581357	4.47495	22.2379	6.78913e-06	up
ITIH2	0.16495	0.00557047	4.88808	29.6114	0.000462498	up
ITPA	28.4944	13.322	1.09687	2.13891	0.000237911	up
ITPK1	48.9824	27.1845	0.84948	1.80185	0.000225143	up
ITPKA	13.8569	3.89211	1.83198	3.56026	7.31517e-06	up
IZUMO1	1.16106	0.211153	2.45909	5.49869	3.36903e-05	up
IZUMO4	5.73581	0.704329	3.02568	8.14365	0.00199667	up
JAG2	9.12311	5.52142	0.724488	1.65231	0.00489062	up
JAK3	0.420005	0.15791	1.41131	2.65978	0.00578625	up
JAM2	0.0815256	0.0361346	1.17387	2.25616	0.00755487	up
JMJD4	3.03496	1.02709	1.56311	2.9549	0.00019636	up
JOSD2	67.1367	9.16297	2.87321	7.32696	0.000707477	up
JPT1	376.465	73.1937	2.36272	5.1434	0.000160025	up
JTB	24.9726	1.08128	4.52953	23.0953	0.000744628	up
JUND	212.4	57.1123	1.89491	3.719	0.00681118	up
KAZALD1	4.90596	1.83598	1.41799	2.67212	0.00130708	up
KCNAB3	0.515776	0.171411	1.58929	3.009	0.00172168	up
KCNIP3	0.324047	0.195488	0.729124	1.65763	0.000701898	up
KCNN4	9.96937	0.709677	3.81227	14.0478	0.000229325	up
KCNRG	0.975411	0.109393	3.15649	8.91658	0.000584588	up
KCP	0.474039	0.0919957	2.36537	5.15284	0.00405919	up
KCTD17	35.4911	10.727	1.72622	3.30859	0.00478339	up
KCTD2	9.54383	6.28496	0.602663	1.51852	0.00350355	up
KIAA0930	37.4381	23.3053	0.68385	1.60642	0.000142583	up
KIAA2013	53.7196	33.7743	0.669521	1.59054	0.000773088	up
KIF7	5.80534	3.78798	0.615953	1.53257	0.00509106	up
KIRREL3	0.125922	0.0336072	1.90569	3.74688	0.0043205	up
KISS1	2.25824	0.0543033	5.37801	41.5856	0.000350545	up
KLC1	2.53531	1.52412	0.734188	1.66346	0.00321088	up
KLC2	15.6264	9.1139	0.77784	1.71456	0.00332506	up
KLC4-AS1	0.475318	0.0226837	4.38917	20.9542	0.00118274	up
KLHDC4	12.665	3.22058	1.97545	3.93252	0.000130739	up
KLHDC7B-DT	0.508048	0.0496697	3.35453	10.2285	0.00266647	up
KLHDC9	2.15069	0.95106	1.17719	2.26136	0.00217789	up
KLHL17	8.75597	2.37755	1.88079	3.68276	0.0033392	up
KLK1	13.5648	2.87177	2.23985	4.72348	6.584e-05	up
KMT2E-AS1	34.8731	7.33708	2.24884	4.753	0.000886957	up
KMT5C	4.7484	1.9719	1.26785	2.40803	0.0074051	up
KPNB1-DT	0.348699	0.0234059	3.89704	14.8979	0.000426716	up
KPTN	20.8145	4.47125	2.21884	4.65518	0.00153081	up
KRT10	19.1209	6.47812	1.5615	2.95161	0.00270688	up
KRT14	0.68176	0.0948333	2.8458	7.18904	0.00271472	up
KRT16P1	0.499796	0.0083407	5.90503	59.9225	2.34796e-05	up
KRT18	1944.04	371.189	2.38883	5.23732	8.60106e-05	up
KRT18P8	1.29997	0.0321106	5.33929	40.4843	0.000849347	up
KRT19	790.478	410.724	0.944555	1.92459	0.000698765	up
KRT7	2.4117	0.407995	2.56343	5.91109	9.86471e-05	up
KRT8	1456.73	661.327	1.13929	2.20273	0.00233331	up
KRT81	1.83478	0.115871	3.98502	15.8347	0.00264759	up
KRT8P12	18.2286	2.75427	2.72647	6.61833	0.000146638	up
KRTCAP2	1.03693	0.373585	1.4728	2.77561	0.00579624	up
KTI12	3.23352	1.28554	1.33073	2.51529	0.00574166	up
LAGE3	77.6359	9.98496	2.9589	7.77529	0.000264857	up
LAGE3P1	5.80533	0.265485	4.45068	21.8669	0.00932092	up
LAMTOR2	169.197	37.453	2.17556	4.5176	2.59601e-05	up
LAMTOR4	201.079	29.2105	2.7832	6.88377	0.00177943	up
LAMTOR5-AS1	0.201916	0.0996343	1.01904	2.02657	0.000841811	up
LAS1L	12.3326	8.05375	0.614748	1.53129	0.00270694	up
LBX2	6.17187	0.864241	2.8362	7.14138	0.000342567	up
LCAT	9.07411	0.420137	4.43283	21.598	0.00243297	up
LCMT1	26.2137	11.0339	1.24838	2.37575	0.000578164	up
LDHB	13.0405	1.49028	3.12935	8.75039	0.000247032	up
LEMD1	2.29352	0.290631	2.9803	7.89153	0.000173159	up
LENG8-AS1	2.0004	0.95679	1.06401	2.09074	0.00476684	up
LFNG	2.07406	1.18937	0.802257	1.74383	0.00602365	up
LGALS1	305.883	66.2276	2.20747	4.61865	0.00252075	up
LGALS2	74.7781	28.5861	1.3873	2.61589	0.000637465	up
LGALS7B	25.6341	2.49709	3.35974	10.2656	0.00301277	up
LGALS9	1.39366	0.49989	1.47919	2.78793	0.00670696	up
LHX1-DT	1.54862	0.136213	3.50705	11.3691	0.00700077	up
LHX5	0.972099	0.530235	0.874473	1.83334	0.00976031	up
LILRB3	0.375113	0.0741784	2.33825	5.0569	0.00398283	up
LIMD2	3.10896	0.726396	2.0976	4.27998	0.00035052	up
LIN7B	6.46325	0.876857	2.88184	7.37092	0.00112107	up
LINC00173	4.08436	0.795459	2.36025	5.1346	0.000131705	up
LINC00174	1.18934	0.401001	1.56848	2.96592	6.22529e-06	up
LINC00634	8.7479	1.08775	3.00758	8.04216	0.00995288	up
LINC00638	1.8614	0.50445	1.8836	3.68996	0.00368483	up
LINC00698	0.273363	0.114337	1.25752	2.39085	0.00613241	up
LINC00853	2.80871	1.33805	1.06978	2.09911	0.00997357	up
LINC00857	5.73521	3.45118	0.732756	1.66181	0.00914137	up
LINC00893	0.529769	0.0245519	4.43146	21.5775	0.0037343	up
LINC00896	3.10233	0.379002	3.03308	8.18554	0.00024927	up
LINC00899	1.35221	0.356128	1.92486	3.79699	0.00531906	up
LINC01023	20.0298	1.5953	3.65024	12.5555	0.00293201	up
LINC01089	11.1677	0.489745	4.51116	22.8032	0.000530591	up
LINC01134	0.845611	0.278965	1.59991	3.03124	0.000307929	up
LINC01137	5.28761	2.16989	1.28499	2.43681	0.00801716	up
LINC01144	1.65655	0.628762	1.3976	2.63463	0.00207576	up
LINC01185	0.0695009	0.0143016	2.28085	4.85966	0.00889197	up
LINC01238	0.586071	0.194002	1.595	3.02095	0.000221453	up
LINC01276	0.212943	0.0431805	2.30202	4.93147	0.0087673	up
LINC01311	2.78925	0.413294	2.75464	6.74885	0.0095312	up
LINC01355	0.184337	0.0190127	3.27732	9.6955	0.000662575	up
LINC01503	2.25056	0.790805	1.50889	2.84591	0.00092112	up
LINC01554	0.187613	0.0123154	3.92922	15.234	0.00280882	up
LINC01569	1.52975	0.892174	0.777901	1.71463	0.00178842	up
LINC01605	1.19233	0.400974	1.57221	2.97359	0.00584861	up
LINC01730	1.7527	0.116681	3.90893	15.0212	0.00346387	up
LINC01816	13.2831	1.49897	3.14754	8.86145	0.00152706	up
LINC01970	0.635608	0.0842975	2.91458	7.54006	0.000435078	up
LINC01977	0.616087	0.219188	1.49097	2.81077	0.000802542	up
LINC02062	1.31944	0.225379	2.5495	5.8543	0.00649813	up
LINC02166	4.83812	0.73271	2.72313	6.60304	0.000311655	up
LINC02245	1.34702	0.264652	2.3476	5.08978	0.00414262	up
LINC02259	0.532261	0.0938812	2.50323	5.66952	0.00906913	up
LINC02298	3.74882	0.710314	2.39991	5.27769	5.98042e-05	up
LINC02387	0.798664	0.312639	1.35309	2.55459	0.00208237	up
LINC02478	0.930431	0.0897842	3.37337	10.363	0.00191361	up
LINC02593	1.54351	0.0498199	4.95335	30.9817	5.5176e-05	up
LINC02600	0.550112	0.158185	1.79811	3.47764	0.006951	up
LINC02604	3.50981	1.17966	1.57303	2.97528	0.000249148	up
LINC02649	0.147826	0.00733496	4.33296	20.1536	0.000222361	up
LINC02761	7.60371	1.02426	2.89213	7.42364	0.000125911	up
LINC02804	0.78778	0.103526	2.9278	7.6095	0.00256629	up
LINC02846	2.23179	0.827921	1.43064	2.69565	0.00111916	up
LINC02878	1.53637	0.250236	2.61817	6.1397	2.0324e-05	up
LINCR-0001	0.934292	0.301282	1.63276	3.10106	0.00211481	up
LLPH	11.372	2.36609	2.26492	4.80626	5.82339e-05	up
LMAN2	228.648	113.588	1.00932	2.01296	0.000941632	up
LMBR1L	4.68948	2.96524	0.66128	1.58148	0.0048814	up
LMF2	50.9105	22.6102	1.17099	2.25167	0.000434586	up
LMO3	0.117963	0.0154635	2.93141	7.62853	5.60566e-05	up
LMTK3	2.90463	0.828164	1.81036	3.50731	0.00431405	up
LPAR2	19.9617	8.29243	1.26736	2.40721	0.000441364	up
LPCAT1	45.322	19.8622	1.19019	2.28182	0.00106321	up
LRMDA	0.79903	0.20336	1.97421	3.92914	0.000937708	up
LRP4-AS1	1.31784	0.0956163	3.78478	13.7826	0.000164284	up
LRRC23	13.7578	2.81224	2.29046	4.89213	0.00437999	up
LRRC27	2.71105	0.69576	1.96219	3.89653	0.00196879	up
LRRC29	1.23026	0.339207	1.85872	3.62686	0.000159139	up
LRRC45	47.1176	11.6575	2.015	4.04182	0.00232548	up
LRRC61	29.5643	4.78473	2.62735	6.1789	0.00110019	up
LRRC73	3.61001	0.829856	2.12107	4.35017	0.00084355	up
LRRC75B	4.19245	1.20556	1.79809	3.4776	0.000104852	up
LSM2	216.677	72.6231	1.57705	2.98359	0.00527682	up
LSM4	159.621	38.7915	2.04083	4.11483	0.00168284	up
LSM5	31.0215	8.05233	1.94579	3.85249	0.000665891	up
LSM7	194.803	35.7204	2.4472	5.45356	0.000228391	up
LSP1	1.50229	0.172231	3.12475	8.72253	0.00163789	up
LST1	0.49816	0.0260313	4.25829	19.1369	0.000132589	up
LTB	101.759	15.3668	2.72727	6.62199	9.4336e-05	up
LTB4R	4.6437	1.26191	1.87967	3.6799	0.000866043	up
LUC7L	10.5976	4.47679	1.2432	2.36723	0.00943869	up
LY6E	71.501	26.5906	1.42705	2.68896	0.00029461	up
LY6G5C	2.43608	0.718307	1.76189	3.39142	0.00026798	up
LY6K	0.417107	0.00687401	5.92312	60.6788	0.00146482	up
LYG1	4.3275	0.453159	3.25545	9.54964	2.00997e-05	up
LYL1	2.26432	0.438462	2.36855	5.16423	0.000488965	up
LYPLA2	101.191	39.0706	1.37292	2.58994	0.00280499	up
LYPLAL1-AS1	1.25052	0.120297	3.37786	10.3953	0.00209444	up
LYRM4	9.32353	4.49169	1.05362	2.07573	0.0024918	up
LZTR1	5.98149	0.765328	2.96636	7.8156	3.18774e-05	up
MAD2L2	53.8472	13.1836	2.03012	4.0844	1.48183e-05	up
MADCAM1	1.23019	0.438234	1.4891	2.80714	0.000865286	up
MADCAM1-AS1	3.74064	0.350639	3.41523	10.6681	0.000961048	up
MAFA	1.12176	0.424035	1.40351	2.64544	0.00101506	up
MAGIX	1.23333	0.38122	1.69386	3.23522	0.000153041	up
MAMDC4	7.15923	0.668056	3.42176	10.7165	0.00281797	up
MAMSTR	6.88887	0.655466	3.39367	10.5099	0.000451223	up
MAN1B1	16.6353	7.96918	1.06175	2.08746	0.00222079	up
MAN1B1-DT	5.07962	1.70595	1.57415	2.9776	7.3126e-05	up
MANBAL	63.7263	28.8591	1.14286	2.20819	0.000263446	up
MAP2K2	177.838	32.7309	2.44184	5.43334	0.00131483	up
MAP3K5-AS1	3.10282	0.106664	4.86243	29.0897	0.000517974	up
MAP3K6	12.1982	3.24897	1.90862	3.75449	0.000173605	up
MAPK11	40.1451	7.45461	2.42902	5.38528	0.00830207	up
MAPK12	21.7403	6.36623	1.77186	3.41495	0.000710973	up
MAPKAPK5-AS1	14.5939	3.83731	1.9272	3.80317	0.000186711	up
MAPRE3	9.90866	5.27312	0.910033	1.87909	0.00302419	up
MATN4	0.610379	0.035616	4.09911	17.1378	0.00644174	up
MBOAT7	61.0607	39.1746	0.640327	1.55868	0.000732693	up
MCAT	38.7854	12.3005	1.65679	3.15314	0.00237511	up
MCRIP2	72.3106	3.60758	4.3251	20.0441	0.00760792	up
MDFI	28.6973	6.87886	2.06067	4.17181	0.00118985	up
MDK	229.982	33.7789	2.76733	6.80847	2.78691e-07	up
MED18	32.2231	7.55405	2.09277	4.26568	0.000147696	up
MED25	15.8387	6.49761	1.28547	2.43761	0.000853789	up
MEF2B	0.27102	0.0375455	2.85168	7.21842	0.00928016	up
MELTF	4.88223	2.29101	1.09156	2.13104	3.60423e-05	up
MELTF-AS1	9.64951	1.69267	2.51116	5.70076	8.06672e-06	up
MEPCE	43.2942	24.7759	0.805234	1.74743	8.28019e-05	up
MESP1	15.7438	1.25147	3.65309	12.5802	0.000307037	up
MESP2	1.57282	0.562288	1.48397	2.79717	0.00314574	up
METRN	25.3687	4.50634	2.49302	5.62955	0.000389595	up
METRNL	20.8242	6.01356	1.79197	3.46287	0.0068702	up
METTL22	2.60902	1.37052	0.928781	1.90367	0.00181444	up
METTL26	216.695	17.274	3.64899	12.5446	0.00275611	up
METTL27	14.0953	3.44511	2.03259	4.09139	0.000448834	up
METTL7B	61.2763	31.8958	0.94196	1.92114	0.000536387	up
MFSD10	60.8074	14.5662	2.06162	4.17456	0.000480114	up
MFSD2B	2.35889	0.149844	3.97657	15.7423	0.000214505	up
MFSD3	101.584	29.0489	1.80611	3.49699	0.00664663	up
MFSD5	17.8503	8.81009	1.01872	2.02612	0.000836191	up
MGMT	13.7239	2.26912	2.59649	6.04812	4.26645e-05	up
MHENCR	36.5579	4.06292	3.16959	8.99794	6.90617e-05	up
MICAL1	21.1829	4.49472	2.23659	4.71283	0.000433173	up
MICALL2	15.809	3.22838	2.29186	4.89688	0.000680858	up
MICOS13	127.055	30.7178	2.0483	4.13619	0.00023108	up
MIEN1	57.986	14.4271	2.00693	4.01925	0.00834685	up
MIF-AS1	1.46378	0.287412	2.34851	5.09299	0.00142046	up
MIGA2	9.25314	4.60844	1.00566	2.00787	0.00181171	up
MIIP	90.9964	8.11981	3.48629	11.2067	0.000774838	up
MILR1	0.996621	0.228269	2.12631	4.366	0.000752468	up
MINCR	13.7748	3.55038	1.95598	3.8798	0.00107532	up
MIOX	0.299552	0.0272063	3.46079	11.0104	0.00287324	up
MIR1915HG	3.84551	1.73321	1.14973	2.21872	0.00253564	up
MIR193BHG	1.38282	0.213085	2.69811	6.48951	7.84891e-05	up
MIR194-2HG	4.6595	0.49956	3.22145	9.32721	0.00198078	up
MIR200CHG	61.0097	5.63959	3.43538	10.8181	4.43931e-05	up
MIR210HG	3.01025	0.518311	2.53799	5.80781	0.0003367	up
MIR3619	7.74817	0.111779	6.11514	69.3171	0.000420075	up
MIR3936HG	0.666971	0.314238	1.08577	2.1225	0.00564098	up
MIR4458HG	0.979634	0.411409	1.25167	2.38117	0.00898142	up
MIR503HG	0.919955	0.0490322	4.22976	18.7622	0.00867978	up
MIR5695	4.04449	0.218297	4.21159	18.5275	0.00064389	up
MIR659	4.55839	0.824945	2.46616	5.5257	0.00755915	up
MIRLET7BHG	21.4817	3.36213	2.67566	6.3893	9.43007e-05	up
MIS18A-AS1	0.711909	0.223621	1.67064	3.18355	0.00529585	up
MISP	184.371	72.0182	1.35618	2.56006	0.00206964	up
MISP3	14.0793	1.58132	3.15437	8.90349	0.000112043	up
MLF2	281.244	84.9786	1.72665	3.30959	1.3856e-05	up
MLLT1	33.152	21.4923	0.625276	1.54251	0.000658345	up
MMP24OS	12.9796	4.92625	1.39769	2.63479	1.73726e-05	up
MMP25	0.440818	0.0982671	2.1654	4.48592	0.00439561	up
MNX1-AS1	31.8881	8.79237	1.85869	3.62679	0.00177727	up
MOB3A	28.1276	13.4029	1.06944	2.09862	0.000223604	up
MOGAT3	3.039	1.10088	1.46494	2.76052	0.00720538	up
MON1A	7.36036	3.59358	1.03435	2.0482	0.00173435	up
MORN3	1.03371	0.169735	2.60647	6.0901	0.00129551	up
MOSPD3	27.3967	10.4326	1.39291	2.62608	3.0795e-05	up
MOV10	25.282	11.5559	1.12948	2.18779	0.000364874	up
MPDU1	154.312	32.7386	2.23678	4.71345	0.00900679	up
MPND	10.6663	4.1414	1.36487	2.57554	0.00530472	up
MPST	82.1026	8.69168	3.23972	9.44611	0.00603237	up
MRM1	23.6627	4.81863	2.29592	4.91067	0.00202441	up
MRM3	30.1738	8.97665	1.74905	3.36137	0.00103961	up
MROH7	0.0359129	0.00102086	5.13664	35.1789	0.000276649	up
MRPL12	104.151	2.58734	5.33106	40.2541	0.00342308	up
MRPL14	188.31	41.2795	2.18961	4.56184	0.000590963	up
MRPL21	49.1956	11.3281	2.11863	4.34281	0.000556144	up
MRPL24	166.947	35.5243	2.23251	4.6995	0.000211085	up
MRPL27	140.251	17.3497	3.01503	8.08378	0.00842063	up
MRPL28	200.204	69.1643	1.53337	2.89462	0.000300061	up
MRPL4	72.4072	20.2921	1.83522	3.56826	0.00680468	up
MRPL41	530.755	54.2074	3.29148	9.79119	0.0001486	up
MRPL52	39.7322	13.5898	1.54778	2.92367	0.00381195	up
MRPL54	165.904	35.6678	2.21765	4.65136	0.000195865	up
MRPL55	84.7673	17.9513	2.23942	4.72206	0.000573614	up
MRPS15	148.391	22.5966	2.71523	6.56697	0.000399078	up
MRPS17	6.80305	3.97454	0.775394	1.71166	0.00306528	up
MRPS25	14.7882	5.98507	1.30501	2.47085	0.000664787	up
MRPS34	389.592	99.9231	1.96307	3.89892	8.54639e-05	up
MRPS5	50.5936	13.9946	1.85409	3.61523	0.00591296	up
MRPS6	11.9162	2.97132	2.00375	4.01041	0.00312823	up
MRTO4	165.387	39.3455	2.07157	4.20344	0.00470049	up
MSLN	120.304	22.064	2.44692	5.45249	0.00496416	up
MSRB2	52.0469	8.12248	2.67982	6.40776	8.23877e-07	up
MSS51	0.432949	0.108344	1.99858	3.99605	0.0015798	up
MST1L	0.152008	0.0240895	2.65767	6.31014	0.00718014	up
MT1A	220.948	32.2641	2.7757	6.84809	5.95219e-06	up
MT1E	598.271	159.41	1.90806	3.75304	0.00726021	up
MT1F	19.5932	6.23157	1.65268	3.14418	0.00509258	up
MT1G	261.826	38.6647	2.75952	6.77172	1.85509e-05	up
MT1X	42.6909	2.53402	4.07443	16.8471	0.00137308	up
MT2A	2663.74	257.721	3.36957	10.3357	1.48201e-05	up
MTATP6P26	0.624059	0.029898	4.38356	20.8729	0.00639791	up
MTFR1L	8.22611	3.82316	1.10544	2.15165	0.0089298	up
MTG2	10.4904	6.7158	0.643434	1.56204	0.00194463	up
MTLN	11.8396	1.40761	3.0723	8.41112	0.00197007	up
MT-ND3	9335.58	2409.2	1.95419	3.87498	0.00932914	up
MUC20-OT1	4.26093	0.487072	3.12896	8.74805	0.00106247	up
MUC5AC	0.661391	0.0157415	5.39286	42.0158	0.00563364	up
MVB12A	24.4624	6.66553	1.87578	3.66999	0.000719182	up
MVD	23.8789	12.4866	0.935349	1.91235	0.00887818	up
MVP	23.075	14.4405	0.67621	1.59794	0.00151336	up
MXD3	8.59585	2.2688	1.92171	3.78871	0.000463131	up
MYH3	1.22953	0.265496	2.21134	4.63105	0.000383933	up
MYL5	9.49261	1.10225	3.10635	8.612	0.000205566	up
MYL6	329.794	35.4586	3.21736	9.30083	0.000211114	up
MYL6B	62.654	20.3532	1.62215	3.07833	0.00255453	up
MYL9	16.2095	6.76963	1.25969	2.39445	0.000374253	up
MYLK2	1.15318	0.183899	2.64863	6.27073	0.00107199	up
MYO15B	4.93859	1.59148	1.63373	3.10314	0.00127496	up
MYOM2	1.42626	0.826961	0.786345	1.7247	0.00153057	up
MZT2A	94.5876	9.51208	3.31382	9.94394	8.88318e-05	up
NAA10	64.5276	3.45492	4.22319	18.677	0.00332809	up
NAA38	174.869	23.1339	2.91819	7.55896	7.15471e-05	up
NAA80	11.0204	5.20273	1.08283	2.11819	0.00034089	up
NAALAD2	0.0998283	0.0191612	2.38126	5.20992	0.00273456	up
NABP2	99.8863	43.8125	1.18894	2.27986	0.00723747	up
NADSYN1	5.27443	2.8557	0.885173	1.84699	0.00156926	up
NAGLU	19.4657	7.13921	1.4471	2.72659	0.0023639	up
NAGPA	4.41074	2.18592	1.01278	2.0178	0.00161265	up
NALT1	9.24887	0.636772	3.86043	14.5246	0.00037075	up
NANOS3	2.00128	0.0807367	4.63155	24.7877	2.1193e-05	up
NAPRT	40.8945	12.2475	1.73942	3.339	0.0013668	up
NASP	61.4585	38.9455	0.658154	1.57806	0.00187483	up
NAT16	2.15428	0.125155	4.10542	17.2129	0.000445244	up
NAXE	30.1829	9.23018	1.7093	3.27002	0.00100583	up
NBL1	162.614	18.2136	3.15837	8.92819	0.00840933	up
NCAPH2	26.551	11.6038	1.19417	2.28813	0.00140686	up
NCBP2AS2	55.1638	16.7678	1.71803	3.28987	0.00601732	up
NCR3	0.27498	0.0327938	3.06783	8.38513	0.00891202	up
NCS1	26.8703	15.2555	0.816677	1.76134	0.000109442	up
NDUFA3	124.017	20.4133	2.60296	6.07531	0.000357269	up
NDUFA4L2	1.77305	0.219212	3.01584	8.08831	0.000886578	up
NDUFA9	3.7191	0.540003	2.78391	6.88718	0.0011855	up
NDUFAF5	3.59932	1.45643	1.30529	2.47134	0.00632826	up
NDUFAF8	126.414	13.8826	3.18681	9.10594	0.000223892	up
NDUFB1	79.4381	18.2351	2.12311	4.35632	0.000189792	up
NDUFB11	357.142	93.6909	1.93051	3.81191	6.98553e-05	up
NDUFB2	21.0174	2.79277	2.91182	7.52564	0.00144135	up
NDUFB7	827.042	169.707	2.28492	4.87335	8.35136e-05	up
NDUFB8	14.243	1.13376	3.65106	12.5626	1.53329e-05	up
NDUFB9	23.5196	3.3077	2.82996	7.11055	3.07648e-05	up
NDUFC2	13.2513	1.67765	2.98162	7.89873	2.09959e-05	up
NDUFS6	387.021	139.978	1.46721	2.76487	0.000649845	up
NDUFS8	173.572	22.2162	2.96585	7.81284	0.00371321	up
NDUFV1	79.55	38.8252	1.03487	2.04892	0.000661357	up
NDUFV3	14.7171	5.43339	1.43757	2.70864	0.00323955	up
NECAB3	19.8367	8.11424	1.28964	2.44468	0.000157063	up
NEDD8	9.26406	1.55984	2.57024	5.93909	0.000604541	up
NEIL1	1.42036	0.277486	2.35577	5.11868	0.00482746	up
NEIL2	17.4185	10.2664	0.7627	1.69666	0.00507796	up
NELFB	97.3844	38.8838	1.32452	2.50449	0.00499444	up
NELFE	102.361	35.0822	1.54486	2.91775	0.000558685	up
NENF	197.775	12.5982	3.97257	15.6987	0.00797478	up
NF2	17.1723	9.88	0.797501	1.73809	0.0011073	up
NFIB	4.41136	1.66898	1.40226	2.64315	0.00721515	up
NFKB2	45.8108	19.6501	1.22115	2.33133	0.00359216	up
NFKBIB	61.8665	12.0133	2.36453	5.14985	0.00944934	up
NFKBID	7.69919	1.36416	2.49669	5.64389	0.00296297	up
NFKBIE	40.8761	13.5947	1.58822	3.00677	0.000852612	up
NFKBIL1	63.3777	15.2866	2.05171	4.14597	0.000183835	up
NIBAN3	0.335625	0.0668933	2.32692	5.01732	0.00144884	up
NKAIN1	1.81561	0.865954	1.06809	2.09665	8.9248e-05	up
NKD2	19.6484	5.11655	1.94117	3.84016	0.000679419	up
NLGN2	14.7256	9.39573	0.648254	1.56727	0.00284599	up
NME1	78.8854	9.34948	3.0768	8.43741	0.000867286	up
NME3	54.3941	13.5453	2.00565	4.0157	0.000174704	up
NME4	43.2953	17.1128	1.33914	2.53	0.00189578	up
NMRAL1	104.97	26.0145	2.01259	4.03507	0.000195333	up
NMRAL2P	3.41204	1.79623	0.925659	1.89955	0.000264603	up
NOC4L	67.2292	13.6205	2.30331	4.93588	0.00411642	up
NOL12	1.32996	0.340222	1.96684	3.9091	0.000135686	up
NOL3	22.9358	9.5878	1.25833	2.39219	0.00444744	up
NOP53	55.4054	19.084	1.53766	2.90323	0.000410562	up
NOP56	120.715	41.617	1.53636	2.90061	0.0022646	up
NOSIP	64.1291	16.6983	1.94128	3.84046	0.00907893	up
NOXA1	11.1133	1.09187	3.34741	10.1782	0.000405539	up
NPAS1	1.58361	0.360571	2.13486	4.39194	1.74253e-05	up
NPDC1	76.932	9.96999	2.94792	7.71636	0.00544019	up
NPEPL1	5.25163	0.597631	3.13544	8.78742	0.000537472	up
NPIPA1	0.949613	0.358533	1.40523	2.64861	0.00371856	up
NPIPA3	0.193345	0.026598	2.86179	7.26918	3.90692e-05	up
NPIPB2	0.145057	0.0307153	2.23959	4.72263	0.000641214	up
NPIPB6	1.42614	0.10402	3.77718	13.7102	0.00720591	up
NPM2	8.00901	1.45305	2.46254	5.51185	0.0090732	up
NPW	16.6826	0.671039	4.6358	24.8608	0.00974924	up
NQO1-DT	2.7313	0.860997	1.66551	3.17226	0.00441934	up
NR1H3	17.9861	4.93797	1.86489	3.6424	0.00039014	up
NR2E3	0.0522581	0.00571986	3.1916	9.13625	0.0076101	up
NR2F6	58.1863	16.069	1.8564	3.62103	0.00442456	up
NRGN	110.27	11.3843	3.27593	9.68619	0.00701542	up
NRM	63.4824	12.8199	2.30798	4.95188	0.000133168	up
NRTN	8.39232	1.2483	2.7491	6.72299	0.00103354	up
NSMCE1	97.4491	12.9994	2.90621	7.49645	0.00479888	up
NSUN5	20.0563	6.90803	1.53771	2.90333	0.000312225	up
NSUN5P1	7.54393	1.58731	2.24873	4.75266	0.000229697	up
NT5C	67.8435	8.28457	3.03371	8.18914	0.00264534	up
NTF4	1.74919	0.343912	2.34658	5.08617	2.03815e-06	up
NTHL1	47.8825	9.07005	2.40032	5.27919	0.000844029	up
NTN5	1.44142	0.165964	3.11855	8.68517	0.00724741	up
NUCB1	108.574	27.2636	1.99363	3.98237	0.00772737	up
NUDC	422.906	114.982	1.87893	3.67802	3.89462e-05	up
NUDT1	72.057	11.911	2.59684	6.04962	6.93474e-05	up
NUDT14	53.956	6.21974	3.11686	8.67496	0.000146976	up
NUDT2	29.0048	12.0371	1.2688	2.40961	0.004538	up
NUDT8	25.039	5.13062	2.28697	4.8803	0.000671452	up
NXN	28.5904	13.9046	1.03997	2.05619	3.29501e-06	up
NXPH4	10.5666	3.88474	1.44362	2.72003	0.000127503	up
OAZ1	312.343	57.2675	2.44734	5.4541	0.000105952	up
ODAD3	1.70673	0.431505	1.98379	3.95531	0.00411566	up
ODF3L2	1.33974	0.15375	3.12329	8.71372	0.00305953	up
OGFOD3	9.26015	5.18623	0.836351	1.78553	0.00416952	up
OGFR	43.2608	19.6906	1.13555	2.19703	0.00346832	up
ONECUT3	21.0843	2.61153	3.0132	8.07352	0.00574709	up
OPRD1	0.232049	0.046628	2.31516	4.9766	0.00321433	up
OR2A20P	0.51273	0.183137	1.48528	2.79971	0.000218994	up
OR2H2	0.118136	0.00617135	4.25872	19.1426	0.00487056	up
ORAI1	55.8324	16.0085	1.80227	3.48768	0.000367782	up
ORAI3	6.17962	1.32471	2.22184	4.66489	0.00179131	up
OSGIN1	20.692	11.018	0.909218	1.87803	0.00229073	up
OTUB1	38.9977	13.6828	1.51102	2.85012	0.000564863	up
OVOL3	2.42626	0.142984	4.08481	16.9687	0.000213704	up
OXLD1	25.2926	7.88017	1.68242	3.20965	0.00664351	up
OXT	0.704069	0.03941	4.15908	17.8652	0.0071125	up
OXTR	0.636714	0.205888	1.62879	3.09253	0.00901153	up
P2RY11	12.2353	2.23791	2.45082	5.46726	0.00635997	up
P3H3	20.3852	7.07035	1.52767	2.88319	0.000437975	up
P3H4	28.2399	12.0513	1.22854	2.3433	0.00133923	up
PA2G4	198.146	51.2292	1.95152	3.86783	0.00016166	up
PACSIN3	60.9361	17.2214	1.8231	3.5384	9.9139e-05	up
PADI1	0.171674	0.0323888	2.40611	5.30042	0.000990689	up
PAEP	1.32533	0.00695232	7.57464	190.631	0.000148975	up
PAF1	125.755	62.5785	1.00687	2.00955	0.000933441	up
PAFAH1B3	107.794	25.5184	2.07866	4.22414	9.94393e-05	up
PAM16	1.69522	0.773526	1.13195	2.19155	0.00254289	up
PANK2-AS1	3.35276	0.557894	2.58729	6.00967	0.00323148	up
PAPOLA-DT	5.18928	1.00853	2.36328	5.14539	0.00606364	up
PAQR6	13.077	1.43643	3.18648	9.10386	1.97633e-06	up
PAQR7	14.0147	3.84597	1.86552	3.644	7.88031e-06	up
PARD6G-AS1	0.249394	0.0987793	1.33615	2.52477	0.00658048	up
PARL	13.6863	0.617273	4.47068	22.1723	1.48964e-05	up
PARP12	11.7271	6.27817	0.901432	1.86792	0.000106925	up
PATJ-DT	2.35728	0.0236737	6.63769	99.5738	0.000492399	up
PAXX	191.443	14.8915	3.68435	12.8558	4.04081e-05	up
PBX4	20.4947	2.76834	2.88816	7.40324	0.00164877	up
PCAT19	4.14854	0.859472	2.27108	4.82684	0.000212648	up
PCBP1-AS1	0.653546	0.360349	0.858892	1.81364	0.00481226	up
PCBP4	14.1364	4.37032	1.69361	3.23464	0.000671982	up
PCED1A	20.305	7.53552	1.43006	2.69458	0.000197094	up
PCOLCE	5.81382	1.20552	2.26983	4.82267	0.00198187	up
PDC-AS1	0.0698052	0.00554132	3.65503	12.5972	0.00481821	up
PDCD6	0.484376	0.219812	1.13986	2.20359	0.00604236	up
PDCL2	0.40784	0.0309254	3.72114	13.1879	0.00765168	up
PDE9A	7.83557	3.23663	1.27555	2.42091	4.50403e-05	up
PDGFA	2.93815	1.4269	1.04202	2.05911	5.71618e-05	up
PDLIM7	78.7518	16.3612	2.26703	4.81333	0.00984365	up
PDXK	43.5088	15.0192	1.53451	2.89689	0.0017048	up
PDXP-DT	0.157247	0.0205706	2.93437	7.64424	0.0034208	up
PEF1	110.315	34.925	1.65929	3.15862	0.000141446	up
PEMT	26.8596	6.79103	1.98373	3.95515	0.00334477	up
PET100	3.82469	0.181057	4.40083	21.1243	2.19933e-08	up
PEX11G	3.57599	1.45002	1.30227	2.46616	0.00102436	up
PEX16	15.208	6.10285	1.31727	2.49194	0.00202929	up
PEX6	18.2534	6.5452	1.47966	2.78882	0.00410219	up
PFN1	1366.36	346.34	1.98008	3.94514	0.00160512	up
PGGHG	36.7947	4.53638	3.01988	8.11103	0.00987106	up
PGLS	71.7594	10.2606	2.80605	6.99368	0.000255627	up
PGLS-DT	3.03488	0.472792	2.68236	6.41906	4.90664e-05	up
PGP	68.3558	11.1333	2.61818	6.13977	4.30731e-06	up
PHC2	47.6352	30.9747	0.620939	1.53788	0.00326638	up
PHF1	19.3199	8.27245	1.2237	2.33545	1.61635e-05	up
PHKG1	1.19551	0.18656	2.67992	6.4082	0.002041	up
PHKG2	23.2957	3.18029	2.87283	7.32502	0.000198206	up
PHLDA3	17.7778	7.71383	1.20456	2.30467	0.00102617	up
PHLDB3	2.20706	0.333762	2.72523	6.61267	0.00012819	up
PHOSPHO1	4.56166	1.4516	1.65191	3.1425	0.000289586	up
PHPT1	103.813	21.2834	2.28618	4.87763	0.000431944	up
PIDD1	9.75217	2.38585	2.03122	4.08751	0.000980845	up
PIF1	4.25298	1.39444	1.60878	3.04994	0.00901696	up
PIGBOS1	5.26938	1.25554	2.06933	4.19691	0.00175506	up
PIGU	31.3437	14.4196	1.12014	2.17368	0.00525743	up
PIK3CD-AS2	15.719	4.76224	1.7228	3.30077	0.000865116	up
PIN1	37.2654	13.4284	1.47255	2.77512	0.00104814	up
PINLYP	0.238833	0.0401246	2.57344	5.95228	0.00284524	up
PINX1	32.3226	4.09911	2.97916	7.88528	1.09586e-05	up
PIP5K1C	20.9825	10.975	0.934962	1.91184	0.00282504	up
PIP5KL1	2.25126	0.465363	2.27431	4.83765	0.00144015	up
PITPNC1	4.50213	1.53304	1.55421	2.93673	0.0053603	up
PKN1	77.3148	16.9359	2.19066	4.56514	0.00964873	up
PLA2G2C	1.74051	0.141752	3.61807	12.2785	0.00330098	up
PLA2G6	3.96476	0.995627	1.99356	3.98218	0.000238597	up
PLAAT4	12.0885	4.36785	1.46864	2.7676	0.00168542	up
PLAC8L1	2.43665	0.162032	3.91055	15.0381	0.00548787	up
PLEKHF1	8.67189	3.18279	1.44605	2.72462	0.00484945	up
PLEKHJ1	36.4602	6.87839	2.40618	5.30069	0.000144796	up
PLEKHO1	3.04514	0.282695	3.42919	10.7718	0.000400591	up
PLOD1	95.5289	57.4513	0.733598	1.66278	0.00359727	up
PLUT	4.13428	0.41431	3.31885	9.97871	6.26877e-05	up
PMF1	37.2817	2.95179	3.6588	12.6302	1.17629e-05	up
PMM1	4.43016	1.93525	1.19483	2.28918	0.000576357	up
PMVK	122.882	37.6317	1.70725	3.26538	0.00031016	up
PNKD	28.2844	12.7042	1.15471	2.22639	0.00828416	up
PNKP	18.4313	6.43819	1.51743	2.86281	0.00161687	up
PNPLA2	25.3939	12.2461	1.05217	2.07364	6.22098e-06	up
PNPLA7	1.37746	0.345051	1.99712	3.99204	0.00993336	up
POC1B-AS1	0.413292	0.0565186	2.87036	7.31249	0.000303492	up
PODNL1	4.87934	0.764123	2.67481	6.38554	0.00235695	up
PODXL2	58.8434	25.3962	1.21227	2.31702	0.00164151	up
POLA2	22.8479	1.71322	3.73728	13.3362	0.00217241	up
POLD2	179.107	77.1685	1.21474	2.32099	0.000546304	up
POLE4	29.3244	5.91274	2.3102	4.95952	0.000507479	up
POLL	6.42111	3.11429	1.04392	2.06182	0.000444774	up
POLM	7.53385	4.94339	0.607887	1.52403	0.000453292	up
POLR1C	8.67381	4.88676	0.827788	1.77496	0.00533429	up
POLR1G	5.37157	2.91868	0.88003	1.84041	0.00559257	up
POLR1H	5.54651	1.06461	2.38126	5.20992	0.00498776	up
POLR2E	84.8729	52.9587	0.680436	1.60262	0.00728822	up
POLR2H	63.3709	30.5189	1.05412	2.07645	0.000104076	up
POLR2I	56.0813	2.50664	4.48369	22.3731	0.00342723	up
POLR2J	96.4623	47.1485	1.03275	2.04592	6.16821e-05	up
POLR2L	1239.32	276.777	2.16276	4.47769	0.000243678	up
POLR3GL	4.55135	1.82393	1.31924	2.49535	0.0036269	up
POMGNT1	28.9998	15.0581	0.945505	1.92586	0.00131803	up
PPCDC	12.3556	1.98755	2.6361	6.2165	0.00427603	up
PPDPF	386.585	137.687	1.48939	2.80771	0.00285559	up
PPIH	19.7732	2.67996	2.88326	7.37818	0.000690157	up
PPOX	3.45666	1.62481	1.08911	2.12743	0.00169444	up
PPP1R12C	8.9201	4.41786	1.01371	2.0191	0.000305693	up
PPP1R14B	248.701	52.8269	2.23507	4.70785	0.0033214	up
PPP1R14BP3	153.175	23.928	2.67841	6.40149	0.000182251	up
PPP1R16A	16.997	3.97661	2.09567	4.27423	0.000124345	up
PPP1R32	2.52587	0.183097	3.7861	13.7953	0.00113614	up
PPP1R35-AS1	2.2884	0.183715	3.6388	12.4562	0.00517126	up
PPP1R3E	1.24001	0.792939	0.645065	1.56381	0.00511533	up
PPP1R7	27.6035	13.5822	1.02314	2.03233	0.000207766	up
PPP2R3B	9.80631	1.77691	2.46434	5.51873	0.00227109	up
PPP4C	152.949	54.7352	1.48251	2.79435	1.64547e-05	up
PQBP1	66.6039	21.6391	1.62197	3.07795	0.000820446	up
PRADC1	19.7016	10.5413	0.902252	1.86898	0.00114138	up
PRAF2	21.7146	6.20472	1.80723	3.49968	0.000178623	up
PRAP1	0.781058	0.0134962	5.8548	57.8723	0.000824622	up
PRCC	64.3441	23.7697	1.43669	2.70698	0.000302976	up
PRDM16-DT	5.09772	0.464762	3.45529	10.9684	0.00322754	up
PRDX5	644.27	276.324	1.2213	2.33157	0.00962066	up
PRF1	1.38995	0.360838	1.94561	3.85201	0.00967798	up
PRKCG	1.37436	0.218688	2.65181	6.28457	0.00336047	up
PRKCSH	119.921	65.4537	0.873543	1.83216	0.00326474	up
PRKCZ-AS1	2.88433	0.724949	1.99228	3.97866	0.000257371	up
PRKRIP1	11.065	5.29869	1.0623	2.08825	0.00489315	up
PRMT7	9.02461	4.14236	1.12341	2.17862	0.00342855	up
PROB1	0.746268	0.257073	1.53752	2.90294	0.000864509	up
PROCA1	2.21682	0.346143	2.67905	6.40433	0.00358053	up
PRORSD1P	2.4139	0.688606	1.80962	3.50549	0.00112287	up
PROSER2	7.39022	3.69989	0.998134	1.99741	0.00340939	up
PRPF31	99.3984	14.5101	2.77616	6.85028	0.00772416	up
PRPF6	70.8716	45.8681	0.627718	1.54512	0.00034502	up
PRPH	1.77045	0.254689	2.79731	6.95141	0.00479949	up
PRR13	68.3181	21.4488	1.67137	3.18518	0.00355287	up
PRR19	1.66271	0.475788	1.80515	3.49465	0.000297903	up
PRR22	18.5034	0.910102	4.34562	20.3311	0.00448497	up
PRR3	21.4141	13.6991	0.644488	1.56318	0.000896233	up
PRR34-AS1	11.3978	1.15353	3.30462	9.88076	0.00110283	up
PRR5	33.6552	3.59989	3.2248	9.34895	0.00741627	up
PRR5-ARHGAP8	0.295919	0.10058	1.55686	2.94213	0.00425412	up
PRRT1	3.22485	0.639637	2.33391	5.04168	5.92936e-06	up
PRSS22	2.10125	1.36979	0.617295	1.534	0.0062562	up
PRSS27	0.662673	0.140164	2.24118	4.72784	0.000301907	up
PRSS36	1.13368	0.160463	2.8207	7.06506	0.000634923	up
PRX	1.98754	0.993894	0.99982	1.99975	0.000729512	up
PSCA	2.53981	0.214268	3.56723	11.8534	7.65928e-07	up
PSENEN	39.7661	2.66328	3.90026	14.9313	7.789e-05	up
PSMA1	27.5021	2.32566	3.56383	11.8255	0.00353604	up
PSMB1	210.089	131.871	0.671869	1.59314	0.00376979	up
PSMB3	721.796	127.973	2.49575	5.64022	0.000875643	up
PSMB6	206.833	114.25	0.856268	1.81035	0.00406557	up
PSMB7	266.41	138.617	0.942547	1.92192	0.000556123	up
PSMC3	199.484	97.6186	1.03104	2.0435	0.00638733	up
PSMD13	72.7735	34.2233	1.08843	2.12643	0.000129286	up
PSMG3	125.971	18.569	2.76212	6.78394	2.06817e-06	up
PSORS1C1	1.8885	0.235759	3.00186	8.01032	0.00189645	up
PSPN	3.6226	1.40604	1.36539	2.57645	0.00124951	up
PTDSS2	31.0043	9.08753	1.77051	3.41174	0.00761405	up
PTGES2	45.2249	17.1564	1.39837	2.63603	0.000629498	up
PTH1R	5.80443	0.807335	2.84592	7.18962	0.00621254	up
PTK6	10.4616	5.20001	1.00851	2.01184	0.00109779	up
PTPN18	21.971	11.2932	0.960146	1.94551	0.000254643	up
PUSL1	27.8644	5.59274	2.3168	4.98226	0.000202801	up
PVT1	1.00578	0.195428	2.3636	5.14654	1.39914e-05	up
PWWP2B	37.7037	8.51547	2.14655	4.42768	0.000106152	up
PXMP2	4.83777	1.21074	1.99845	3.99572	0.000289457	up
PYCARD	38.639	3.63176	3.41131	10.6392	0.00507601	up
PYGM	0.681324	0.109174	2.64172	6.24074	0.00112121	up
PYY2	2.59109	0.146041	4.14911	17.7422	0.000255608	up
QRICH2	3.25656	0.398504	3.03068	8.17198	0.000457022	up
QTRT1	46.4491	10.0245	2.21213	4.63358	0.000252463	up
R3HCC1	36.1926	19.8509	0.866491	1.82322	0.00166715	up
R3HDM4	26.6625	9.6579	1.46503	2.76069	6.73417e-05	up
RAB11B	59.1964	27.8542	1.08761	2.12522	0.00042921	up
RAB11B-AS1	13.9038	1.71772	3.01691	8.09434	0.00207166	up
RAB17	13.9327	6.70355	1.05547	2.0784	0.000618636	up
RAB30-DT	0.53211	0.198565	1.42211	2.67978	0.00905295	up
RAB3IL1	14.1262	7.5228	0.909031	1.87778	0.0011625	up
RAB40C	11.3281	5.95871	0.926832	1.9011	0.00228902	up
RABEP2	14.8462	4.8455	1.61537	3.06391	0.000794307	up
RAC3	108.052	34.3549	1.65314	3.14517	0.00584824	up
RACK1	555.858	348.212	0.674751	1.59632	0.00747358	up
RALY-AS1	0.671985	0.381262	0.817646	1.76253	0.00157868	up
RANBP1	156.454	61.049	1.3577	2.56276	0.00651595	up
RANGAP1	117.42	39.6589	1.56596	2.96074	0.00242081	up
RAPGEF3	1.00834	0.171373	2.55677	5.8839	0.00467111	up
RAPGEFL1	6.83764	2.30092	1.57129	2.9717	0.000339812	up
RARRES2	12.2069	1.645	2.89154	7.42064	0.00246242	up
RASA4CP	0.579221	0.0430123	3.75129	13.4664	0.000821266	up
RASIP1	2.40656	0.479072	2.32866	5.02338	0.00124432	up
RASL10B	30.1042	15.1546	0.990215	1.98648	0.00112676	up
RASSF7	80.9183	13.9585	2.53532	5.79706	0.000194127	up
RBCK1	40.158	21.1983	0.921742	1.8944	0.000101697	up
RBFADN	0.123777	0.0239132	2.37186	5.17608	0.00458322	up
RBM15-AS1	1.41738	0.653762	1.11639	2.16803	0.00985977	up
RBM42	120.977	34.4003	1.81424	3.51675	0.000413295	up
RBM6	15.486	10.2395	0.596819	1.51238	0.00321211	up
RCN1	96.0554	21.5403	2.15683	4.45933	3.56263e-05	up
RCN3	8.83625	0.315917	4.80582	27.9701	0.000885788	up
RCOR2	19.8485	7.73434	1.35968	2.56629	0.00401903	up
RDH13	3.52035	1.7197	1.03356	2.04707	0.00137163	up
RDM1	5.17793	1.71046	1.59799	3.02721	0.00133732	up
REC8	1.32125	0.336141	1.97477	3.93066	0.00067527	up
RECQL5	4.51327	1.83747	1.29645	2.45623	0.00365995	up
REEP2	10.9897	2.64102	2.05699	4.16117	0.00197285	up
REEP6	70.3322	20.8735	1.75251	3.36945	0.00180791	up
RELB	21.4571	6.04539	1.82755	3.54933	0.00142915	up
RELL1	7.03179	4.0027	0.812918	1.75676	0.00785336	up
RENO1	1.37272	0.107483	3.67486	12.7715	0.00101379	up
REX1BD	72.1954	10.4473	2.78878	6.91047	0.00038299	up
REXO4	36.7923	21.8238	0.753506	1.68588	0.0001857	up
RFNG	22.5613	3.4655	2.70272	6.51026	0.000685226	up
RFXANK	32.8174	14.4426	1.18413	2.27226	0.00781065	up
RGL3	10.7689	2.48132	2.11769	4.34	7.61839e-05	up
RGMA	0.0302602	0.00659776	2.19737	4.58644	0.000127982	up
RGS12	2.86348	1.51407	0.919336	1.89124	0.000557988	up
RGS9	4.70823	2.00104	1.23444	2.35289	5.17461e-05	up
RHBDD3	14.8548	4.67123	1.66906	3.18007	0.000740256	up
RHBDL1	5.54068	0.533646	3.37611	10.3827	7.45413e-05	up
RHBG	1.21279	0.419114	1.53292	2.89371	0.00421141	up
RHOC	141.386	19.8291	2.83395	7.13026	3.62117e-05	up
RHOD	211.732	34.0413	2.63688	6.21985	0.000150384	up
RHOG	62.9184	30.3621	1.05121	2.07226	0.00395459	up
RHOT2	35.7137	15.0114	1.25042	2.37911	0.0011546	up
RHOV	19.988	5.60068	1.83546	3.56885	0.000234343	up
RHPN1	12.3097	1.34595	3.19309	9.14568	0.00136823	up
RN7SKP78	1.05489	0.0583498	4.17622	18.0788	0.00132313	up
RN7SL753P	1.27191	0.06825	4.22002	18.636	0.002038	up
RNASEH2C	19.9766	2.65097	2.91372	7.53559	0.000118578	up
RNASEK	1.0826	0.666835	0.699104	1.6235	0.00523618	up
RNASET2	3.51012	0.513871	2.77204	6.83074	4.6626e-05	up
RNF112	0.162341	0.0315647	2.36264	5.14312	0.00485114	up
RNF126	42.1345	16.6805	1.33684	2.52598	0.00081551	up
RNF157-AS1	0.406617	0.268717	0.597584	1.51318	0.00327607	up
RNF166	5.23293	3.11528	0.748254	1.67976	0.00210148	up
RNF181	131.852	29.9286	2.13932	4.40555	5.94749e-05	up
RNF207	4.17417	2.17273	0.941979	1.92116	0.000319429	up
RNF207-AS1	3.76393	0.663352	2.50439	5.6741	0.00192978	up
RNF215	2.94788	0.786489	1.90618	3.74815	0.00843012	up
RNF222	0.115894	0.0255236	2.18291	4.54067	0.00581747	up
RNFT2	3.03229	0.844518	1.84421	3.59056	0.000318742	up
RNPEP	60.6359	27.0557	1.16424	2.24116	0.00418959	up
RNPEPL1	17.4106	10.2022	0.771081	1.70655	0.0050277	up
RNU6-8	31.3945	11.32	1.47164	2.77337	0.00192052	up
RNVU1-3	4.56611	1.27832	1.83672	3.57197	0.00732245	up
RNVU1-4	9.45952	1.90621	2.31106	4.96248	0.00284943	up
ROBO3	1.45317	0.434464	1.7419	3.34474	0.00017044	up
ROGDI	7.48951	1.73828	2.10721	4.30857	8.32705e-05	up
ROMO1	382.417	47.7073	3.00286	8.0159	0.000436968	up
RP9P	44.5541	3.387	3.71748	13.1544	0.00837923	up
RPH3AL	6.63808	2.36797	1.48711	2.80327	0.00131788	up
RPL12	838.733	281.204	1.5766	2.98265	0.0082797	up
RPL12P25	1.20891	0.142555	3.08412	8.48031	0.00090857	up
RPL12P42	0.653677	0.0777006	3.07258	8.41276	0.000762198	up
RPL13	1337.55	166.327	3.00751	8.04173	0.000587677	up
RPL13A	1244.79	206.479	2.59184	6.02865	2.01113e-06	up
RPL13AP20	4.64548	0.456423	3.34738	10.178	0.00468081	up
RPL13AP25	43.0465	3.89632	3.46571	11.048	0.00668419	up
RPL18	804.592	84.4028	3.25289	9.53277	7.06066e-05	up
RPL18A	984.824	146.159	2.75233	6.73804	0.000143616	up
RPL18AP3	652.841	66.8483	3.28777	9.76601	0.0013848	up
RPL21	1093.85	178.449	2.61583	6.12976	6.82019e-05	up
RPL22	42.7167	12.6836	1.75184	3.36788	4.06935e-05	up
RPL22P1	243.421	26.4503	3.2021	9.20295	0.000574439	up
RPL24	632.526	246.781	1.35789	2.56311	0.00322529	up
RPL24P2	12.4285	0.250536	5.63249	49.6076	0.00049361	up
RPL24P8	108.557	3.57065	4.92612	30.4026	3.93125e-06	up
RPL26	48.3905	9.23641	2.38932	5.2391	0.00263425	up
RPL27A	972.368	142.525	2.77029	6.82245	0.000121034	up
RPL28	665.002	82.9189	3.00359	8.01991	0.000168569	up
RPL3	917.387	327.74	1.48498	2.79913	0.000399913	up
RPL32	758.928	105.713	2.84381	7.17914	0.000164666	up
RPL34	361.26	39.8236	3.18134	9.07151	2.04112e-05	up
RPL34P34	0.593799	0.0524159	3.5019	11.3286	0.00164249	up
RPL35	2793.21	371.932	2.90881	7.50999	3.50613e-06	up
RPL35P1	14.3211	1.77628	3.01121	8.0624	0.00289429	up
RPL35P5	14.0191	1.15756	3.59823	12.1108	0.000990328	up
RPL36	1215.84	122.464	3.31152	9.92815	7.63231e-05	up
RPL36AL	1231.58	307.403	2.00231	4.00642	0.00199415	up
RPL37A	267.303	56.3777	2.24528	4.74128	0.00101615	up
RPL37P6	7.2961	1.06892	2.77098	6.82571	0.00748036	up
RPL38	499.362	148.893	1.74581	3.35383	0.000326256	up
RPL3L	0.776042	0.182288	2.08991	4.25723	0.00542352	up
RPL3P4	2094.72	85.1599	4.62044	24.5975	0.00174825	up
RPL5	536.264	201.442	1.41258	2.66212	0.00071673	up
RPL7	433.657	262.751	0.722859	1.65045	0.0059523	up
RPL7AP6	65.5923	18.5592	1.8214	3.53423	0.000169758	up
RPL7P9	195.09	41.1469	2.24528	4.7413	0.00586328	up
RPL8	2621.05	654.975	2.00063	4.00176	0.000112882	up
RPL9	271.178	30.3285	3.16049	8.94134	0.00664515	up
RPLP0	1536.21	592.525	1.37443	2.59265	0.00593423	up
RPLP1	1806.77	339.01	2.41401	5.32954	4.014e-05	up
RPLP1P6	11.2503	1.20925	3.21778	9.30352	4.81367e-05	up
RPLP2	3734.53	424.501	3.13709	8.79748	0.00537677	up
RPP25	11.481	3.61892	1.66562	3.17251	6.68072e-07	up
RPP25L	82.1587	29.2423	1.49035	2.80958	0.0046217	up
RPP30	17.6944	8.03914	1.13818	2.20103	0.000260264	up
RPS10	3.27381	0.366198	3.16027	8.93999	0.000484956	up
RPS11	1463.51	551.623	1.40768	2.65309	0.00260704	up
RPS12	1670.87	509.272	1.71409	3.2809	0.00906187	up
RPS15	720.823	92.9288	2.95545	7.75673	0.00049774	up
RPS15A	46.039	5.37215	3.09928	8.56994	0.00122616	up
RPS15AP30	1.90633	0.05075	5.23125	37.5632	0.000967485	up
RPS15P4	284.216	21.7937	3.70501	13.0412	0.00452294	up
RPS16	787.458	228.528	1.78483	3.44578	0.000395703	up
RPS19	908.18	77.8882	3.5435	11.66	0.000565896	up
RPS19BP1	84.1856	9.71546	3.11522	8.66512	0.000242764	up
RPS20	365.828	82.1055	2.15561	4.45558	0.00311744	up
RPS20P14	263.732	46.5458	2.50235	5.66609	0.000261932	up
RPS21	776.754	163.026	2.25235	4.76459	3.61541e-05	up
RPS26	1309.25	162.808	3.0075	8.0417	0.00024965	up
RPS26P11	2.20425	0.356687	2.62756	6.17979	0.00364064	up
RPS28	760.605	53.0166	3.84263	14.3465	0.00670426	up
RPS28P7	6141.09	231.62	4.72867	26.5137	0.00779712	up
RPS29	66.7427	13.7286	2.28143	4.86159	0.00144641	up
RPS3A	1023.68	169.441	2.59492	6.04154	0.00053891	up
RPS5	416.28	139.597	1.57629	2.98202	0.000244943	up
RPS7P10	22.7231	1.31148	4.11489	17.3263	0.000120921	up
RPS8	561.054	117.778	2.25207	4.76367	0.00475275	up
RPS9	710.443	99.4073	2.8373	7.14679	0.00260382	up
RPSA	560.435	222.446	1.33309	2.51942	0.000125124	up
RPSAP19	100.641	7.0791	3.82951	14.2166	0.005067	up
RPSAP52	0.618003	0.0565323	3.45047	10.9319	0.00285048	up
RPUSD1	71.7896	16.186	2.14903	4.43529	0.00292937	up
RPUSD3	11.8455	5.53371	1.09802	2.14061	0.000822115	up
RRAS	85.8301	17.2596	2.31409	4.9729	0.000277552	up
RRN3P1	1.61028	0.54178	1.57153	2.9722	0.000103049	up
RRP1	60.1136	18.5877	1.69335	3.23406	0.000494751	up
RRP12	18.0133	11.5626	0.639591	1.55789	0.00111673	up
RRP9	104.282	47.7798	1.12601	2.18255	0.00551732	up
RSAD1	13.2178	6.57903	1.00653	2.00907	0.000925021	up
RSKR	2.03771	0.293774	2.79417	6.93633	1.94197e-05	up
RTKN	31.7083	14.5105	1.12777	2.1852	1.64372e-05	up
RTN2	5.67771	2.39896	1.2429	2.36673	0.00425686	up
RUVBL1-AS1	0.603161	0.0501615	3.58789	12.0244	0.00509075	up
RWDD4P2	31.2735	8.64151	1.85559	3.61899	8.20666e-05	up
S100A11	1261.62	263.31	2.26044	4.79139	0.0027727	up
S100A14	491.574	184.971	1.41011	2.65757	0.001462	up
S100A16	196.016	92.9937	1.07577	2.10784	0.00609633	up
S100A2	72.2364	3.05082	4.56546	23.6777	0.00159792	up
S100A3	39.4033	5.58226	2.8194	7.05867	6.64912e-05	up
S100A4	1649.96	340.307	2.27752	4.84845	5.15865e-05	up
S100A6	2191.4	153.51	3.83545	14.2753	2.13694e-05	up
S100P	95.5071	28.2887	1.75538	3.37616	0.00738927	up
SAA1	273.483	125.447	1.12437	2.18007	0.00154366	up
SAC3D1	224.54	17.9008	3.64888	12.5436	0.0035904	up
SAMD1	129.859	29.3889	2.1436	4.41863	0.00202857	up
SAMM50	7.58183	4.28217	0.824205	1.77056	0.00044207	up
SART1	57.7494	24.4026	1.24277	2.36652	0.000238239	up
SAT2	96.3584	15.1239	2.67158	6.37128	0.00214614	up
SBNO1-AS1	2.7449	0.456145	2.58919	6.01761	0.00187735	up
SBSN	0.724945	0.0638634	3.50481	11.3515	0.000895478	up
SCAANT1	5.33365	0.45115	3.56345	11.8224	0.000228242	up
SCAMP4	33.4082	15.3192	1.12487	2.18081	0.000283112	up
SCAND1	172.235	20.6537	3.05991	8.33919	0.00423732	up
SCAT2	4.57714	0.335025	3.7721	13.6621	0.0028117	up
SCLY	0.842041	0.214979	1.9697	3.91686	0.000161647	up
SCN1B	0.657961	0.0763001	3.10825	8.62334	0.00209034	up
SCNM1	37.8562	6.88984	2.45799	5.49449	1.98722e-07	up
SCRN2	22.1765	11.5414	0.942211	1.92147	0.00740722	up
SCX	19.2363	0.837535	4.52154	22.9678	0.000354306	up
SDC1	114.745	62.8108	0.869352	1.82684	0.000960738	up
SDF2L1	163.292	49.671	1.71698	3.28748	0.00498585	up
SDHA	2.78155	1.39299	0.997706	1.99682	0.000396903	up
SDHAF1	40.4607	8.123	2.31644	4.981	0.00384556	up
SDHAP3	1.80506	0.905631	0.995053	1.99315	0.00516132	up
SDSL	49.7084	11.3051	2.13652	4.39701	0.00234815	up
SEC31B	1.51648	0.364012	2.05867	4.16602	0.000616371	up
SEC61G	136.117	26.3525	2.36883	5.16523	0.00679031	up
SECTM1	11.2693	4.20787	1.42124	2.67815	0.00133371	up
SELENOO	36.2088	7.06458	2.35766	5.1254	0.000404087	up
SELENOW	27.021	3.52167	2.93975	7.67277	9.2008e-06	up
SEM1	22.4127	8.27662	1.4372	2.70796	0.00446436	up
SEMA3B	13.9587	4.82596	1.53227	2.89241	0.000302344	up
SEMA3B-AS1	5.36849	0.954184	2.49218	5.62626	0.00086451	up
SEMA6B	8.31996	3.26358	1.35012	2.54933	0.00485501	up
SEMA6C	0.932401	0.363952	1.3572	2.56188	0.000246696	up
SENP3	8.87991	2.76042	1.68566	3.21687	0.000666738	up
SEPSECS-AS1	1.4952	0.17227	3.1176	8.67944	6.3556e-05	up
SEPTIN1	3.28644	0.610856	2.42762	5.38007	0.000442405	up
SERF2	50.9294	6.69444	2.92746	7.60771	3.16859e-05	up
SERGEF	9.48198	2.17113	2.12674	4.3673	9.19786e-06	up
SERINC2	72.3647	27.8631	1.37693	2.59715	0.000300791	up
SERPINA1	13.4308	8.44062	0.670127	1.59121	0.000900508	up
SERPINB6	27.0814	6.59113	2.03871	4.10877	2.63377e-05	up
SERTAD1	22.5797	5.49367	2.03919	4.11013	0.000885067	up
SERTAD3	15.2467	9.82955	0.633301	1.55111	0.000393497	up
SETD4	2.2223	1.07974	1.04137	2.05817	0.000898115	up
SFI1	4.39807	1.6289	1.43297	2.70003	0.000928993	up
SFTPB	0.133108	0.00225733	5.88184	58.9672	0.00621782	up
SGF29	26.0066	6.41903	2.01845	4.05148	5.7093e-06	up
SGSM2	4.83362	1.6209	1.57631	2.98205	0.000280612	up
SGSM3	0.598145	0.0348478	4.10136	17.1645	0.00820779	up
SGTA	38.1897	18.3839	1.05474	2.07735	0.000192941	up
SH2B2	11.2417	3.19596	1.81454	3.51748	0.0029878	up
SH2D2A	13.7557	6.06647	1.1811	2.2675	0.000140063	up
SH2D3A	16.4921	7.08773	1.21838	2.32685	0.000193219	up
SH3BP1	34.0197	2.30466	3.88375	14.7613	0.00260314	up
SH3GL1	73.0718	26.202	1.47964	2.78878	0.000143387	up
SH3GLB2	33.4792	6.52354	2.35954	5.13207	0.00178834	up
SH3TC1	4.77276	2.04028	1.22606	2.33927	0.000243475	up
SHARPIN	46.9546	15.353	1.61275	3.05834	5.69214e-05	up
SHB	21.5937	5.69714	1.9223	3.79027	0.000263063	up
SHD	0.48007	0.0906019	2.40563	5.29868	0.00841907	up
SHFL	11.9101	2.49344	2.25598	4.77659	0.000189288	up
SHKBP1	76.2571	20.3999	1.90231	3.73812	0.00410361	up
SHPK	5.95009	1.03254	2.52671	5.76258	0.000772835	up
SIGIRR	14.6559	4.98859	1.55478	2.93789	0.0013812	up
SIRT6	35.8118	8.12536	2.13993	4.40741	0.00537938	up
SIRT7	7.74185	3.24892	1.25272	2.3829	0.00229642	up
SIVA1	27.8987	7.28583	1.93703	3.82917	0.00517992	up
SLC12A9	6.21956	3.59222	0.791938	1.7314	0.00605604	up
SLC12A9-AS1	13.616	3.80272	1.8402	3.5806	0.00131119	up
SLC22A1	0.141095	0.00405845	5.11959	34.7657	0.000358036	up
SLC22A18	19.6131	5.32716	1.88038	3.68172	0.000323517	up
SLC22A20P	1.59882	0.154855	3.36801	10.3246	0.0051116	up
SLC25A1	118.532	48.8524	1.27877	2.42632	0.00429032	up
SLC25A10	67.5299	4.3033	3.97201	15.6926	0.0087745	up
SLC25A11	67.8117	31.3655	1.11235	2.16198	0.00140254	up
SLC25A25-AS1	5.01818	2.33279	1.10511	2.15115	0.00649869	up
SLC25A35	4.70933	1.85706	1.3425	2.53591	0.000668594	up
SLC25A38	26.5489	15.2432	0.80049	1.74169	0.00578051	up
SLC25A39	179.038	65.1197	1.4591	2.74937	0.000334789	up
SLC26A6	10.7253	2.90278	1.88551	3.69485	0.000348066	up
SLC27A3	6.64544	2.01299	1.72303	3.30129	0.000207013	up
SLC2A4RG	44.0641	22.2229	0.987554	1.98282	0.000343181	up
SLC2A8	18.4783	4.61773	2.00058	4.0016	0.000107623	up
SLC30A10	0.798551	0.0963027	3.05174	8.29209	3.44958e-05	up
SLC38A5	0.339275	0.0430054	2.97986	7.88912	3.13364e-05	up
SLC38A6	3.23589	0.912224	1.8267	3.54726	0.00253951	up
SLC39A13	7.07552	2.86311	1.30525	2.47127	0.00596578	up
SLC39A3	26.4724	4.63817	2.51286	5.7075	0.000964965	up
SLC39A4	10.5608	5.39957	0.967805	1.95586	0.000349378	up
SLC43A1	12.7666	5.75499	1.14949	2.21835	0.00842074	up
SLC43A3	0.0416356	0.00219089	4.24823	19.004	0.00608188	up
SLC4A3	7.97654	2.47254	1.68977	3.22605	0.00998104	up
SLC6A12	1.97763	1.16271	0.766279	1.70088	0.00741443	up
SLC6A16	1.39724	0.58101	1.26594	2.40485	0.00797523	up
SLC9A3R2	64.4986	10.8964	2.56542	5.91928	1.47951e-06	up
SLIRP	94.8177	19.7212	2.26541	4.80789	0.00635894	up
SLPI	146.092	41.4745	1.81658	3.52245	1.03873e-05	up
SMARCD2	76.511	45.6648	0.744585	1.67549	0.00971939	up
SMARCD3	6.57466	2.15813	1.60713	3.04646	0.00613159	up
SMDT1	20.6157	5.4659	1.91521	3.77168	0.00051059	up
SMG1P7	1.58229	0.480287	1.72005	3.29447	0.000250102	up
SMG9	9.35585	4.34293	1.1072	2.15427	0.000288769	up
SMIM1	8.81167	2.60221	1.75968	3.38622	0.00293417	up
SMIM24	1.3883	0.0637666	4.44437	21.7716	0.00542861	up
SMIM29	17.5499	4.91685	1.83566	3.56935	0.00685777	up
SMIM4	39.5481	12.0907	1.70971	3.27095	0.00124705	up
SMIM6	9.0467	1.75776	2.36366	5.14673	0.00107488	up
SMIM7	9.18421	2.93343	1.64657	3.13087	0.000141323	up
SMOX	20.4369	9.20883	1.15009	2.21928	0.000112312	up
SMPD3	1.3944	0.130063	3.42236	10.721	0.00933705	up
SMTN	19.1521	5.01999	1.93175	3.81518	0.00661092	up
SMUG1	8.41753	3.088	1.44672	2.72588	0.00053126	up
SNCG	567.645	146.996	1.94921	3.86163	0.00797898	up
SNF8	31.3615	5.83114	2.42715	5.37829	2.47012e-05	up
SNHG11	6.04385	1.45656	2.0529	4.14939	0.000181899	up
SNHG12	8.03981	0.832385	3.27184	9.65876	0.00546751	up
SNHG15	13.1475	3.29923	1.99458	3.98501	0.00012601	up
SNHG17	10.1342	3.54913	1.5137	2.85542	0.000997761	up
SNHG19	824.079	36.8597	4.48267	22.3572	0.000246099	up
SNHG22	0.258813	0.0672804	1.94366	3.84679	0.00244392	up
SNHG26	0.924526	0.432707	1.09532	2.13661	0.00822032	up
SNHG3	95.1638	10.8545	3.13212	8.7672	0.000881466	up
SNHG30	34.6602	5.78084	2.58393	5.99571	0.00434888	up
SNHG7	11.9867	1.52948	2.97032	7.83708	0.00311246	up
SNHG9	49.468	2.36144	4.38876	20.9483	0.000109413	up
SNORC	2.99054	0.219993	3.76488	13.5938	0.00207184	up
SNORD104	774.916	23.1428	5.06541	33.4842	3.58686e-05	up
SNORD14A	15.7028	2.43622	2.68831	6.44558	0.00152576	up
SNORD99	50.8864	1.47419	5.10929	34.5183	0.00585138	up
SNRNP35	16.9509	6.51706	1.37907	2.60101	4.74121e-05	up
SNRNP70	145.76	72.1093	1.01534	2.02138	0.000983146	up
SNRPA	166.967	54.6799	1.61048	3.05354	0.000221154	up
SNRPB	221.473	52.813	2.06816	4.19352	0.00593891	up
SNRPD1	105.797	25.26	2.06638	4.18834	0.000409849	up
SNRPD2	472.641	131.684	1.84367	3.58921	0.00103022	up
SNRPE	83.8452	27.8695	1.58904	3.00849	0.00497152	up
SNTA1	35.6535	11.6401	1.61494	3.063	0.000923533	up
SNX21	6.13496	1.95507	1.64983	3.13797	0.000348342	up
SNX22	0.509665	0.0897177	2.50609	5.68077	0.00595167	up
SOCS2-AS1	41.4257	3.99165	3.37547	10.3781	0.00866072	up
SORBS3	35.7571	14.7319	1.27928	2.42718	0.000320322	up
SOX12	24.6835	10.1772	1.27821	2.42539	0.000797936	up
SP140	0.102041	0.0346853	1.55676	2.94192	0.00237296	up
SPACA6	8.43304	0.638181	3.72402	13.2142	0.00348589	up
SPAG8	0.667772	0.211051	1.66177	3.16403	0.00121267	up
SPATA1	0.229994	0.0227424	3.33814	10.113	2.70105e-06	up
SPATA2L	33.413	7.23781	2.20678	4.61645	0.00743333	up
SPATA33	6.79565	3.5759	0.926306	1.9004	0.00273363	up
SPATC1	1.34577	0.149283	3.17231	9.01489	0.00195647	up
SPDYE18	0.925452	0.0627381	3.88274	14.751	3.40657e-05	up
SPDYE2	1.00225	0.0647856	3.95142	15.4702	0.00176183	up
SPDYE3	0.313507	0.0192722	4.0239	16.2673	0.000345529	up
SPEM2	0.39073	0.0245059	3.99497	15.9443	0.00892032	up
SPG7	4.13689	2.53446	0.706868	1.63226	0.00153127	up
SPHK1	1.44725	0.370383	1.96622	3.90743	0.00658433	up
SPINT1	80.4201	51.6372	0.639145	1.55741	0.00200894	up
SPINT1-AS1	25.501	2.74747	3.21438	9.28163	7.79193e-05	up
SPIRE2	4.7008	1.80462	1.38121	2.60487	0.000330964	up
SPOCK2	0.218944	0.0779651	1.48966	2.80823	0.00484103	up
SPPL2B	8.19897	1.91766	2.09609	4.2755	0.00896423	up
SPRED3	0.931463	0.596306	0.643445	1.56205	0.00312902	up
SPSB2	20.8308	7.00317	1.57264	2.97449	0.00126707	up
SPTAN1	20.5955	12.8552	0.679976	1.60211	0.000753608	up
SPTBN2	3.67157	1.15666	1.66643	3.17429	0.00905647	up
SPTBN5	0.749637	0.26629	1.4932	2.81512	0.00117232	up
SRA1	26.9504	10.9516	1.29916	2.46086	0.00148404	up
SRM	302.547	68.6645	2.13952	4.40616	0.000316776	up
SRP54-AS1	0.833865	0.524228	0.669619	1.59065	0.00835183	up
SRPRB	38.5418	19.5301	0.980721	1.97345	0.000404314	up
SRRM2-AS1	1.08887	0.47837	1.18663	2.27621	0.00033078	up
SRSF10P1	0.206228	0.024287	3.08598	8.4913	0.00472767	up
SS18L2	10.4971	2.99869	1.80759	3.50057	0.000395858	up
SSBP4	19.8971	7.12332	1.48194	2.79324	0.00330892	up
SSR2	45.515	15.0194	1.59952	3.03042	0.00260757	up
SSR4	63.4227	21.4036	1.56715	2.96319	0.000309672	up
SSTR5-AS1	0.648357	0.227544	1.51065	2.84937	2.50091e-05	up
SSU72	46.3387	19.7143	1.23297	2.35051	0.00688368	up
ST3GAL3	0.17749	0.040888	2.11798	4.34087	0.000210173	up
ST6GALNAC6	0.401634	0.0473249	3.08521	8.48672	0.000594512	up
STAC3	3.54988	0.310438	3.51539	11.4351	0.000626902	up
STAP2	38.2934	7.09028	2.43318	5.40083	0.00230989	up
STARD3	12.1145	7.5497	0.682248	1.60464	0.00399025	up
STARD7-AS1	1.90517	0.753362	1.33851	2.52889	0.000298942	up
STARD9	0.35097	0.197948	0.82623	1.77305	0.00525827	up
STAT5A	13.9664	3.02921	2.20495	4.61058	0.00309799	up
STIMATE	0.589919	0.12665	2.21967	4.65788	0.00015352	up
STK11	24.1369	10.7131	1.17186	2.25302	0.00159004	up
STK32C	14.7575	4.63243	1.6716	3.18568	0.00219275	up
STMN3	5.70397	2.78031	1.03672	2.05156	0.00498443	up
STOML2	244.434	100.432	1.28323	2.43383	1.7541e-05	up
STPG3-AS1	4.31492	0.0807342	5.74001	53.4461	0.00619063	up
STX10	46.9843	21.54	1.12516	2.18126	0.0017796	up
STX1A	5.28635	1.12403	2.2336	4.70305	1.06913e-05	up
STX1B	0.947111	0.574231	0.721902	1.64935	0.00362925	up
STX5	43.5552	18.1855	1.26006	2.39505	0.000166572	up
STX8	17.3234	4.28189	2.01641	4.04575	8.93626e-06	up
SULT1A1	5.09542	0.908428	2.48776	5.60905	7.87579e-06	up
SUPV3L1	32.9103	18.3986	0.838944	1.78874	1.98852e-05	up
SURF2	202.868	28.1356	2.85007	7.21037	0.000535329	up
SURF6	26.3164	14.4257	0.867324	1.82428	0.00347075	up
SUSD2	8.07713	3.37028	1.26097	2.39657	0.00131449	up
SUV39H1	17.9736	8.88411	1.01658	2.02312	5.64165e-05	up
SUZ12P1	5.67221	1.78947	1.66437	3.16976	0.000973754	up
SWI5	46.3195	12.5555	1.88329	3.68917	0.000562979	up
SWSAP1	2.32005	0.694959	1.73915	3.33839	0.00104708	up
SYCE1L	17.2666	0.606408	4.83155	28.4735	0.00405414	up
SYDE1	0.162736	0.0120145	3.75969	13.545	0.000506633	up
SYN1	15.9272	2.25067	2.82307	7.07665	0.000318499	up
SYNE4	0.387889	0.0189341	4.35659	20.4863	0.00453341	up
SYTL1	9.94372	1.47017	2.75781	6.76367	0.000996963	up
TACC3	152.463	29.6747	2.36116	5.13782	0.00019968	up
TADA3	68.8869	27.4705	1.32635	2.50767	7.8935e-05	up
TAF1C	7.96743	4.76313	0.742206	1.67273	0.00134998	up
TALDO1	355.366	198.473	0.840366	1.7905	0.00527939	up
TARBP2	12.4153	7.04907	0.816611	1.76126	0.0021774	up
TATDN2	9.39103	5.29941	0.825451	1.77209	0.000812333	up
TAZ	10.5866	2.12141	2.31915	4.99037	0.000589911	up
TBC1D13	19.0162	10.6251	0.839743	1.78973	0.000684194	up
TBC1D22A	10.2914	6.50904	0.66092	1.58109	0.000671242	up
TBC1D7	4.5984	2.16255	1.0884	2.12637	0.000577534	up
TBCE	0.16071	0.0463856	1.79271	3.46464	0.00575487	up
TBKBP1	4.43508	1.421	1.64205	3.12109	0.00119541	up
TBXA2R	1.68668	0.731574	1.20511	2.30554	0.00510852	up
TCAP	5.55601	0.199767	4.79766	27.8125	6.45204e-06	up
TCEA2	0.561366	0.0260577	4.42916	21.5432	0.000580413	up
TCF7L1	3.6372	1.87501	0.955929	1.93983	0.00178863	up
TCIRG1	24.8695	7.92497	1.6499	3.13812	0.00115426	up
TECR	90.1317	30.3314	1.57122	2.97157	0.000272158	up
TEDC1	22.6208	2.38779	3.2439	9.47351	0.000180375	up
TEDC2	24.5204	9.34122	1.3923	2.62496	0.000296511	up
TEKT4P2	5.51764	0.725331	2.92734	7.60706	0.000563912	up
TELO2	29.0554	10.7713	1.43161	2.69748	0.00159785	up
TEN1-CDK3	0.287542	0.0300488	3.2584	9.56918	0.000324785	up
TEPSIN	1.77151	0.659479	1.42558	2.68622	0.00310008	up
TERT	0.58675	0.205589	1.51298	2.85399	0.00588878	up
TESK1	25.0615	11.6105	1.11004	2.15852	0.000573076	up
TEX264	17.5542	8.0457	1.12552	2.18181	0.000636483	up
TEX29	0.653501	0.061705	3.40473	10.5907	0.00208588	up
TFAP2A-AS1	2.87006	0.166233	4.1098	17.2652	0.000498617	up
TFAP2E-AS1	0.603747	0.0484525	3.6393	12.4606	0.00140049	up
TFF1	222.951	11.2965	4.30278	19.7363	5.92684e-05	up
TFPT	35.9239	4.87391	2.88179	7.37066	4.07068e-05	up
TGFB1I1	9.7093	2.86373	1.76147	3.39044	0.000148452	up
TGFBR3L	2.183	0.305759	2.83585	7.13962	0.000957859	up
TH	0.407877	0.0453161	3.17004	9.0007	0.000377826	up
THAP3	9.26926	2.49799	1.89169	3.71069	0.000398819	up
THAP7	42.7013	11.6552	1.87331	3.66373	0.00116331	up
THAP8	6.96111	3.46692	1.00566	2.00786	0.000592068	up
THBS3	3.7133	0.666516	2.47799	5.57121	0.000205223	up
THOC6	51.5165	19.1491	1.42776	2.69029	0.00869714	up
TIGD3	3.5541	0.708004	2.32765	5.01989	0.00286967	up
TIMM13	173.845	46.6212	1.89874	3.72888	0.000129871	up
TIMM17B	42.5522	7.59229	2.48663	5.60466	0.00120278	up
TIMM22	75.0742	21.6016	1.79718	3.47539	0.00119722	up
TIMM50	32.6595	13.6089	1.26295	2.39987	0.0013138	up
TIMM8A	10.0441	5.27334	0.929557	1.90469	0.000460535	up
TK1	215.372	107.293	1.00528	2.00733	0.00253498	up
TKFC	15.6448	6.44462	1.27952	2.42758	8.89306e-05	up
TLCD1	27.6013	10.2474	1.42948	2.69349	0.00180846	up
TLE5	57.3978	31.5966	0.861227	1.81658	0.0047655	up
TLE6	3.91613	0.933653	2.06847	4.19442	0.000274099	up
TM4SF5	28.1249	5.8455	2.26645	4.81137	0.000709019	up
TM7SF2	20.0833	8.83268	1.18507	2.27375	0.00144387	up
TMA7	56.1507	6.09231	3.20424	9.21666	0.00401422	up
TMC6	23.4907	5.33356	2.13892	4.40433	0.00724804	up
TMC8	3.61641	1.12513	1.68447	3.21422	3.97744e-05	up
TMED2-DT	1.07609	0.165271	2.70289	6.51107	0.00276536	up
TMEM115	44.6531	18.7089	1.25504	2.38673	0.000782259	up
TMEM120A	43.323	13.4599	1.68647	3.21868	0.000219292	up
TMEM120B	7.33315	3.26101	1.16911	2.24873	0.000593508	up
TMEM121	2.60325	0.459663	2.50167	5.66339	0.0006401	up
TMEM121B	0.516922	0.286587	0.850974	1.80372	0.0082814	up
TMEM132A	13.7462	6.74966	1.02614	2.03657	0.00475656	up
TMEM134	6.10752	1.8251	1.74261	3.3464	0.0045317	up
TMEM138	12.8495	4.09926	1.64827	3.13458	0.000450304	up
TMEM141	41.026	6.13306	2.74186	6.68932	0.000103135	up
TMEM160	223.684	20.0523	3.47962	11.155	0.000273445	up
TMEM161A	34.2311	15.9611	1.10075	2.14466	0.00176435	up
TMEM161B-AS1	0.316001	0.173768	0.862763	1.81852	0.00810525	up
TMEM191C	1.18943	0.380072	1.64593	3.12949	0.00520939	up
TMEM198	1.78884	0.999515	0.839726	1.78971	0.00155867	up
TMEM205	41.6659	3.73606	3.47928	11.1524	0.000182436	up
TMEM219	96.7054	13.5643	2.83378	7.12938	0.00143349	up
TMEM222	19.6443	8.22295	1.25638	2.38896	0.000956673	up
TMEM225B	0.269196	0.0394885	2.76915	6.81707	0.00486622	up
TMEM234	3.69024	0.9199	2.00417	4.01157	5.02363e-05	up
TMEM238	41.5487	2.4309	4.09524	17.0919	0.00213292	up
TMEM240	1.12033	0.0828453	3.75736	13.5232	0.000886975	up
TMEM249	0.808793	0.0584436	3.79065	13.8389	0.000136543	up
TMEM250	39.1993	25.7759	0.604803	1.52077	0.000310889	up
TMEM256	65.2834	1.95095	5.06447	33.4624	0.00237786	up
TMEM37	3.78806	1.88719	1.00522	2.00725	0.00484707	up
TMEM39B	18.8683	8.5656	1.13934	2.20281	0.000104233	up
TMEM52	30.2567	9.66269	1.64676	3.13129	0.00776547	up
TMEM53	4.90988	1.59914	1.6184	3.07033	0.0021805	up
TMEM54	137.929	35.067	1.97574	3.93331	0.00135712	up
TMEM86B	8.56956	0.137532	5.96138	62.3096	0.000806418	up
TMEM88	4.17038	0.33316	3.64589	12.5176	0.00187425	up
TMEM9	49.3204	23.2881	1.08259	2.11783	0.000123334	up
TMEM92	12.686	7.73219	0.714287	1.64067	0.000434967	up
TMEM92-AS1	2.86251	1.05551	1.43934	2.71196	0.0078768	up
TMSB10	23372.4	1060.34	4.46221	22.0424	0.00178956	up
TMSB4XP4	2.3899	0.651693	1.87469	3.66722	0.0015713	up
TMUB1	103.58	23.5924	2.13434	4.39038	6.62868e-05	up
TNFRSF14	6.36785	1.49587	2.08983	4.25697	3.23467e-07	up
TNFRSF1B	37.7963	19.1243	0.982837	1.97635	0.000277829	up
TNFRSF25	6.67696	1.34786	2.30852	4.95376	5.62146e-05	up
TNK2	7.30278	2.82953	1.36788	2.58091	0.0034836	up
TNNC1	50.2142	30.2868	0.729408	1.65796	0.00707053	up
TNNI2	251.535	2.96374	6.4072	84.8708	0.000927646	up
TNNT1	126.514	19.3546	2.70855	6.53665	0.000399999	up
TNS2	7.76754	5.03168	0.626416	1.54373	0.00629864	up
TOLLIP-AS1	3.90253	1.5394	1.34204	2.5351	0.00106402	up
TOMM40	135.736	58.7856	1.20727	2.309	0.00605944	up
TOP1MT	21.5726	10.7168	1.00933	2.01297	0.0013295	up
TP53I13	28.0884	5.51581	2.34833	5.09234	0.000573963	up
TP53TG1	0.656128	0.098423	2.73691	6.66641	7.58036e-05	up
TPI1	766.123	422.534	0.858509	1.81316	0.00412797	up
TPM2	319.671	44.5052	2.84454	7.18277	0.000171533	up
TPPP3	0.191349	0.05233	1.8705	3.65658	0.0049111	up
TPRN	24.4981	6.52145	1.9094	3.75654	0.000451327	up
TPSAB1	35.6648	0.147594	7.91672	241.641	0.00784669	up
TPSD1	0.11008	0.042857	1.36095	2.56854	0.00517847	up
TPSG1	1.0609	0.160849	2.7215	6.5956	0.00246723	up
TRAF2	27.7893	9.87017	1.49338	2.81549	0.000262963	up
TRAIP	8.78333	4.58743	0.937081	1.91465	0.00439391	up
TRAPPC2L	26.0512	9.94885	1.38875	2.61851	0.000445422	up
TRAPPC6A	21.4612	7.22769	1.57013	2.9693	5.56833e-05	up
TRIM11	7.50852	4.43442	0.759782	1.69323	0.0077261	up
TRIM28	469.422	153.983	1.60812	3.04853	0.00298379	up
TRIM41	9.26335	4.8804	0.924535	1.89807	0.000241644	up
TRIM54	2.88741	0.564699	2.35422	5.11319	0.000896646	up
TRIM65	17.0975	7.65375	1.15955	2.23387	2.71122e-06	up
TRIM7-AS1	0.296872	0.0261271	3.50622	11.3626	0.000714761	up
TRIOBP	8.47493	4.80363	0.819075	1.76427	0.0023103	up
TRIP6	25.3974	16.235	0.645569	1.56436	0.0030351	up
TRIR	725.68	89.1513	3.02501	8.13987	0.00178698	up
TRMT1	70.1913	19.059	1.88082	3.68285	0.000130395	up
TRMT2A	18.9937	10.9147	0.799247	1.74019	0.00338515	up
TRMT61A	23.3374	7.18607	1.69937	3.24759	0.00026886	up
TRMU	16.914	5.38041	1.65243	3.14363	0.000369573	up
TRPM2	20.1384	4.4456	2.1795	4.52997	0.00709519	up
TRPM2-AS	9.08136	2.16468	2.06875	4.19524	0.000667199	up
TRUB2	17.5915	10.9855	0.679279	1.60134	0.00217145	up
TSC22D4	18.0237	11.7688	0.614936	1.53149	0.00576201	up
TSEN54	13.5027	6.84698	0.979709	1.97207	0.00535408	up
TSPAN17	20.0926	13.3695	0.587716	1.50287	0.00309995	up
TSPAN4	18.1718	10.4429	0.799185	1.74012	0.00419208	up
TSPO	166.013	34.118	2.28269	4.86585	0.00110161	up
TSPY26P	0.235396	0.0430654	2.45049	5.466	0.00981278	up
TSR3	122.846	24.7096	2.31371	4.9716	0.00320013	up
TSSC4	64.8198	12.4578	2.37938	5.20315	0.000741746	up
TST	108.372	24.3999	2.15104	4.44148	2.35514e-05	up
TTC1	15.4964	8.84703	0.808664	1.75159	0.00394746	up
TTC28-AS1	1.05193	0.390773	1.42864	2.69192	0.00214244	up
TTC34	0.420034	0.0736055	2.51262	5.70656	4.29215e-05	up
TTLL10	0.148409	0.0024753	5.90583	59.9559	0.00231291	up
TTLL3	1.06241	0.342511	1.63312	3.10183	0.00759129	up
TTTY10	0.0897797	0.00230643	5.28265	38.9258	0.00533763	up
TUBA4A	80.2677	44.9063	0.8379	1.78745	0.000489351	up
TUBA5P	3.40638	0.752972	2.17757	4.52391	0.00936258	up
TUBGCP6	9.60681	4.14787	1.21169	2.31609	0.000444229	up
TUSC2	43.5392	12.8277	1.76305	3.39414	0.000111876	up
TUT1	8.31929	1.87253	2.15147	4.44282	5.90469e-05	up
TWF2	14.2357	6.93074	1.03843	2.054	0.00504663	up
TXN2	154.896	96.3497	0.684948	1.60764	0.00522709	up
TXNDC17	32.4737	9.15754	1.82624	3.54612	0.00941148	up
TXNL4A	35.6386	15.3009	1.21982	2.32918	0.00430772	up
U2AF1L4	6.98078	0.650253	3.42431	10.7355	0.00136821	up
UBA52	468.804	132.248	1.82574	3.54488	0.000297214	up
UBALD2	194.126	17.2894	3.48904	11.2281	0.00370662	up
UBAP1L	0.52606	0.174899	1.58871	3.0078	0.00380324	up
UBE2D4	4.65239	1.46735	1.66476	3.1706	0.000504511	up
UBE2J2	21.3532	12.0482	0.825633	1.77231	0.00117156	up
UBE2M	210.972	75.1085	1.49001	2.8089	0.000193619	up
UBE2SP1	9.94405	2.46013	2.0151	4.04208	0.00829702	up
UBL4A	28.0242	17.212	0.703259	1.62818	0.00171615	up
UBL7	68.6855	26.3478	1.38232	2.60688	0.000836035	up
UBQLN4	53.3288	27.7078	0.944621	1.92468	0.0027229	up
UBXN1	81.4799	31.3411	1.37839	2.59978	1.07389e-05	up
UBXN11	55.3446	4.77695	3.53428	11.5857	0.0025271	up
UCHL3	2.06775	0.934075	1.14645	2.21369	0.0023623	up
UCKL1	16.3881	6.9672	1.234	2.35218	0.00421275	up
UCN	6.43969	0.145754	5.46539	44.182	0.00037294	up
UCP3	0.383138	0.180383	1.0868	2.12402	0.00728292	up
UNC93B1	22.7817	11.1375	1.03244	2.04549	0.000104609	up
UPP1	17.6521	4.3605	2.01728	4.04819	0.000639329	up
UQCC2	43.0592	5.76524	2.90087	7.46876	5.06596e-05	up
UQCC3	16.8141	2.69242	2.64269	6.24496	2.71184e-05	up
UQCR10	93.7589	12.1149	2.95217	7.73911	2.35099e-05	up
UQCR11	23.0172	3.28865	2.80715	6.99898	0.00350091	up
UQCRBP1	4.08458	0.35539	3.52272	11.4933	0.00567689	up
UQCRQ	94.981	16.1913	2.55242	5.86618	0.00383976	up
URAD	47.9465	8.6832	2.46513	5.52176	0.000219464	up
URM1	21.1973	10.9582	0.951868	1.93438	0.00134154	up
UROD	28.6432	14.4343	0.988694	1.98439	0.00802698	up
USE1	20.8702	5.13491	2.02303	4.06437	0.00161697	up
USF1	33.718	16.5699	1.02495	2.03489	0.00402423	up
USH1C	51.4944	24.564	1.06787	2.09634	0.000687329	up
UTS2R	0.262547	0.0108575	4.59581	24.1812	0.000349352	up
UXT	59.6134	9.72322	2.61613	6.13103	0.00856984	up
VAC14-AS1	0.138845	0.0575688	1.27011	2.4118	0.00545895	up
VAMP2	9.17512	2.95633	1.63392	3.10355	0.00894063	up
VAMP8	173.879	41.2121	2.07694	4.21913	2.04849e-05	up
VGF	85.0787	9.35159	3.18551	9.09778	7.65495e-05	up
VKORC1	14.8199	0.504074	4.87776	29.4003	0.000350912	up
VLDLR-AS1	0.261109	0.0362233	2.84966	7.20831	0.00527966	up
VMO1	4.51235	0.233193	4.27429	19.3503	2.96324e-05	up
VMP1	23.6997	15.3914	0.622744	1.5398	0.00753036	up
VOPP1	17.985	8.75746	1.03821	2.05367	0.00205352	up
VPREB3	1.58721	0.344401	2.20433	4.60861	0.00761593	up
VPS28	33.8	8.14541	2.05296	4.14958	0.00031636	up
VPS33B-DT	0.269404	0.0286235	3.2345	9.41197	0.00100806	up
VPS4A	34.3491	9.33252	1.87993	3.68058	4.49485e-05	up
VPS72	61.5086	36.0783	0.769658	1.70487	0.00671664	up
VPS9D1	5.91242	2.38102	1.31217	2.48315	0.00151627	up
VPS9D1-AS1	97.1812	11.2683	3.1084	8.62428	0.000755957	up
VWA5B2	1.09029	0.437767	1.31648	2.49058	0.000501333	up
WAS	2.63753	0.668873	1.97938	3.94325	0.00154512	up
WASH2P	8.44508	0.970978	3.1206	8.6975	0.00304697	up
WASH8P	91.2286	6.20924	3.877	14.6924	0.00242463	up
WASH9P	13.9731	2.49999	2.48266	5.58928	0.00114922	up
WASHC1	13.4085	1.40373	3.2558	9.55201	0.00838638	up
WDR13	21.5376	8.11516	1.40816	2.65399	0.000974473	up
WDR18	122.696	44.2096	1.47266	2.77532	0.00250504	up
WDR24	12.0536	3.83836	1.6509	3.1403	0.00162163	up
WDR25	4.55926	2.76781	0.720053	1.64724	0.00746542	up
WDR45	4.12676	2.18164	0.919597	1.89159	0.00107598	up
WDR46	77.0539	31.0918	1.30933	2.47827	0.00165784	up
WDR62	13.448	5.15232	1.3841	2.61009	0.0026926	up
WDR83	13.3664	1.94722	2.77912	6.86433	0.00438784	up
WFDC21P	1.33661	0.0724418	4.20561	18.4508	0.00234656	up
WNT10A	1.74753	0.615807	1.50477	2.83779	0.00504969	up
WNT5B	6.57721	1.54718	2.08783	4.2511	8.41554e-05	up
WNT6	58.9007	1.20198	5.61479	49.0029	0.00073362	up
WRAP53	21.6296	10.5389	1.03728	2.05236	0.0056871	up
WTIP	0.725489	0.154109	2.235	4.70763	0.000462048	up
XAB2	42.661	17.601	1.27725	2.42377	0.00911901	up
XRCC3	6.0727	2.07947	1.54612	2.92031	0.00188728	up
Y_RNA	35.9789	1.669	4.4301	21.5572	0.00479251	up
YBEY	75.0574	12.6526	2.56856	5.93216	0.00180116	up
YBX2	27.9073	6.61702	2.07639	4.21751	0.000668295	up
YIF1A	41.9775	20.0708	1.06452	2.09147	0.0023362	up
YIF1B	25.1397	10.9124	1.204	2.30377	0.000770926	up
YIPF3	34.3275	19.9175	0.785327	1.72348	0.000526125	up
YJU2	53.7136	19.8597	1.43544	2.70465	0.00113264	up
YPEL3	5.03218	1.4667	1.77861	3.43096	0.00137523	up
YTHDF3-DT	17.9465	1.73065	3.37432	10.3698	0.000721146	up
ZAP70	0.0591373	0.00388469	3.9282	15.2232	0.00127092	up
ZBTB3	2.81829	1.37541	1.03496	2.04906	0.00696555	up
ZBTB48	12.5041	3.89586	1.68238	3.20958	5.77833e-05	up
ZCCHC17	25.07	14.7766	0.762649	1.6966	0.00792616	up
ZCWPW1	2.85418	0.769885	1.89036	3.70729	0.000318342	up
ZDHHC11	0.948549	0.353476	1.42411	2.68349	0.00297172	up
ZDHHC14	2.07552	1.18858	0.804235	1.74622	0.00205214	up
ZFAND2A	18.7301	4.96668	1.915	3.77115	0.000886284	up
ZFAND2A-DT	4.90497	2.09158	1.22965	2.3451	0.000259417	up
ZFAND2B	48.1215	7.73429	2.63734	6.22183	3.32976e-05	up
ZFAS1	13.571	0.547107	4.63256	24.8051	0.00198983	up
ZFPM1	7.91622	2.85569	1.47097	2.77209	0.00513401	up
ZFX-AS1	1.5996	0.226935	2.81736	7.04869	0.00564819	up
ZKSCAN2-DT	2.4356	0.169283	3.84677	14.3877	0.00257792	up
ZMYND10	1.84162	0.451759	2.02735	4.07654	0.00116924	up
ZNF205	99.0176	7.1089	3.79999	13.9287	0.00569782	up
ZNF213	3.87271	2.57402	0.58932	1.50454	0.00463319	up
ZNF232-AS1	2.98535	0.166315	4.16591	17.95	0.000208643	up
ZNF263	13.6476	7.09102	0.94458	1.92463	9.34199e-05	up
ZNF276	3.26121	1.9182	0.76566	1.70015	0.00729551	up
ZNF295-AS1	0.264299	0.0537766	2.29712	4.91476	0.00165811	up
ZNF385A	31.4363	7.74284	2.02149	4.06004	0.00537263	up
ZNF414	30.345	4.97759	2.60794	6.09632	0.00565629	up
ZNF426-DT	11.0474	1.42874	2.95089	7.73224	0.00646265	up
ZNF428	78.7137	8.24607	3.25484	9.5456	0.000796436	up
ZNF433-AS1	1.45003	0.267553	2.43819	5.41961	0.00691223	up
ZNF444	12.5783	1.91888	2.7126	6.55502	0.00251257	up
ZNF506	0.19925	0.0130376	3.93383	15.2827	0.00402851	up
ZNF511	40.2716	4.66402	3.11012	8.63452	0.00557815	up
ZNF524	47.6456	4.63874	3.36054	10.2712	0.00104943	up
ZNF526	6.72989	3.14664	1.09677	2.13875	0.0019675	up
ZNF561-AS1	0.527836	0.246361	1.09931	2.14253	0.00511798	up
ZNF579	29.8174	4.8552	2.61855	6.14133	0.00190028	up
ZNF580	68.3479	8.52312	3.00344	8.01912	0.00101318	up
ZNF581	15.8079	9.39482	0.750711	1.68262	0.00570651	up
ZNF594-DT	0.810212	0.102241	2.98633	7.92457	0.000501144	up
ZNF653	10.7772	1.75045	2.62218	6.15679	0.00435943	up
ZNF688	16.6854	1.73379	3.26658	9.62362	0.000143734	up
ZNF691	12.6562	4.20489	1.5897	3.00987	0.00344734	up
ZNF692	33.0217	3.72924	3.14646	8.85479	1.24762e-05	up
ZNF703	134.924	55.094	1.29218	2.44898	3.04511e-05	up
ZNF710-AS1	1.03592	0.607506	0.769943	1.7052	0.00321654	up
ZNF747	3.64057	1.73669	1.06782	2.09627	0.00915699	up
ZNF767P	3.79796	0.716809	2.40557	5.29843	0.00130235	up
ZNF768	83.5697	29.6129	1.49675	2.82207	6.72691e-06	up
ZNF771	7.44507	1.09187	2.76949	6.81865	4.93204e-05	up
ZNF775	3.32357	0.980714	1.76083	3.38893	0.000993452	up
ZNF783	2.95147	1.82623	0.692569	1.61616	8.69203e-05	up
ZNF785	3.6666	0.978829	1.90532	3.74591	0.00806495	up
ZNF787	55.1259	21.1074	1.38498	2.61169	0.000238275	up
ZNF789	1.12943	0.64483	0.808604	1.75152	0.00088463	up
ZNF865	11.0366	5.68217	0.957788	1.94233	5.47091e-05	up
ZNF8-DT	2.09914	0.733388	1.51715	2.86225	1.59566e-05	up
ZNHIT1	41.9692	6.36935	2.72011	6.58925	0.000279654	up
ZNHIT2	58.043	6.58129	3.14068	8.81939	0.00165803	up
ZNRD2	43.2044	15.5176	1.47727	2.78421	0.00115451	up
ZNRF1	7.74672	2.06163	1.9098	3.75757	0.000115163	up
[truncated: 6,402 more rows]
