# Supplementary material for: Patients‐Derived Organoids Sequencing‐based FOXP4 Facilitates Radioresistance by Transcriptionally Modifying GPX4 to Regulate ferroptosis in Colorectal Cancer
Source: Adv Sci (Weinh). 2025 Aug 11;12(37):e07080. doi: 10.1002/advs.202507080 (PMC12499432; doi:10.1002/advs.202507080)
Supplement: Supplementary file 9 — Supporting Information [file ADVS-12-e07080-s001.xlsx]

## Sheet: Summary
	Header line description of worksheet "Quant"
	Project	Description
	Gene Symbol	Indicates the name of the gene
	Fold Change	Ratio of mRNA between HCT15 and HCT116
	Regulated type	Including up-regulated (Fold Change ≥1.5) and down-regulated (Fold Change ≤ 0.667)
	Differential gene expression in the worksheet "Quant"
	Compare group	Regulated type	Fold Change	P-value
	HCT15/HCT116	up-regulated	3688	< 0.01
		down-regulated	4078	< 0.01

## Sheet: Quant
Table S7. Expression of differential genes between HCT15 and HCT116 cells
Gene Symbol	HCT15	HCT116	Log2FoldChange	FoldChange	P-value	Regulated type
A1CF	0.364365	0.0189778	4.263	19.1995	0.00475844	up
AAAS	18.4402	7.00179	1.39705	2.63363	0.000187723	up
AAMDC	2.78959	0.375128	2.8946	7.43637	0.000730988	up
AAMP	70.4607	26.4243	1.41495	2.66651	0.000409875	up
AARS1	15.5357	9.27977	0.743427	1.67415	0.000496841	up
ABCA1	0.119844	0.0331114	1.85575	3.61941	0.00158282	up
ABCA2	9.01066	4.10807	1.13317	2.19341	0.00265239	up
ABCA3	7.36232	0.217992	5.07781	33.7733	5.68441e-05	up
ABCB1	75.874	25.0554	1.59848	3.02824	4.05624e-05	up
ABCC2	6.15614	0.501186	3.61861	12.2831	2.67489e-06	up
ABCC3	9.27425	5.50868	0.751524	1.68357	0.00381133	up
ABCC6	0.896959	0.134464	2.73782	6.67062	0.000532083	up
ABCD1	9.83236	1.49839	2.71413	6.56195	0.000177104	up
ABCG1	2.19192	0.107633	4.34801	20.3648	9.88948e-05	up
ABCG2	1.50159	0.630137	1.25275	2.38295	0.00186101	up
ABHD12	10.9689	5.15825	1.08846	2.12647	0.000200131	up
ABHD12B	0.218312	0.0603239	1.85559	3.619	0.000362892	up
ABHD14B	18.2418	5.78968	1.6557	3.15075	2.36215e-06	up
ABLIM2	1.15025	0.0699228	4.04004	16.4503	0.000522013	up
ABR	11.3579	7.54349	0.590397	1.50566	0.0044238	up
ABTB1	0.974708	0.457414	1.09147	2.13091	0.000181778	up
ACADS	6.04637	1.00661	2.58657	6.00667	0.00094768	up
ACAT1	17.8437	11.5004	0.633736	1.55158	0.000338759	up
ACBD7	3.8274	1.48624	1.3647	2.57522	0.00199533	up
ACCS	1.98071	0.845319	1.22845	2.34316	0.000297986	up
ACKR2	0.134045	0.0224248	2.57956	5.97757	0.00550726	up
ACLY	103.696	64.6789	0.680996	1.60325	0.00133598	up
ACO2	14.773	7.16162	1.0446	2.0628	0.00275182	up
ACOT1	1.49439	0.31763	2.23413	4.7048	0.00521985	up
ACOT11	2.97696	0.890111	1.74178	3.34448	0.00100537	up
ACOT13	8.10675	4.24293	0.934064	1.91065	8.37337e-06	up
ACOT2	8.7747	4.20285	1.06198	2.0878	0.000670145	up
ACOT7	31.6994	12.8729	1.30012	2.46249	0.00511517	up
ACOX2	0.395204	0.00715335	5.78783	55.2474	0.00189904	up
ACOX3	4.82888	2.52198	0.93713	1.91472	0.000792558	up
ACSL1	11.9939	5.92723	1.01687	2.02352	7.51895e-05	up
ACSL6	0.338253	0.0489816	2.78779	6.90572	0.00833972	up
ACSM3	0.99171	0.47235	1.07006	2.09952	0.00273772	up
ACSS2	14.6889	5.81479	1.33692	2.52612	6.7168e-05	up
ACTB	1717.32	607.112	1.50012	2.82867	0.000896556	up
ACTBP2	1.53804	0.186751	3.04191	8.2358	0.000926201	up
ACTG1	1861.66	371.847	2.32381	5.00651	0.000550177	up
ACTN1	27.4982	13.5953	1.01622	2.02262	0.00023394	up
ACTN4	221.655	90.721	1.28881	2.44326	0.00096249	up
ACVRL1	0.383171	0.0054862	6.12604	69.8427	0.000731751	up
ACY1	0.201155	0.0298049	2.75469	6.74908	0.00331093	up
ACY3	5.16316	0.596039	3.11477	8.66244	0.000489564	up
ADA	4.20536	1.73301	1.27895	2.42663	3.12768e-05	up
ADAM19	2.77446	0.0512249	5.75922	54.1622	3.17549e-05	up
ADAMTS15	0.871903	0.349142	1.32036	2.49728	0.00439885	up
ADAMTS17	0.116848	0.00324399	5.17072	36.02	0.00122926	up
ADAMTS7	0.650583	0.160399	2.02007	4.05604	0.000110193	up
ADAMTSL2	0.653327	0.147354	2.14852	4.43372	0.000204712	up
ADAMTSL5	3.70969	1.63583	1.18128	2.26778	0.00179387	up
ADAP1	2.44515	0.497798	2.29629	4.91192	0.000111009	up
ADCK2	6.71259	3.32364	1.01411	2.01965	0.000864251	up
ADCK5	3.7748	1.19378	1.66086	3.16204	0.00242641	up
ADCY3	12.0777	7.04305	0.778075	1.71484	0.00262432	up
ADCY6-DT	1.95423	0.198411	3.30003	9.84937	0.000228936	up
ADCY7	2.74021	0.853113	1.68348	3.21201	0.00276773	up
ADCY9	4.65057	1.03111	2.17321	4.51027	9.04116e-05	up
ADGRA2	1.07928	0.0930747	3.53553	11.5958	0.000554913	up
ADGRB2	2.24113	0.953228	1.23334	2.3511	0.00259047	up
ADGRD1	0.0827084	0.0165533	2.32092	4.99649	0.00131047	up
ADGRD2	0.0565761	0.00359421	3.97644	15.7409	0.00417002	up
ADGRG5	1.66677	0.176248	3.24138	9.45695	8.1069e-06	up
ADGRL1	7.27337	3.53861	1.03944	2.05543	0.00340652	up
ADH6	0.973301	0.0534779	4.18587	18.2001	0.00248426	up
ADI1	27.3975	13.8616	0.982954	1.97651	4.33589e-06	up
ADIPOR2	31.9497	18.2443	0.808354	1.75121	4.19311e-05	up
ADM2	3.10905	0.525518	2.56466	5.91617	0.000687634	up
ADORA1	1.90213	0.21544	3.14226	8.82905	0.000132289	up
ADPRH	1.31143	0.859763	0.609133	1.52534	0.00648752	up
ADPRHL1	2.01504	0.793367	1.34475	2.53986	0.000287479	up
ADRA2B	0.573032	0.0494067	3.53584	11.5983	0.00246466	up
ADRA2C	7.57804	1.63056	2.21646	4.64751	0.000303941	up
AGA	6.99458	3.20532	1.12577	2.18218	0.000660272	up
AGBL5	11.4255	5.17035	1.14393	2.20982	1.21281e-05	up
AGFG2	5.61609	2.79404	1.00722	2.01003	1.02615e-05	up
AGMAT	8.05729	2.89436	1.47705	2.78379	1.24726e-05	up
AGPAT1	21.1246	6.71964	1.65246	3.1437	0.00128304	up
AGPAT2	32.0856	12.8535	1.31976	2.49625	0.000799745	up
AGPAT3	12.5183	7.7327	0.694996	1.61888	3.13703e-05	up
AGPAT4	0.752151	0.199459	1.91493	3.77095	9.67809e-05	up
AGT	1.41776	0.112738	3.65256	12.5757	5.24092e-05	up
AGTRAP	15.0402	4.19882	1.84076	3.58199	0.000346157	up
AHCY	94.082	51.28	0.875523	1.83467	0.000765861	up
AHDC1	6.77486	1.85291	1.8704	3.65634	0.00026816	up
AHSG	0.0570432	0.0122821	2.2155	4.64443	0.00275539	up
AIF1L	28.6294	9.1701	1.64249	3.12204	2.05449e-08	up
AIFM1	10.361	5.44774	0.927433	1.90189	6.17068e-05	up
AIFM2	20.9228	13.6168	0.619694	1.53655	0.000301323	up
AIMP2	49.0398	16.0846	1.60828	3.04887	0.00015022	up
AIP	19.7708	8.12946	1.28214	2.43199	0.008394	up
AJM1	2.71748	1.38745	0.969832	1.95861	0.00220105	up
AK1	4.15656	0.656078	2.66345	6.33546	0.000928012	up
AK4P3	1.13338	0.368207	1.62205	3.07812	0.00602531	up
AK7	0.633272	0.0879735	2.84769	7.19845	0.00127396	up
AK8	0.563257	0.0224404	4.64962	25.1001	0.00754022	up
AKAP1-DT	1.09323	0.337112	1.6973	3.24294	0.00820779	up
AKAP6	0.242277	0.125228	0.952108	1.9347	0.00028446	up
AKR1A1	40.7537	17.6561	1.20676	2.30819	0.00361738	up
AKR1B1	1.7992	0.322784	2.47872	5.57402	2.08044e-06	up
AKR1B10	1032.6	0.0948716	13.4099	10884.2	2.74967e-07	up
AKR1B10P1	7.19272	0.00699593	10.0058	1028.13	0.000353415	up
AKR1B15	1.39484	0.00397212	8.45598	351.159	0.00187294	up
AKR1C1	22.0692	0.0982171	7.81184	224.698	9.70179e-08	up
AKR1C2	10.2496	0.0405994	7.97989	252.456	2.68683e-05	up
AKR1C3	28.8886	0.163248	7.46729	176.961	5.14573e-08	up
AKR7A2	28.2719	10.3006	1.45664	2.74468	0.000239551	up
AKT1	20.4426	12.5597	0.702779	1.62764	0.00783876	up
AKT1S1	24.644	12.8963	0.934284	1.91094	3.90537e-05	up
ALAD	6.03918	3.2785	0.881315	1.84205	0.00025989	up
ALAS1	89.1752	17.2597	2.36923	5.16666	1.2008e-05	up
ALDH16A1	4.59416	2.53362	0.858602	1.81328	2.99825e-06	up
ALDH1A1	9.65427	0.0259054	8.54177	372.675	8.10336e-07	up
ALDH2	11.2989	4.00161	1.49753	2.82359	2.35702e-05	up
ALDH3A1	143.152	8.90013	4.00758	16.0843	6.71284e-05	up
ALDH3B1	5.21309	0.981648	2.40886	5.31055	0.000297706	up
ALDH4A1	14.7514	3.76748	1.96918	3.91547	0.000925982	up
ALDH6A1	7.47772	3.2072	1.22128	2.33154	0.00267863	up
ALDH7A1	7.67586	3.66148	1.0679	2.09638	2.54146e-05	up
ALDH9A1	33.9752	21.9396	0.630943	1.54858	0.00176787	up
ALDOA	6.53697	1.1494	2.50774	5.6873	0.000839916	up
ALDOC	6.52394	1.02246	2.6737	6.38064	0.00048712	up
ALG1	3.59485	2.35227	0.611875	1.52824	0.00647481	up
ALG1L6P	2.26313	0.863458	1.39012	2.62101	0.000933568	up
ALG1L7P	0.47873	0.0893243	2.42209	5.35947	0.00780064	up
ALG1L8P	0.410246	0.0624748	2.71514	6.56658	0.000690427	up
ALG1L9P	1.28955	0.127056	3.34333	10.1495	0.00570002	up
ALG3	20.255	12.8552	0.655925	1.57563	0.00489411	up
ALKBH2	12.2413	3.29374	1.89396	3.71654	5.33966e-06	up
ALKBH5	41.8825	16.3242	1.35934	2.56567	1.77422e-05	up
ALKBH7	21.3114	5.52415	1.9478	3.85786	0.0029864	up
ALOX5	0.178298	0.0322415	2.4673	5.53008	0.00180672	up
ALPG	4.86167	0.0760786	5.99782	63.9032	8.85348e-05	up
ALPI	9.69889	0.0162441	9.22176	597.07	9.5427e-05	up
ALPK1	1.11403	0.519817	1.09972	2.14313	0.00192321	up
ALYREF	119.106	67.336	0.8228	1.76884	0.00419166	up
AMBP	3.69164	0.0209813	7.45901	175.949	0.000169149	up
AMFR	20.7956	13.3051	0.644297	1.56298	0.000774986	up
AMIGO1	2.80244	1.65449	0.760296	1.69384	0.00122974	up
AMPD2	9.17428	4.68714	0.968887	1.95733	0.00199443	up
AMZ2P1	2.23824	1.39237	0.684823	1.6075	0.000255838	up
ANAPC15	5.16755	2.07606	1.31563	2.48911	0.000817346	up
ANGPTL4	2.04645	0.291538	2.81136	7.01948	0.00163874	up
ANGPTL6	0.326063	0.160305	1.02433	2.03402	0.00200479	up
ANK1	0.150651	0.0348721	2.11107	4.32011	0.00138599	up
ANKH	3.45936	1.88989	0.872201	1.83045	0.000232645	up
ANKRD20A4P	0.0474596	0.0119891	1.98497	3.95855	0.00273217	up
ANKRD27	10.6059	6.59116	0.686261	1.60911	0.000152503	up
ANKRD40CL	0.521603	0.0257263	4.34163	20.2751	0.000683731	up
ANKRD42	2.98414	1.65304	0.852194	1.80524	0.000224143	up
ANKRD46	4.09558	2.30425	0.829773	1.77741	0.000527167	up
ANKS4B	6.14772	0.00467238	10.3617	1315.76	7.03291e-06	up
ANO1	2.83444	0.0638459	5.47233	44.395	1.14435e-06	up
ANPEP	0.329598	0.00653009	5.65746	50.4737	0.000179453	up
ANXA11	32.2695	17.0503	0.920379	1.89261	6.94673e-06	up
ANXA6	43.9793	14.2428	1.62659	3.08782	0.000203948	up
ANXA9	9.9672	3.2213	1.62955	3.09416	3.69294e-05	up
AOC1	7.23663	0.0393027	7.52455	184.126	2.23526e-05	up
AP1B1	37.29	22.6818	0.717254	1.64405	0.00345154	up
AP1S1	154.324	62.5101	1.3038	2.46878	0.000127295	up
AP2A1	20.5546	9.90137	1.05376	2.07593	0.000499089	up
AP2S1	115.617	30.8396	1.90649	3.74896	0.00483315	up
AP3S2	1.55563	0.987656	0.655415	1.57507	0.00162233	up
AP4M1	2.8483	1.55255	0.875465	1.8346	0.000974567	up
APBB1	0.887917	0.424876	1.06338	2.08983	0.000982187	up
APCDD1	11.9493	1.8644	2.68014	6.4092	3.32185e-06	up
APEH	53.7512	25.4199	1.08034	2.11453	0.000522722	up
APH1A	39.976	22.5263	0.827527	1.77464	0.00071031	up
APLP1	3.99223	1.49372	1.41828	2.67267	0.000331522	up
APOBR	0.139161	0.00697496	4.31843	19.9516	0.000330706	up
APOC1	2.92047	0.172801	4.07902	16.9008	0.000112076	up
APOC3	0.298534	0.00774403	5.26867	38.5503	0.000432894	up
APOD	0.216828	0.0834326	1.37787	2.59884	0.00936517	up
APOE	7.97162	0.407384	4.29041	19.5678	0.000538779	up
APOH	9.96533	0.0105381	9.88516	945.651	1.03194e-06	up
APOL1	10.3494	2.63433	1.97404	3.92867	5.78296e-05	up
APOL2	26.503	12.1698	1.12285	2.17777	3.39736e-06	up
APOL3	1.21262	0.0516151	4.55419	23.4934	0.00080427	up
APOO	10.9494	6.00801	0.865893	1.82247	0.000199648	up
APRT	77.1501	22.9012	1.75225	3.36883	0.0035359	up
AQP3	2.6357	0.723569	1.86498	3.64264	8.37729e-06	up
AQP7	0.173242	0.0154303	3.48895	11.2274	0.000245217	up
ARAP1	10.315	4.77404	1.11146	2.16064	0.00206705	up
ARF1	174.367	104.039	0.744997	1.67597	0.000860755	up
ARF5	60.6092	29.4372	1.0419	2.05893	0.00161709	up
ARG2	6.32407	3.31695	0.930996	1.90659	0.00015817	up
ARHGAP23	8.1445	2.18389	1.89893	3.72936	3.3813e-05	up
ARHGAP39	7.12443	3.15965	1.17301	2.25482	0.000415461	up
ARHGAP4	0.181261	0.0823853	1.13761	2.20016	0.00635932	up
ARHGAP44	1.79984	1.12294	0.680593	1.6028	0.00768239	up
ARHGAP45	11.0024	2.56086	2.10312	4.29638	0.000113314	up
ARHGDIA	91.4584	44.9803	1.02382	2.0333	0.00225532	up
ARHGEF10L	3.47401	1.59597	1.12217	2.17674	0.00125636	up
ARHGEF16	16.408	6.64715	1.30359	2.46842	6.45933e-05	up
ARHGEF19	1.92287	0.698432	1.46107	2.75313	0.00691508	up
ARHGEF2	16.6364	4.47757	1.89356	3.7155	4.70153e-06	up
ARHGEF37	2.57931	0.988501	1.38367	2.60932	5.15423e-05	up
ARHGEF4	2.26716	0.998669	1.18281	2.27018	8.41659e-05	up
ARHGEF6	0.117435	0.0025219	5.54122	46.5663	0.00939741	up
ARID5A	1.87506	1.18426	0.662952	1.58332	0.00922439	up
ARIH2OS	0.922662	0.29259	1.65692	3.15343	0.00715081	up
ARL3	14.5105	6.69565	1.1158	2.16715	4.20476e-05	up
ARL4D	3.8726	0.902824	2.10079	4.28944	0.000461149	up
ARMC6	21.7248	10.9675	0.986107	1.98083	0.00284414	up
ARMC7	11.4451	5.45595	1.06882	2.09772	0.0056182	up
ARRB2	8.62467	3.26732	1.40036	2.63968	0.000447861	up
ARRDC3-AS1	0.203295	0.0462522	2.13598	4.39536	0.00983835	up
ARSA	4.99797	1.99536	1.32469	2.50479	2.60328e-05	up
ARSD	4.61905	1.86188	1.31084	2.48086	0.000328937	up
ARSI	2.2827	0.0166743	7.09697	136.899	1.33166e-05	up
ARSL	5.44016	0.506185	3.42591	10.7474	3.71263e-05	up
ARV1	11.1695	6.14714	0.861582	1.81703	0.00144333	up
ASAP2	7.95501	4.11879	0.949645	1.9314	1.15615e-05	up
ASAP3	4.06407	0.599682	2.76065	6.77704	0.000112592	up
ASB13	15.3106	4.79708	1.6743	3.19165	2.52259e-05	up
ASB4	1.18016	0.0997987	3.56382	11.8254	1.53187e-05	up
ASB9	5.40474	1.62081	1.73751	3.3346	0.000947177	up
ASCC1	9.35344	5.00989	0.900718	1.867	0.000244028	up
ASCL5	4.26522	0.7271	2.5524	5.86607	8.62761e-05	up
ASF1B	65.4391	39.0068	0.746428	1.67763	0.000657684	up
ASIC1	6.89463	3.74083	0.882116	1.84308	0.00120633	up
ASL	3.26783	1.95146	0.743779	1.67456	0.00255757	up
ASMTL	7.57771	4.8103	0.655636	1.57531	0.00360434	up
ASPHD1	5.04006	0.847398	2.57233	5.94769	0.000160292	up
ASRGL1	4.33682	1.01103	2.10081	4.28951	2.53732e-05	up
ASS1	94.4871	32.5661	1.53675	2.90139	0.000112253	up
ASTN2	0.710488	0.328488	1.11297	2.16291	0.000461477	up
ATF3	15.0944	1.13298	3.73582	13.3228	3.50582e-06	up
ATF4	249.521	138.725	0.84693	1.79867	0.00111328	up
ATF5	15.821	8.03406	0.977641	1.96924	0.00281363	up
ATF7IP2	1.93538	0.893369	1.11529	2.16638	0.00195716	up
ATG101	16.4493	5.44821	1.59417	3.01921	0.000395384	up
ATG2A	6.96489	3.58722	0.957235	1.94159	0.00926485	up
ATG9A	14.3309	6.28822	1.18841	2.27901	0.00119698	up
ATOH8	0.309733	0.189486	0.708934	1.6346	0.00689631	up
ATP10B	0.116074	0.0208968	2.4737	5.55466	0.00925854	up
ATP11A	13.9143	6.691	1.05628	2.07956	4.85386e-05	up
ATP1B1	115.695	69.1103	0.743351	1.67406	0.00228844	up
ATP2A1-AS1	1.85095	0.0702501	4.71962	26.348	6.76599e-05	up
ATP2B4	7.88817	2.97746	1.40561	2.64929	1.33793e-05	up
ATP5F1B	560.807	337.518	0.732537	1.66156	0.000415782	up
ATP5F1D	34.0082	11.004	1.62785	3.09052	0.00281399	up
ATP5F1E	33.8244	10.6234	1.67082	3.18395	0.00130681	up
ATP5IF1	94.5597	25.046	1.91665	3.77544	3.96514e-05	up
ATP5MC1	34.2482	12.3558	1.47083	2.77182	0.000666651	up
ATP5MC2	49.9246	18.3167	1.44659	2.72563	0.00199563	up
ATP5MC3	95.2478	30.1585	1.65912	3.15825	0.00476571	up
ATP5MJ	15.2021	8.77817	0.792275	1.7318	0.000205073	up
ATP5PD	15.0613	8.6738	0.796114	1.73642	0.00672054	up
ATP6AP1	26.2325	12.6151	1.0562	2.07945	0.000562934	up
ATP6V0D1	17.5281	8.50028	1.04409	2.06206	0.00260708	up
ATP8B2	1.08001	0.631664	0.773822	1.70979	0.00298421	up
ATP8B3	1.9954	0.372027	2.4232	5.36358	0.000361097	up
ATP9B	2.15196	1.33353	0.690403	1.61373	0.00450295	up
ATRAID	31.5395	16.2295	0.958544	1.94335	3.94962e-05	up
ATXN1-AS1	0.643155	0.289886	1.14968	2.21865	0.00187007	up
AURKAIP1	43.1643	24.5754	0.812626	1.75641	0.0020575	up
AUTS2	3.58643	0.0722344	5.63372	49.6498	1.1997e-07	up
AVPI1	23.8459	6.82069	1.80575	3.49612	0.000271754	up
AVPR2	0.0608005	0.0121146	2.32733	5.01876	0.00768358	up
AXIN1	11.5289	6.75346	0.771554	1.70711	0.00274885	up
AXL	0.374675	0.192381	0.961672	1.94757	0.00211378	up
AZGP1	2.29271	0.00515115	8.79795	445.088	0.000156409	up
AZIN2	0.572572	0.230276	1.31409	2.48646	0.00260384	up
B3GALT6	13.1816	3.56747	1.88555	3.69493	1.91765e-05	up
B3GAT3	17.8564	6.81307	1.39007	2.62091	0.00222854	up
B3GNT3	19.194	7.84104	1.29154	2.44789	0.00022447	up
B3GNT4	0.849851	0.52876	0.684597	1.60725	0.0039786	up
B3GNT8	1.26369	0.0870315	3.85996	14.5199	0.000868036	up
B3GNT9	1.34293	0.666879	1.00989	2.01376	0.00244349	up
B4GALNT1	0.383361	0.0101672	5.23671	37.7056	4.23764e-06	up
B4GALNT3	2.6652	0.942464	1.49973	2.82791	0.0014421	up
B4GALNT4	2.98618	0.00345817	9.75408	863.515	0.000130823	up
B4GALT6	10.0107	4.01692	1.31738	2.49213	0.00374841	up
B4GAT1	16.6976	5.27956	1.66115	3.16269	6.17574e-05	up
B9D1	3.60666	1.23818	1.54244	2.91287	0.00116032	up
BABAM2	9.18983	4.66584	0.977901	1.9696	0.000324846	up
BAD	5.61829	2.45291	1.19564	2.29046	6.58309e-05	up
BAG6	56.6394	28.5518	0.988222	1.98374	0.000153867	up
BAHCC1	4.48707	1.37923	1.70191	3.25332	8.83343e-05	up
BAHD1	11.455	4.36863	1.39073	2.62211	0.000821946	up
BAIAP2	7.84445	2.96029	1.40594	2.6499	0.00146556	up
BAIAP2-DT	12.6199	1.25896	3.32539	10.024	0.000125537	up
BAIAP2L2	9.78111	1.40789	2.79646	6.94735	0.000362811	up
BAIAP3	0.554971	0.17459	1.66844	3.1787	3.55806e-05	up
BAK1	22.682	6.48287	1.80684	3.49875	8.89377e-05	up
BANP	3.28879	1.90567	0.787257	1.72579	0.00140288	up
BAP1	32.293	20.5631	0.651164	1.57044	0.00155471	up
BATF2	3.37583	0.292933	3.5266	11.5242	0.000267187	up
BAX	24.9611	8.87394	1.49203	2.81285	0.00162149	up
BBC3	3.1339	1.21434	1.36779	2.58074	2.381e-05	up
BCAN-AS1	3.01034	1.66404	0.855239	1.80906	0.000736909	up
BCAR3-AS1	1.2086	0.655919	0.881747	1.8426	0.00116936	up
BCAS3	1.11371	0.723797	0.621715	1.5387	0.00254205	up
BCAS4	7.01701	0.972338	2.85133	7.21664	0.000225006	up
BCAT2	15.5076	8.60651	0.849472	1.80184	7.27449e-05	up
BCKDK	20.5342	6.88777	1.57592	2.98125	0.00230137	up
BCL11B	0.137395	0.00784337	4.13071	17.5174	0.00648294	up
BCL2	1.04135	0.349222	1.57624	2.98191	0.00616704	up
BCL2L1	45.511	27.9614	0.702779	1.62764	0.000248951	up
BCL2L12	20.5916	12.7597	0.690462	1.6138	0.000925648	up
BCL3	10.3428	2.43685	2.08554	4.24433	0.000488747	up
BCL9	10.0739	4.69733	1.10071	2.1446	1.18489e-06	up
BCLAF1P2	3.47623	1.51644	1.19684	2.29237	0.000645657	up
BCO1	2.96241	0.0747696	5.30818	39.6206	2.16908e-05	up
BCR	13.5077	5.232	1.36835	2.58175	0.000966769	up
BDH1	5.06479	2.90474	0.802094	1.74363	0.00133406	up
BHLHA15	3.51852	0.794699	2.14649	4.42749	0.000121881	up
BHLHE40	7.80839	4.21185	0.890572	1.85391	2.67829e-05	up
BIK	21.5966	13.6155	0.665558	1.58618	0.00119705	up
BIN1	17.967	8.57634	1.06691	2.09494	0.000453463	up
BIN3	4.05398	2.2889	0.824688	1.77115	0.000150177	up
BLACAT1	0.722462	0.0211566	5.09374	34.1483	1.06364e-06	up
BLOC1S4	8.15769	4.81506	0.760606	1.6942	0.000992742	up
BLVRA	31.7251	9.63045	1.71995	3.29425	0.000643642	up
BLVRB	42.0542	11.0484	1.92842	3.80637	0.00247909	up
BMP1	9.60448	4.3042	1.15796	2.23142	0.00167275	up
BNIP5	5.48835	0.958244	2.51791	5.72751	1.0247e-06	up
BOC	0.469447	0.12515	1.90731	3.75108	0.00308579	up
BOK	14.1012	7.19547	0.970657	1.95973	0.00206239	up
BOLA1	2.77995	0.213526	3.70257	13.0192	0.00430125	up
BORCS6	4.31736	1.63009	1.40519	2.64854	0.000338011	up
BPHL	1.95276	0.693594	1.49335	2.81541	0.00155866	up
BRD3OS	4.61299	1.96898	1.22825	2.34283	6.40266e-06	up
BRF2	3.62827	2.07633	0.805245	1.74744	0.00308374	up
BRI3	8.43255	4.44707	0.923113	1.8962	0.00244313	up
BRMS1	26.1454	16.0642	0.702712	1.62756	0.00702599	up
BRSK1	0.392395	0.10509	1.90069	3.73391	0.0009074	up
BRSK2	1.62677	0.58783	1.46854	2.76742	0.00218195	up
BSG	178.49	86.2782	1.04877	2.06877	0.00103173	up
BST2	0.257905	0.0308242	3.06471	8.36698	0.00321971	up
BTBD11	1.12872	0.671317	0.749619	1.68135	0.0085424	up
BTBD2	20.317	8.48558	1.2596	2.39429	0.000960639	up
BTF3	153.292	102.128	0.585912	1.50099	4.17588e-06	up
BTF3-DT	1.72454	0.18326	3.23425	9.41033	0.000330802	up
BTG2	62.769	4.16626	3.91323	15.066	5.26214e-07	up
BYSL	40.5316	19.9039	1.02599	2.03636	0.000315686	up
C10orf143	0.469893	0.194199	1.2748	2.41965	0.00740104	up
C11orf24	21.6717	13.5516	0.677351	1.5992	0.00326187	up
C11orf49	5.86603	2.04681	1.51901	2.86594	0.00133412	up
C11orf71	1.47601	0.279075	2.40298	5.28894	0.00018669	up
C12orf73	3.29792	2.11492	0.640952	1.55936	0.00171455	up
C15orf65	1.71356	0.487727	1.81285	3.51335	0.00133977	up
C16orf74	0.886095	0.286316	1.62985	3.09482	0.00795767	up
C16orf91	18.522	9.79125	0.919678	1.89169	0.00339723	up
C16orf95-DT	2.59704	0.435323	2.57671	5.96577	0.00467998	up
C17orf113	1.20411	0.272686	2.14266	4.41575	0.000327993	up
C17orf97	0.934584	0.304646	1.61719	3.06777	0.000139083	up
C19orf73	1.50108	0.427358	1.81248	3.51245	0.00203128	up
C1orf115	15.1332	7.67608	0.979278	1.97148	0.000844342	up
C1orf122	8.41875	3.85183	1.12806	2.18565	0.000694074	up
C1orf210	12.4541	5.40281	1.20484	2.30511	0.000136473	up
C1orf43	85.6283	39.0229	1.13377	2.19431	7.4247e-05	up
C1orf56	2.60008	1.05058	1.30736	2.47489	0.000174124	up
C1QL1	1.29258	0.132143	3.29008	9.78167	0.00421023	up
C1QL4	0.917666	0.112802	3.02418	8.13519	2.35426e-05	up
C1QTNF1-AS1	1.2069	0.215288	2.48697	5.60599	6.3424e-05	up
C1RL	6.3439	3.08407	1.04054	2.05699	0.000321577	up
C2	0.277415	0.0540199	2.36048	5.13543	4.03745e-05	up
C20orf27	52.5496	22.8305	1.20272	2.30173	0.00774312	up
C22orf23	0.574807	0.207119	1.47262	2.77525	0.00478535	up
C2orf50	0.169935	0.0443732	1.93722	3.82967	0.00373068	up
C2orf72	3.70305	1.31493	1.49373	2.81616	2.56798e-05	up
C2orf92	0.217376	0.127367	0.771196	1.70668	0.00286221	up
C4orf19	0.563266	0.097196	2.53485	5.79515	0.000506564	up
C4orf48	14.3843	1.51813	3.24413	9.47501	0.000344615	up
C4orf50	0.0203588	0.000637563	4.99694	31.9322	0.00257571	up
C5orf15	47.7445	30.9143	0.627059	1.54441	0.00265325	up
C6orf132	8.69876	5.41432	0.684029	1.60662	0.00116657	up
C6orf223	1.83878	0.296931	2.63055	6.19263	0.000109642	up
C6orf226	11.3211	1.61438	2.80995	7.01263	0.000241766	up
C6orf47	7.38047	3.11349	1.24518	2.37048	0.000516007	up
C6orf99	1.65406	0.427477	1.95209	3.86934	0.00402816	up
C7orf50	13.0664	6.26811	1.05976	2.08459	0.000166874	up
C8orf82	10.674	2.62355	2.0245	4.06851	0.00031988	up
C9orf116	5.66801	1.24078	2.1916	4.56811	0.00118078	up
C9orf152	13.3035	3.67619	1.85552	3.61883	1.7004e-06	up
C9orf16	35.0162	8.6999	2.00895	4.02489	1.83882e-05	up
C9orf163	0.205423	0.0520937	1.97942	3.94334	0.00598528	up
C9orf64	23.8189	12.8765	0.887361	1.84979	0.00301138	up
CA11	5.63863	2.84438	0.987231	1.98238	0.00142013	up
CA12	6.94402	0.80346	3.11147	8.64264	3.21732e-07	up
CA13	2.81988	1.26341	1.15831	2.23195	0.000364181	up
CA2	18.4985	5.33275	1.79445	3.46884	5.36609e-06	up
CABLES1	3.38963	1.37952	1.29696	2.45711	8.44794e-05	up
CABYR	5.19543	1.29125	2.00847	4.02356	4.05577e-05	up
CACFD1	2.51341	1.38402	0.860784	1.81603	0.00507588	up
CACNA1C	0.0325735	0.00366212	3.15295	8.89472	0.00203592	up
CACNA1S	0.132391	0.00462971	4.83774	28.596	0.000267794	up
CACNA2D2	1.74853	0.241394	2.85668	7.24348	0.000610978	up
CACNA2D4	1.33954	0.00896265	7.2236	149.458	0.000399284	up
CACNG4	2.39375	0.164811	3.86039	14.5242	0.000247216	up
CACNG8	0.671773	0.0535981	3.64772	12.5335	0.000364828	up
CADM4	10.8662	3.85876	1.49364	2.81598	0.00381544	up
CADPS	8.44318	2.93038	1.5267	2.88126	2.37097e-08	up
CADPS2	3.43871	1.43688	1.25893	2.39318	0.000188825	up
CALB1	0.729925	0.0491839	3.89149	14.8407	0.00031634	up
CALB2	1.71401	0.130248	3.71804	13.1596	0.00172598	up
CALCOCO1	3.69518	1.73477	1.0909	2.13007	0.000495544	up
CALHM2	2.40953	1.28113	0.911331	1.88078	0.00144926	up
CALM3	99.0608	50.1194	0.982944	1.97649	0.000960438	up
CALR	724.815	331.37	1.12917	2.18733	2.11998e-05	up
CAMK1	5.47577	1.04375	2.39129	5.24627	6.43993e-05	up
CAMKK1	2.63799	1.70544	0.629297	1.54681	0.00412746	up
CAMSAP3	15.5631	4.4782	1.79714	3.47531	1.12161e-05	up
CANT1	32.8085	20.828	0.655546	1.57521	5.49522e-05	up
CAPG	44.0254	4.09741	3.42555	10.7447	0.000171977	up
CAPN1	50.423	25.3065	0.994574	1.99249	0.0018777	up
CAPN13	1.42866	0.0551782	4.69442	25.8917	0.000156238	up
CAPN5	2.48589	0.793086	1.64821	3.13445	2.34928e-05	up
CAPN9	1.31797	0.128964	3.35327	10.2196	0.000779076	up
CARD10	9.60779	1.71493	2.48605	5.60244	0.000152022	up
CARD11	1.10548	0.00436445	7.98465	253.292	0.000629	up
CARD19	8.09145	3.36347	1.26645	2.40568	0.0069363	up
CARHSP1	9.43293	2.64578	1.83401	3.56527	0.00150679	up
CARM1	32.9947	18.317	0.849055	1.80132	0.0019141	up
CARMIL2	4.70844	0.185058	4.6692	25.4431	0.000167806	up
CASC2	0.163062	0.0969925	0.749481	1.68119	0.000760099	up
CASKIN1	0.607351	0.0337441	4.16982	17.9987	0.00112687	up
CASKIN2	7.19608	3.47193	1.05148	2.07265	0.00124584	up
CASP1	0.0846519	0.00735994	3.52378	11.5017	0.00062259	up
CASP7	14.0515	7.26234	0.952215	1.93484	5.05205e-05	up
CASZ1	1.74084	0.828367	1.07145	2.10154	0.00309501	up
CAT	27.3138	11.6234	1.23259	2.34989	9.3125e-05	up
CATSPER2P1	0.398978	0.143046	1.47983	2.78915	0.0037937	up
CBLC	16.3364	3.70679	2.13985	4.40716	0.000503866	up
CBR1	15.7904	5.09475	1.63197	3.09935	1.63481e-05	up
CBX4	23.6326	14.4032	0.714385	1.64078	5.48343e-05	up
CBX7	1.65541	0.913009	0.858488	1.81314	5.9757e-05	up
CBX8	5.89198	3.69064	0.674881	1.59647	0.00120543	up
CCDC102A	2.67084	1.33223	1.00345	2.00479	0.000592657	up
CCDC102B	0.0641551	0.0103359	2.63389	6.20699	0.00655347	up
CCDC113	5.39775	2.71046	0.993822	1.99145	3.85652e-06	up
CCDC124	93.2323	30.2656	1.62315	3.08047	0.0014909	up
CCDC163	3.75486	2.1645	0.794722	1.73474	0.000357977	up
CCDC167	31.2236	8.69275	1.84475	3.59191	9.10835e-05	up
CCDC173	0.778416	0.155043	2.32788	5.02066	0.00598185	up
CCDC22	8.81865	3.89309	1.17964	2.26521	0.00575712	up
CCDC28A-AS1	0.991859	0.499986	0.988245	1.98377	0.00169515	up
CCDC28B	1.30146	0.532904	1.28818	2.44221	0.00260114	up
CCDC40	0.778597	0.504355	0.626438	1.54375	0.00331416	up
CCDC51	26.4731	7.79156	1.76455	3.39767	0.00011146	up
CCDC61	2.5716	1.41944	0.857339	1.81169	0.00529504	up
CCDC69	12.0856	3.35293	1.84979	3.60449	9.19883e-06	up
CCDC74A	1.93202	0.485152	1.9936	3.9823	0.000313837	up
CCDC74B	0.914299	0.242503	1.91466	3.77026	0.00451443	up
CCDC85B	50.3726	8.42496	2.5799	5.97897	0.000104885	up
CCDC85C	3.93736	1.67195	1.2357	2.35496	0.00331036	up
CCDC86	29.91	19.5775	0.611433	1.52778	0.000150341	up
CCDC87	0.541718	0.213807	1.34123	2.53368	0.00578039	up
CCDC88B	1.42304	0.176794	3.00883	8.04911	2.85509e-05	up
CCDC88C	4.89001	3.01343	0.698432	1.62274	0.000579277	up
CCDC9	10.1743	4.33878	1.22956	2.34496	0.000415426	up
CCDC92	2.14792	1.29434	0.730719	1.65947	0.00315792	up
CCDC9B	1.92886	0.786668	1.29392	2.45193	0.000680083	up
CCHCR1	6.83885	4.1231	0.730026	1.65867	0.000863689	up
CCL2	6.62545	0.126288	5.71323	52.4631	6.84886e-05	up
CCL20	98.9749	11.741	3.07551	8.42989	1.40442e-05	up
CCL25	0.319285	0.0980927	1.70263	3.25493	0.00208753	up
CCL5	15.6501	0.0401387	8.60696	389.9	0.000486797	up
CCM2L	0.270791	0.0411399	2.71857	6.58221	0.0071008	up
CCN1	133.584	21.3572	2.64496	6.25478	1.90422e-06	up
CCN2	382.848	5.17611	6.20876	73.9645	1.74537e-07	up
CCN3	5.04358	2.72667	0.887306	1.84972	0.00157066	up
CCNI	82.7629	50.6314	0.708952	1.63462	0.00071481	up
CCNI2	0.461561	0.0989307	2.22203	4.6655	0.00518703	up
CCNJL	2.39305	0.891812	1.42404	2.68336	3.23217e-05	up
CCNK	5.70337	2.33065	1.29108	2.44711	8.72081e-05	up
CCNP	3.24532	0.224219	3.85538	14.4739	9.56404e-06	up
CCNY	16.7669	9.90864	0.758861	1.69215	0.000787389	up
CCNY-AS1	2.1237	0.735546	1.52969	2.88724	0.0011893	up
CCR10	0.215033	0.043605	2.30199	4.93139	0.00252372	up
CCS	10.7911	5.74578	0.909265	1.87809	0.00950218	up
CCT7	275.15	162.513	0.759668	1.6931	5.147e-05	up
CD14	2.0796	0.462447	2.16895	4.49695	0.00298035	up
CD1D	0.491445	0.00610717	6.33038	80.4702	0.00772613	up
CD22	3.15459	0.165585	4.25181	19.0512	1.86869e-06	up
CD276	30.7844	18.3245	0.748425	1.67996	0.00187364	up
CD27-AS1	2.24176	0.827825	1.43723	2.70801	0.0028245	up
CD2AP-DT	4.67901	0.3246	3.84947	14.4147	0.00584197	up
CD2BP2-DT	3.99174	1.72494	1.21047	2.31413	0.00283792	up
CD320	37.0404	16.7113	1.14828	2.21649	0.00543744	up
CD33	0.137013	0.0191958	2.83546	7.13769	0.000100915	up
CD4	0.119915	0.0175705	2.77079	6.82481	0.00214877	up
CD6	1.3599	0.0325175	5.38614	41.8205	0.000567771	up
CD74	3.86201	0.143034	4.75492	27.0007	0.000146002	up
CD81	41.3727	20.9797	0.979685	1.97204	0.00288384	up
CD81-AS1	0.13827	0.0177349	2.96282	7.79646	0.00539133	up
CD82	5.06916	1.45819	1.79757	3.47634	0.000452524	up
CD8A	0.875307	0.41585	1.07373	2.10486	0.00378826	up
CD99L2	8.70578	4.66116	0.901285	1.86773	2.82157e-05	up
CDA	18.0237	0.918962	4.29375	19.6131	6.64728e-05	up
CDC20	221.774	109.019	1.0245	2.03426	0.000576578	up
CDC20P1	2.32689	0.203122	3.51798	11.4556	0.00906315	up
CDC25B	50.083	30.874	0.69793	1.62218	0.00323457	up
CDC25C	14.1221	9.18702	0.620289	1.53718	0.000685277	up
CDC42EP1	30.131	11.1095	1.43945	2.71218	8.72931e-05	up
CDC42EP4	16.0645	5.15532	1.63974	3.1161	2.31469e-08	up
CDC42EP5	8.384	0.210593	5.31511	39.8114	0.000198119	up
CDC73	6.06142	3.59753	0.752649	1.68488	0.00077523	up
CDCA7	23.7184	11.7537	1.01289	2.01795	0.00305785	up
CDH11	0.360175	0.0041005	6.45676	87.837	5.17026e-06	up
CDH15	0.565432	0.0827036	2.77333	6.83684	3.12313e-05	up
CDH17	76.3909	46.8583	0.705096	1.63025	0.00998735	up
CDHR3	0.324102	0.198712	0.705765	1.63101	0.000345491	up
CDHR5	3.29242	0.137377	4.58293	23.9662	2.59426e-05	up
CDK16	32.5327	16.914	0.943676	1.92342	0.00229457	up
CDK18	5.01829	0.491418	3.35217	10.2119	0.000309516	up
CDK2AP2	30.3579	11.3696	1.41689	2.67009	0.000969328	up
CDK5	8.58839	4.47889	0.939246	1.91753	0.0036272	up
CDKL5	0.508062	0.289449	0.811696	1.75527	0.00031781	up
CDKN1A	38.382	5.08144	2.91712	7.55336	3.38368e-06	up
CDKN1C	2.8618	1.35336	1.08037	2.11458	1.40284e-05	up
CDKN2C	8.16262	2.76882	1.55976	2.94805	6.52329e-05	up
CDR2L	16.7881	6.23502	1.42897	2.69255	4.29559e-05	up
CDT1	33.2437	12.807	1.37615	2.59575	0.00113204	up
CDX2	47.522	27.5018	0.789068	1.72796	0.000180872	up
CDYL	10.64	4.44091	1.26057	2.3959	3.78629e-06	up
CDYL2	1.92646	0.778943	1.30636	2.47317	7.78767e-05	up
CEACAM1	3.33645	0.243808	3.77449	13.6847	4.49962e-05	up
CEACAM16	0.0690219	0.0316488	1.1249	2.18087	0.00827981	up
CEACAM16-AS1	0.907385	0.157342	2.52781	5.76696	0.0027817	up
CEACAM6	0.892454	0.135207	2.72261	6.60064	5.10709e-05	up
CEBPA	5.90416	0.503466	3.55177	11.727	0.000321004	up
CEBPA-DT	1.68089	0.156904	3.42127	10.7129	0.000116508	up
CEBPB	11.2767	5.33093	1.08088	2.11533	0.00044277	up
CEBPD	8.51843	3.74658	1.18501	2.27366	6.65531e-05	up
CECR2	0.134355	0.0529779	1.34259	2.53605	0.000847121	up
CELSR1	4.71479	2.23848	1.07467	2.10624	0.000700005	up
CELSR2	6.56873	2.78869	1.23603	2.35549	0.00036058	up
CENATAC-DT	6.61949	0.624201	3.40664	10.6047	0.000650935	up
CENPB	51.7739	29.2648	0.82306	1.76915	0.00382807	up
CENPBD1P1	2.11116	1.32311	0.674108	1.59561	0.00276064	up
CENPV	14.0553	1.35545	3.37427	10.3695	1.30099e-07	up
CEP131	10.0017	5.25597	0.928212	1.90292	0.00139637	up
CERCAM	3.91056	0.410756	3.25102	9.52039	1.45212e-05	up
CEROX1	1.29964	0.361954	1.84424	3.59063	0.00284714	up
CERS2	27.1486	17.3134	0.648988	1.56807	0.000390019	up
CES2	9.3695	5.86054	0.676939	1.59874	8.81601e-05	up
CES3	3.33086	0.244149	3.77006	13.6427	3.68155e-06	up
CFAP20	25.9787	15.3347	0.760528	1.69411	3.38641e-05	up
CFAP46	0.135295	0.0276886	2.28875	4.88632	0.000337347	up
CFAP57	0.135662	0.033693	2.0095	4.02643	0.00081842	up
CFAP65	0.0691057	0.00518722	3.73577	13.3223	0.00421207	up
CFAP99	0.11191	0.0193397	2.5327	5.78654	0.00169614	up
CFD	5.23171	2.33455	1.16414	2.24099	0.0085925	up
CGAS	2.19786	0.38532	2.51197	5.704	0.00787245	up
CGB7	0.123475	0.0217327	2.50627	5.68151	0.00216099	up
CH17-340M24.3	2.3036	0.776622	1.56861	2.96618	0.00173334	up
CHAC1	9.82734	4.4495	1.14316	2.20864	0.00105377	up
CHADL	0.325843	0.121974	1.4176	2.67142	0.00131639	up
CHCHD10	41.9368	5.47925	2.93617	7.65376	0.00419846	up
CHCHD5	6.20738	1.53116	2.01936	4.05405	0.00273615	up
CHCHD6	5.68399	3.1309	0.860325	1.81545	3.84666e-05	up
CHEK2	9.42901	5.48728	0.781014	1.71834	0.000148708	up
CHIC2	7.02385	3.75631	0.902946	1.86988	0.00109801	up
CHMP1A	15.4219	7.95256	0.95549	1.93924	0.00393736	up
CHMP1B	20.3463	7.90513	1.3639	2.57381	1.1373e-05	up
CHMP2A	67.4176	15.1749	2.15144	4.44271	6.42061e-05	up
CHP1	50.6392	28.0081	0.854412	1.80802	7.4294e-06	up
CHPF2	13.3615	5.24484	1.34911	2.54755	0.000226467	up
CHRD	0.205681	0.0414746	2.31011	4.95922	0.00984129	up
CHRM1	2.88564	0.636785	2.18001	4.53158	0.000395702	up
CHRM4	0.139895	0.0396127	1.8203	3.53156	0.000744187	up
CHRNA7	0.280822	0.0366648	2.93719	7.65918	1.64063e-05	up
CHST12	1.64284	0.507644	1.6943	3.2362	0.000323626	up
CHST13	1.90577	0.206911	3.2033	9.2106	0.00100031	up
CHST14	16.1097	4.62276	1.8011	3.48486	5.78887e-06	up
CHST3	11.7303	0.934069	3.65057	12.5583	7.47178e-06	up
CHST7	2.49481	0.322436	2.95185	7.7374	0.00489045	up
CIAO2B	55.562	17.6506	1.65438	3.14788	0.0028705	up
CIB1	43.1833	15.2074	1.5057	2.83963	0.00115132	up
CIB2	3.62387	0.945418	1.93851	3.83308	0.000612601	up
CIC	7.76728	4.35046	0.836242	1.78539	0.00245494	up
CIDEC	1.74215	0.0211143	6.36651	82.5106	0.000353431	up
CIRBP	26.4003	14.9845	0.817089	1.76185	0.00439716	up
CISD3	18.3353	5.5318	1.7288	3.31452	9.84759e-06	up
CITED4	4.29194	0.0410978	6.70642	104.432	0.000154482	up
CKB	39.8701	0.523357	6.25137	76.1815	0.000544602	up
CKS2	210.68	99.0024	1.08952	2.12803	0.00695566	up
CLBA1	2.49402	1.27959	0.962785	1.94907	0.000604587	up
CLCN4	2.50354	1.37748	0.861936	1.81748	0.00111677	up
CLCN5	3.75708	2.41887	0.635275	1.55323	0.0055783	up
CLCN7	5.63054	3.55765	0.66235	1.58266	0.00823322	up
CLDN11	0.143887	0.00792303	4.18274	18.1606	0.00089403	up
CLDN2	143.385	7.99497	4.16466	17.9344	3.53244e-06	up
CLDN23	3.19439	0.992643	1.68619	3.21806	0.000378529	up
CLDN3	18.2367	3.58761	2.34575	5.08324	0.000777554	up
CLDN4	96.9424	21.0327	2.20449	4.60912	0.00103271	up
CLDN6	0.510852	0.0424995	3.58739	12.0202	2.16028e-05	up
CLDN7	42.3273	15.7978	1.42187	2.67932	0.000597937	up
CLDND2	3.13961	0.269404	3.54274	11.6539	0.000268273	up
CLEC11A	5.27174	0.815506	2.69251	6.46438	0.00325034	up
CLIC1	214.694	119.013	0.851168	1.80396	0.000454267	up
CLIC3	7.48577	0.305487	4.61497	24.5044	0.00615517	up
CLIP2	23.1941	3.75779	2.6258	6.17227	2.451e-05	up
CLMP	2.5332	0.0171032	7.21055	148.112	3.3872e-07	up
CLPSL2	0.987203	0.218734	2.17417	4.51326	0.00600732	up
CLRN3	11.113	0.0115012	9.91625	966.249	1.11064e-05	up
CLSTN1	53.2486	35.3124	0.59257	1.50793	0.000640988	up
CLUH	43.6322	23.9131	0.867591	1.82461	0.00194195	up
CLYBL	0.778902	0.185126	2.07294	4.20742	0.000147844	up
CMBL	27.2365	9.10889	1.58019	2.9901	0.000101089	up
CMC1	1.9303	0.831044	1.21583	2.32274	0.000426096	up
CMIP	7.23919	3.16004	1.19588	2.29085	1.60631e-05	up
CMPK2	1.76784	0.718064	1.2998	2.46195	0.00277098	up
CMTM3	3.07258	0.0757109	5.3428	40.583	7.17542e-06	up
CNDP2	25.6851	11.718	1.1322	2.19193	0.000167634	up
CNFN	10.0871	0.864153	3.54509	11.6729	0.00205216	up
CNGB1	0.0758806	0.00384041	4.3044	19.7585	0.00271596	up
CNIH3	0.143835	0.0721816	0.994715	1.99269	0.00133835	up
CNN2	125.985	58.3023	1.11163	2.16089	8.55543e-05	up
CNN3-DT	1.72572	0.586572	1.55682	2.94204	0.00315864	up
CNNM2	2.27242	1.45269	0.645502	1.56428	8.0599e-06	up
CNNM4	13.321	5.63303	1.24172	2.3648	2.41358e-05	up
CNP	20.865	9.18538	1.18368	2.27155	7.07319e-05	up
CNTNAP1	1.99518	1.20978	0.72177	1.6492	0.00108106	up
CNTNAP2	1.86571	0.29676	2.65236	6.28693	0.00109542	up
COA3	23.8946	7.92746	1.59176	3.01416	0.000812205	up
COA4	34.2325	21.2484	0.688015	1.61107	0.00379316	up
COA6-AS1	4.16371	0.592111	2.81393	7.03198	7.18487e-05	up
COASY	37.759	23.6087	0.677504	1.59937	0.00267254	up
COL18A1	0.409566	0.113817	1.84738	3.59847	0.0081288	up
COL1A1	0.853809	0.126123	2.75908	6.76964	0.000100508	up
COL27A1	0.187811	0.0549845	1.77219	3.41571	0.0057677	up
COL6A1	33.544	0.272446	6.94394	123.121	2.91569e-05	up
COL9A2	2.40998	0.0733013	5.03904	32.8777	1.33365e-06	up
COL9A3	0.961226	0.133736	2.84548	7.18747	6.5134e-05	up
COLCA2	1.61298	0.400385	2.01027	4.02857	0.00192496	up
COPB2	22.0572	14.2697	0.628293	1.54574	5.79019e-05	up
COPE	17.8388	9.07723	0.974696	1.96523	0.00179741	up
COPG1	80.1579	39.2377	1.0306	2.04288	0.000504919	up
COPS5	9.55246	5.19915	0.877597	1.83731	0.000500037	up
COPS6	53.3431	34.212	0.640801	1.5592	0.0072167	up
COPS9	6.28129	4.18359	0.586318	1.50141	0.00337921	up
COQ5	16.7109	7.5421	1.14775	2.21568	0.000154664	up
COQ8B	2.6814	1.29571	1.04924	2.06944	0.0013304	up
CORO1B	36.707	9.13467	2.00663	4.01843	0.000327827	up
CORO2A	12.0207	0.988009	3.60486	12.1666	1.57473e-07	up
CORO7	0.503948	0.268027	0.910895	1.88021	0.00196443	up
COSMOC	0.575282	0.243952	1.23767	2.35817	0.00261892	up
COX14	8.24104	4.01042	1.03907	2.05491	0.00029157	up
COX17	18.6607	6.6638	1.48558	2.8003	0.0010189	up
COX20P1	3.39422	0.917882	1.8867	3.69788	0.00179976	up
COX4I1	58.8992	28.1034	1.0675	2.0958	0.00858679	up
COX5A	131.607	43.4295	1.59949	3.03036	0.000204604	up
COX5B	85.3521	22.3908	1.93052	3.81193	0.00224743	up
COX6A1	11.5199	6.47328	0.831553	1.7796	0.00576417	up
COX6A1P2	26.2905	7.1896	1.87056	3.65674	0.000154184	up
COX6B1	140.163	42.2667	1.72951	3.31616	0.00100111	up
COX7B	64.2747	24.3635	1.39953	2.63816	0.0084129	up
COX8A	70.9571	19.1283	1.89123	3.70953	0.00449152	up
CPD	19.7311	10.7107	0.881423	1.84219	0.00228872	up
CPLANE2	2.15604	0.835077	1.3684	2.58184	0.00059999	up
CPLX1	10.8422	3.88156	1.48196	2.79327	2.74841e-05	up
CPLX2	0.627044	0.142555	2.13705	4.39861	1.04588e-05	up
CPNE2	5.84703	2.63128	1.15194	2.22213	0.000541206	up
CPNE5	0.484409	0.0467068	3.37452	10.3713	0.00040307	up
CPNE7	7.29384	3.22069	1.17931	2.26469	0.000871672	up
CPPED1	11.03	5.10652	1.11102	2.15999	1.47582e-05	up
CPT1A	32.2662	5.13214	2.65239	6.28709	2.15229e-07	up
CPT2	2.96364	1.78489	0.731537	1.66041	2.62231e-05	up
CPTP	17.6093	8.11332	1.11797	2.17042	0.00141341	up
CPXM1	0.270427	0.0112042	4.59313	24.1363	0.00143624	up
CRABP2	333.323	3.49521	6.5754	95.3656	2.7937e-05	up
CRACDL	1.98688	1.09453	0.860193	1.81528	0.00115934	up
CRADD	2.90812	0.714961	2.02415	4.06752	0.000419956	up
CRB2	0.730206	0.13942	2.38887	5.23747	0.00149478	up
CRB3	19.6466	8.49717	1.20922	2.31213	4.74265e-05	up
CREB5	0.198569	0.0443676	2.16206	4.47554	1.35747e-06	up
CRELD2	11.9099	7.47579	0.67186	1.59313	0.00396758	up
CRLS1	0.823191	0.344332	1.25743	2.39069	0.00199717	up
CRTAP	45.1489	23.6059	0.935544	1.91261	2.61712e-07	up
CRTC1	3.49259	2.08343	0.745337	1.67637	0.00825918	up
CRYM	0.364684	0.0929519	1.97209	3.92337	0.00121172	up
CSDC2	0.702916	0.00877811	6.3233	80.0759	0.00243924	up
CSF1	16.859	6.04267	1.48026	2.79	0.000115741	up
CSF2RA	0.152422	0.0123363	3.62709	12.3556	0.000153681	up
CSGALNACT2-DT	0.834102	0.219853	1.92368	3.79391	0.00336146	up
CSK	28.6533	12.1083	1.2427	2.36642	0.00108179	up
CSNK1G2	29.4544	18.5523	0.666886	1.58764	0.00125701	up
CSRNP1	23.8839	4.99065	2.25874	4.78574	8.23381e-06	up
CSRP1	21.2567	12.8268	0.728763	1.65722	0.000228443	up
CST3	33.7885	18.9204	0.836588	1.78582	0.00402534	up
CSTB	102.089	26.0418	1.97092	3.92019	0.000215592	up
CSTF2	34.9546	22.2821	0.649596	1.56873	0.000329257	up
CTBP1-DT	4.07817	2.54349	0.681115	1.60338	0.0018024	up
CTDSP1	18.5297	11.6845	0.665244	1.58584	0.000677695	up
CTH	9.45184	2.81025	1.7499	3.36334	0.000252381	up
CTSA	18.6949	7.6085	1.29696	2.45711	0.0018228	up
CTSC	4.36933	1.49977	1.54267	2.91333	6.93289e-06	up
CTSD	16.7075	11.1009	0.589814	1.50505	0.00194091	up
CTSE	1.12795	0.0265289	5.40999	42.5176	0.00085628	up
CTSF	7.38174	0.0251707	8.19607	293.267	2.66912e-05	up
CTSH	7.35362	2.66083	1.46658	2.76366	0.000147324	up
CTSL	18.676	11.0967	0.751053	1.68302	0.000495908	up
CTSV	3.0122	1.46879	1.03619	2.0508	0.000171871	up
CTSZ	6.903	1.6002	2.10897	4.31383	0.000362567	up
CTU1	2.71813	1.38414	0.973622	1.96377	0.00720925	up
CTXN1	8.90084	1.99904	2.15463	4.45255	0.000329965	up
CUEDC2	41.528	23.0522	0.849178	1.80147	0.000492412	up
CUTA	64.8603	19.2817	1.7501	3.36382	0.000495917	up
CUTC	14.9204	7.62739	0.968023	1.95616	0.000573964	up
CX3CL1	20.0559	3.40848	2.55682	5.88411	0.000183466	up
CXCL1	99.5436	56.8909	0.807129	1.74973	0.000374485	up
CXCL2	126.163	34.5721	1.86761	3.64927	1.33332e-05	up
CXCL3	115.628	23.9546	2.27111	4.82694	3.18914e-05	up
CXCL8	164.459	48.6337	1.7577	3.38159	0.00115048	up
CYB561	14.5818	9.5338	0.613044	1.52948	0.000678763	up
CYB561D2	6.08871	3.33324	0.86921	1.82666	0.00261699	up
CYB5B	96.0431	48.9339	0.972847	1.96271	7.33343e-06	up
CYB5D2	11.004	3.92354	1.48781	2.80463	0.001576	up
CYB5R2	3.96041	0.982448	2.0112	4.03117	4.2707e-05	up
CYB5R3	36.5067	15.5198	1.23405	2.35226	0.00071483	up
CYBA	75.1224	19.7981	1.92388	3.79443	0.000317062	up
CYC1	129.7	60.5512	1.09895	2.14199	0.00163796	up
CYP2B6	8.85029	0.0159233	9.11844	555.807	3.99563e-06	up
CYP2S1	19.5911	7.11699	1.46086	2.75273	0.000798352	up
CYP4F11	21.9628	0.397131	5.7893	55.3036	2.25638e-08	up
CYP4F12	1.28925	0.0821091	3.97285	15.7017	4.5301e-06	up
CYP4F3	2.42347	0.171962	3.81691	14.0931	4.30691e-05	up
CYP51A1	3.45671	0.588045	2.5554	5.87831	0.00159164	up
CYS1	0.299411	0.0374745	2.99815	7.98973	0.00898103	up
CYSTM1	45.1477	8.79932	2.35919	5.13081	0.000479135	up
DAB2IP	3.11407	0.350677	3.15059	8.88017	5.25879e-05	up
DACT3	0.357993	0.115594	1.63086	3.09699	0.00126112	up
DAG1	64.305	36.371	0.822143	1.76803	1.81364e-05	up
DAGLA	3.04213	1.31478	1.21026	2.31379	0.00564607	up
DALRD3	5.85095	2.08022	1.49194	2.81267	0.00136737	up
DAP	59.663	36.2291	0.719686	1.64682	4.91722e-05	up
DAPK1	3.52408	2.12021	0.733036	1.66213	2.63835e-05	up
DAPK2	0.291475	0.0241675	3.59223	12.0606	0.000239158	up
DAZAP2	60.5613	30.3089	0.998655	1.99814	3.92388e-05	up
DBI	161.378	26.1681	2.62456	6.16697	0.000330148	up
DBN1	31.4351	0.275226	6.83562	114.216	8.04624e-05	up
DBNDD1	12.7552	3.347	1.93014	3.81093	6.87054e-05	up
DBP	3.38682	0.740307	2.19374	4.57489	2.14195e-05	up
DCAF12	30.1432	19.5071	0.627832	1.54524	0.000181469	up
DCAKD	21.6092	7.56704	1.51384	2.8557	0.000446712	up
DCP1B	3.96935	2.42633	0.710128	1.63595	0.00105927	up
DCTN1	21.0558	10.1116	1.05821	2.08235	0.000210533	up
DCTN6-DT	1.11342	0.0657343	4.08221	16.9382	0.000740319	up
DDA1	16.4501	9.55325	0.78403	1.72193	0.0022388	up
DDAH2	12.5175	2.69351	2.21639	4.64728	0.000479625	up
DDB2	9.14495	4.15232	1.13906	2.20237	1.82143e-05	up
DDC	24.4938	0.0729077	8.39213	335.956	6.3757e-07	up
DDIT3	8.3331	3.06596	1.44251	2.71794	0.000314832	up
DDIT4	25.6823	8.0436	1.67486	3.19289	0.00202214	up
DDN	1.64652	0.111639	3.88251	14.7486	6.20702e-05	up
DDR1	22.4046	12.9337	0.792658	1.73226	0.00239169	up
DDX19B	2.99983	1.82756	0.714965	1.64144	0.00025539	up
DDX28	12.3699	7.3004	0.760791	1.69442	0.00050734	up
DDX60	0.750592	0.290219	1.37089	2.5863	0.00198533	up
DEDD2	12.1052	6.54453	0.887268	1.84967	0.000346569	up
DEF6	7.11611	2.99956	1.24634	2.37238	0.00681007	up
DEFB1	1.20429	0.0351476	5.09861	34.2638	0.00645273	up
DEGS2	8.28282	0.100866	6.3596	82.1168	0.00214352	up
DENND1C	8.91065	3.78573	1.23496	2.35375	0.000118726	up
DENND2A	0.55351	0.130206	2.08781	4.25104	0.00193326	up
DENND2B	3.25399	1.6658	0.965997	1.95341	0.000207904	up
DENND2D	4.67615	0.565294	3.04825	8.27206	1.99645e-08	up
DENND5B	2.09587	0.550084	1.92983	3.81009	0.000810962	up
DENND6B	0.86535	0.313665	1.46406	2.75883	0.00125009	up
DEPDC7	2.98853	1.62438	0.879545	1.8398	0.00662756	up
DEPP1	2.20252	0.108492	4.3435	20.3013	0.000248846	up
DES	2.51337	0.0281975	6.47791	89.1346	0.00386198	up
DESI1	30.6591	11.9598	1.35812	2.56351	0.000315922	up
DFFB	7.2889	3.27378	1.15474	2.22645	2.72579e-06	up
DGAT1	19.3051	9.35971	1.04445	2.06258	0.000864746	up
DGAT2	1.84527	1.06379	0.794619	1.73462	0.00211011	up
DGCR2	32.5775	13.502	1.2707	2.41279	0.000908391	up
DGCR6L	25.3766	13.6419	0.895459	1.8602	0.00134405	up
DGKG	2.7973	0.710838	1.97644	3.93521	9.21431e-05	up
DGKZ	9.70786	3.93684	1.30211	2.4659	0.00212024	up
DGKZP1	6.47963	3.39286	0.93341	1.90978	0.000638831	up
DGLUCY	5.58046	2.04203	1.45038	2.7328	6.68581e-06	up
DHCR24	81.9512	53.5249	0.614555	1.53109	0.000479666	up
DHCR7	33.1554	13.8682	1.25746	2.39075	0.000637823	up
DHRS1	4.22347	2.09727	1.00991	2.01379	0.000989415	up
DHRS11	5.3921	3.55208	0.602183	1.51801	0.0058451	up
DHRS13	2.52887	1.16428	1.11906	2.17206	0.000415041	up
DHRS2	0.139965	0.0342052	2.03278	4.09191	0.00300016	up
DHRS4	3.7983	2.33764	0.700298	1.62484	0.00905917	up
DHRS7B	5.08834	2.79429	0.864715	1.82098	0.00960334	up
DHTKD1	9.34632	4.25367	1.13569	2.19724	2.65428e-05	up
DHX30	25.0271	11.5587	1.11452	2.16522	9.26786e-05	up
DHX34	10.9406	6.83324	0.679056	1.60109	0.00148918	up
DHX40	11.2479	6.20705	0.85767	1.81211	0.000279886	up
DIP2C-AS1	0.829194	0.013847	5.90407	59.8828	9.18138e-06	up
DKKL1	0.597139	0.0818132	2.86766	7.29881	0.00814969	up
DLGAP1-AS1	0.96736	0.284474	1.76576	3.40052	0.0022207	up
DLGAP1-AS2	3.99916	2.16825	0.883169	1.84442	0.00316433	up
DLX6	2.59979	1.44611	0.84622	1.79778	4.32087e-05	up
DMAC1	17.7173	6.67735	1.40781	2.65334	0.00526848	up
DMAC2	18.5231	9.81324	0.916523	1.88756	0.0052035	up
DMKN	0.304908	0.00632089	5.59211	48.2382	0.00382804	up
DMRT2	2.0916	0.416102	2.32959	5.02664	0.00114806	up
DMTN	10.5246	4.28993	1.29474	2.45334	6.22222e-06	up
DMWD	4.96004	2.69569	0.879696	1.83999	0.00102393	up
DNAAF3	0.790902	0.208773	1.92156	3.78832	0.000626985	up
DNAAF5	19.0218	7.06361	1.42918	2.69293	0.000135761	up
DNAH1	0.565152	0.354945	0.671044	1.59222	0.0018651	up
DNAH2	0.203214	0.0564641	1.84759	3.59899	0.00206424	up
DNAJA2	37.2645	18.7705	0.989331	1.98526	4.21096e-05	up
DNAJA4	6.36435	0.14279	5.47805	44.5715	5.26939e-07	up
DNAJB1	39.9537	16.039	1.31674	2.49103	5.84167e-07	up
DNAJB5	1.35091	0.380497	1.82797	3.55037	0.000374524	up
DNAJB9	10.6803	4.65864	1.19697	2.29258	0.00198033	up
DNAJC14	8.4475	3.44864	1.2925	2.44952	0.000164433	up
DNAJC18	1.31981	0.574916	1.19891	2.29566	0.000106171	up
DNAJC22	9.04092	4.8142	0.909173	1.87797	0.00075799	up
DNAJC27-AS1	0.14093	0.0222514	2.66301	6.33353	0.000974153	up
DNAJC30	3.92226	1.6776	1.22529	2.33803	0.000148583	up
DNAJC6	2.09452	0.962994	1.12102	2.175	0.00415965	up
DNAL4	4.72154	1.74238	1.4382	2.70982	6.97716e-05	up
DNASE1L1	2.07916	0.995418	1.06263	2.08873	0.00388403	up
DNASE2	16.1602	8.60332	0.909483	1.87837	5.76744e-05	up
DNM1	1.78346	0.310706	2.52106	5.74002	0.000283375	up
DNM2	14.5696	9.25658	0.654406	1.57397	0.00119631	up
DNMT3B	3.83059	1.50928	1.34371	2.53803	4.30107e-05	up
DNPH1	43.8171	10.7699	2.02449	4.06848	0.00301052	up
DOC2A	0.801844	0.184444	2.12014	4.34737	0.000405246	up
DOC2B	0.0527808	0.00205982	4.67942	25.6239	0.000286305	up
DOCK9-DT	0.494443	0.134489	1.87832	3.67646	0.00188986	up
DOHH	18.1013	5.32305	1.76577	3.40056	0.000271017	up
DOK1	7.80408	4.43128	0.816506	1.76114	0.00168643	up
DOK4	20.3031	5.74605	1.82106	3.5334	9.72015e-05	up
DOLK	19.5861	7.75444	1.33674	2.52579	0.000142116	up
DOLPP1	20.9121	10.1641	1.04086	2.05746	8.40696e-06	up
DPCD	10.5257	5.84665	0.848235	1.8003	0.00407382	up
DPEP1	63.259	0.199997	8.30515	316.299	0.000464315	up
DPF1	1.49593	0.633517	1.23959	2.36131	0.00131997	up
DPH6	0.976739	0.44331	1.13966	2.20329	0.000224559	up
DPM3	25.2546	10.5762	1.25573	2.38788	0.000799717	up
DPP3	27.7039	13.1703	1.07281	2.10352	0.00182854	up
DPP4	3.57294	0.375056	3.25193	9.5264	0.000185441	up
DPP7	28.9231	14.6302	0.983273	1.97695	0.000239217	up
DPY19L2P3	0.463411	0.0802207	2.53025	5.7767	0.00114137	up
DPY19L3-DT	1.54596	0.3338	2.21144	4.63138	8.85189e-05	up
DPYSL2	32.1105	18.9477	0.761026	1.6947	0.000224984	up
DPYSL4	0.568775	0.0192116	4.88781	29.6058	0.000321634	up
DRAXIN	0.152342	0.0216621	2.81406	7.03263	0.000474922	up
DSC2	6.08664	1.27799	2.25177	4.76268	0.000431072	up
DTX1	0.152385	0.0167491	3.18556	9.09807	0.00277039	up
DUSP1	171.28	3.55934	5.5886	48.1213	3.0992e-05	up
DUSP16	19.712	11.8582	0.733187	1.66231	3.95416e-06	up
DUSP18	2.04531	0.833439	1.29517	2.45406	0.000375331	up
DUSP2	35.6477	3.51406	3.3426	10.1443	7.45677e-05	up
DUSP22	2.80353	1.04501	1.42373	2.68278	4.73777e-06	up
DUSP4	5.51937	1.05448	2.38797	5.23421	2.64881e-06	up
DUSP5	92.6925	10.5834	3.13065	8.75828	3.83138e-05	up
DUSP7	9.64858	5.48358	0.815197	1.75954	6.14047e-05	up
DUSP8	6.61733	2.68849	1.29946	2.46136	0.000209378	up
DVL2	12.1549	5.58372	1.12224	2.17685	0.000471072	up
DYNC2I2	53.6712	17.6298	1.60613	3.04434	0.00165189	up
DYRK2	6.13708	3.69639	0.731436	1.66029	0.00239353	up
DYRK3	2.65381	0.747077	1.82873	3.55225	0.000367896	up
DYSF	0.397735	0.0849387	2.22731	4.68261	0.000117156	up
E2F1	19.6307	12.6384	0.635299	1.55326	0.0016429	up
E2F2	7.07371	3.03358	1.22144	2.3318	2.52188e-05	up
EARS2	12.6857	7.61887	0.735551	1.66503	9.9833e-06	up
EBF4	2.44471	0.169158	3.85322	14.4523	0.00188334	up
EBI3	5.20832	0.225456	4.5299	23.1013	1.64356e-05	up
EBP	22.5546	9.45457	1.25434	2.38558	0.000413639	up
ECE1-AS1	0.146885	0.0365396	2.00716	4.0199	0.00326039	up
ECH1	14.4446	3.41439	2.08083	4.23051	0.000117677	up
ECI1	8.37457	2.51157	1.73743	3.3344	0.000558204	up
ECI2	3.46517	1.41849	1.28857	2.44286	1.6187e-05	up
ECM1	3.93087	1.51249	1.37792	2.59894	0.000272597	up
EDA	1.16721	0.560675	1.05782	2.08179	3.09257e-05	up
EDF1	199.743	66.2404	1.59237	3.01543	0.000785969	up
EEF1A1P12	0.427135	0.130452	1.71117	3.27426	0.000175619	up
EEF1A1P13	2.24661	1.14716	0.969681	1.95841	0.00467526	up
EEF1A1P5	589.25	209.738	1.4903	2.80946	8.00823e-07	up
EEF1A2	57.9931	20.6264	1.49139	2.8116	0.00055329	up
EEF1AKNMT	24.5722	15.5742	0.657869	1.57775	0.000293917	up
EEPD1	3.30305	1.80437	0.872303	1.83058	0.00144342	up
EFCAB6	0.119946	0.0354334	1.7592	3.38511	0.00746625	up
EFNA2	1.75968	0.14183	3.63308	12.407	0.000149798	up
EFNB1	28.5746	3.30494	3.11204	8.64603	2.32566e-07	up
EFR3B	0.520316	0.233276	1.15735	2.23047	0.00166887	up
EGF	2.17346	0.0389445	5.80243	55.8092	1.19616e-05	up
EGFL7	8.6283	1.38514	2.63904	6.22917	0.00130503	up
EGR1	288.012	70.326	2.034	4.09538	4.91175e-05	up
EGR2	9.89803	0.16977	5.86549	58.3025	2.10686e-05	up
EGR3	42.2767	0.390283	6.7592	108.323	3.46246e-06	up
EHBP1L1	27.2204	6.05024	2.16962	4.49906	2.34672e-05	up
EHD1	27.5127	8.79198	1.64584	3.1293	0.000178944	up
EHD2	22.9911	0.170643	7.07395	134.732	0.000157387	up
EHD4	17.5431	11.2104	0.646074	1.5649	0.00199647	up
EID1	126.791	67.9642	0.8996	1.86555	0.000117121	up
EID3	0.992309	0.455267	1.12408	2.17962	0.00753805	up
EIF1	166.712	73.4056	1.1834	2.27111	0.00128673	up
EIF1B	19.166	8.29817	1.20769	2.30967	0.00342687	up
EIF1B-AS1	0.0600398	0.0342955	0.807898	1.75066	0.00487007	up
EIF3CL	3.72997	1.95169	0.93444	1.91115	0.00509175	up
EIF3G	60.4075	32.3421	0.901316	1.86777	0.000875184	up
EIF3I	45.0137	23.7767	0.920817	1.89319	0.00255014	up
EIF3K	80.6748	46.3972	0.798081	1.73879	0.00115754	up
EIF4A1P10	27.0805	11.325	1.25774	2.39121	0.00522288	up
EIF4BP3	8.88757	4.6226	0.943085	1.92264	0.000105754	up
EIF4BP7	7.96954	4.04581	0.978067	1.96982	0.000447992	up
EIF4EBP1	85.6821	44.1087	0.95793	1.94252	0.00173137	up
EIF4H	121.29	59.2487	1.03361	2.04713	0.000270032	up
EIF6	140.717	32.155	2.12968	4.37622	0.000172262	up
ELAPOR1	0.086242	0.0285126	1.59679	3.0247	0.001704	up
ELDR	0.113171	0.0502246	1.17203	2.25329	0.00623427	up
ELF3	11.701	7.52594	0.636682	1.55475	0.0030931	up
ELFN1	0.917067	0.337122	1.44376	2.72029	0.0041128	up
ELFN1-AS1	17.3076	8.09111	1.097	2.13909	0.000398609	up
ELFN2	0.682268	0.239141	1.51248	2.853	0.000489292	up
ELK1	23.1087	12.218	0.919426	1.89136	4.5463e-05	up
ELL	5.25469	3.10676	0.758196	1.69137	0.00358476	up
ELMO3	8.42771	2.00641	2.07052	4.20039	0.0013676	up
ELOC	12.3887	8.00733	0.629625	1.54716	0.000372153	up
ELOF1	23.3224	8.7107	1.42086	2.67745	0.000258984	up
ELOVL3	2.46328	0.287462	3.09914	8.56908	0.00113949	up
ELP5	16.4724	9.08144	0.859056	1.81385	0.0050962	up
ELP6	14.4953	6.49418	1.15836	2.23204	0.000819148	up
EMC6	4.39399	0.392147	3.48606	11.2049	7.43478e-05	up
EMC8	12.5581	7.48234	0.747061	1.67837	0.000358032	up
EMG1	11.5765	5.06715	1.19196	2.28462	0.00209196	up
EMID1	0.540849	0.0350196	3.94899	15.4442	7.56831e-05	up
EML1	2.53344	0.0415238	5.93102	61.0118	0.000180724	up
EML2	6.20641	2.14558	1.53239	2.89265	0.00238308	up
EML3	6.02705	3.08374	0.966772	1.95446	0.00237907	up
EMP3	28.6705	0.204524	7.13115	140.182	0.000402528	up
EMX1	0.450272	0.0311972	3.85131	14.4331	0.000118577	up
EN2	4.11487	2.34609	0.810589	1.75393	0.00684462	up
ENDOG	4.49843	0.858811	2.38901	5.23797	0.000635801	up
ENHO	1.95943	0.124872	3.97191	15.6915	3.30558e-05	up
ENKUR	0.176772	0.07977	1.14797	2.21603	0.00560297	up
ENO1	596.819	353.866	0.75409	1.68657	0.000631882	up
ENO2	11.4516	5.80362	0.980518	1.97317	0.000430647	up
ENSAP2	20.6047	11.5116	0.839884	1.78991	0.00360846	up
ENTPD2	10.8051	1.19676	3.1745	9.0286	0.000149147	up
ENTR1	35.5474	23.2694	0.611309	1.52764	9.71552e-05	up
EPB41	8.74223	5.55666	0.653784	1.57329	0.000538801	up
EPB41L5	7.09759	4.70997	0.591611	1.50693	0.000547672	up
EPHA2	118.86	35.5144	1.74279	3.34682	0.000410195	up
EPHB2	9.96971	3.57846	1.47821	2.78603	0.000374317	up
EPHB3	20.9614	4.24669	2.30332	4.93593	0.000306355	up
EPHB4	14.9362	9.14125	0.708346	1.63393	0.00191556	up
EPHX1	197.712	45.8318	2.10898	4.31385	7.08315e-06	up
EPHX2	5.83219	2.22447	1.39057	2.62183	0.000122962	up
EPN1	10.2742	4.26644	1.26793	2.40815	0.00251354	up
EPOP	18.9409	6.35117	1.57641	2.98227	3.76558e-05	up
EPPK1	1.5329	0.467772	1.71239	3.27703	0.000244431	up
EPS15L1	6.1174	3.3832	0.854531	1.80817	2.93057e-05	up
EPS8L1	2.75129	1.49983	0.875305	1.8344	0.00361393	up
EPS8L3	40.0973	10.7803	1.89511	3.7195	0.000228171	up
ERBB3	13.6257	7.19125	0.922012	1.89476	1.46522e-06	up
ERCC1	10.1785	2.82924	1.84704	3.59761	1.32473e-05	up
ERCC2	7.0208	4.15764	0.755872	1.68865	0.00464783	up
ERF	31.2244	8.99816	1.79497	3.47009	0.000790073	up
ERFE	1.48535	0.966529	0.619922	1.53679	0.00561205	up
ERGIC1	12.3101	5.32538	1.20889	2.31159	0.000317946	up
ERI3	20.3654	10.8075	0.914094	1.88438	0.00106902	up
ERICD	0.772769	0.321235	1.26641	2.40562	0.00481889	up
ERICH1	2.99273	1.75545	0.769619	1.70482	0.000309743	up
ERICH5	10.0249	0.554356	4.17662	18.0838	0.000107152	up
ERP29	77.8168	35.624	1.12723	2.18439	0.00133732	up
ESPN	1.1212	0.0690934	4.02035	16.2273	0.00165823	up
ESRRA	12.2805	7.57001	0.698008	1.62226	0.00669713	up
ETFA	29.5509	19.3458	0.611182	1.52751	0.00217396	up
ETHE1	14.9761	3.86615	1.95369	3.87364	0.000428747	up
ETNK2	1.46585	0.371362	1.98084	3.94723	0.00022048	up
ETV2	0.987626	0.336062	1.55524	2.93882	0.00190298	up
ETV4	27.1019	8.47129	1.67774	3.19926	3.17862e-05	up
ETV5	18.3615	5.9971	1.61434	3.06172	1.1096e-06	up
ETV7	1.53142	0.390087	1.97301	3.92585	0.000319625	up
EVA1C	5.42239	2.55341	1.0865	2.12359	0.000754833	up
EVC	0.0639076	0.00186318	5.10015	34.3003	0.000515436	up
EVI5L	4.30681	1.59125	1.43646	2.70656	0.000818781	up
EVL	0.754138	0.0262318	4.84544	28.749	2.91881e-05	up
EVX1	0.926975	0.452315	1.0352	2.0494	0.00428886	up
EWSAT1	0.128196	0.0150554	3.09	8.51497	0.00204578	up
EXD3	1.01074	0.471243	1.10087	2.14484	0.00941286	up
EXOC2	12.2189	4.84017	1.33599	2.52448	5.76642e-05	up
EXOC3-AS1	2.85535	0.948456	1.59002	3.01053	6.37381e-05	up
EXOC3L1	0.547791	0.176986	1.62999	3.09511	0.00226524	up
EXOSC4	14.2403	8.08038	0.81748	1.76232	0.00612333	up
EXOSC5	20.0492	10.5687	0.92374	1.89703	0.00184191	up
EXOSC7	11.0677	4.31532	1.35881	2.56474	0.00454578	up
EXT1	5.83255	3.05299	0.933904	1.91044	3.98673e-05	up
EXT2	6.06584	3.85691	0.653261	1.57272	1.83407e-05	up
EXTL1	0.092395	0.0133043	2.79592	6.94472	0.000757253	up
EXTL3	5.5436	3.47338	0.674485	1.59603	0.000190483	up
F10	4.32909	0.122097	5.14796	35.4561	0.000257303	up
F12	1.98712	0.690149	1.5257	2.87926	0.0038391	up
F8A2	0.0686175	0.0353622	0.95637	1.94042	0.00688457	up
FA2H	6.07213	1.28306	2.24261	4.73253	1.99176e-05	up
FAAP100	7.6358	4.89433	0.641669	1.56013	0.00386904	up
FABP3	44.8189	0.747674	5.90555	59.9444	0.000127941	up
FADS1	5.59466	1.08502	2.36633	5.15628	1.46331e-05	up
FADS2	2.18703	1.05761	1.04816	2.06789	0.00029112	up
FAH	2.54709	1.00632	1.33977	2.5311	0.000321957	up
FAHD2B	7.35897	3.87591	0.924967	1.89864	0.000856345	up
FALEC	0.413887	0.215567	0.941101	1.91999	0.00182588	up
FAM102A	11.7693	7.18673	0.711627	1.63765	0.000934843	up
FAM104B	4.52537	2.18348	1.05141	2.07255	0.000198131	up
FAM114A1	11.1217	4.312	1.36695	2.57924	2.68689e-05	up
FAM117A	5.2417	1.16921	2.1645	4.4831	6.33853e-05	up
FAM118B	11.327	6.56662	0.786546	1.72494	0.00010586	up
FAM131A	0.887099	0.421758	1.07268	2.10334	6.87399e-07	up
FAM131B	2.23578	0.16141	3.79198	13.8516	8.31397e-05	up
FAM131C	4.99992	0.366307	3.77078	13.6495	8.86196e-05	up
FAM149A	2.26909	0.963582	1.23563	2.35485	0.00144536	up
FAM151A	4.4741	0.150981	4.88916	29.6335	0.000817271	up
FAM156A	0.119235	0.0449461	1.40754	2.65284	0.00810412	up
FAM166C	1.66355	0.47657	1.8035	3.49067	0.00114453	up
FAM167A	1.44452	0.249948	2.53089	5.7793	4.4187e-05	up
FAM167B	0.972666	0.378518	1.36158	2.56967	0.00622472	up
FAM168B	65.4523	40.6293	0.687921	1.61096	0.000213023	up
FAM171A1	17.5883	8.31149	1.08144	2.11614	6.48224e-05	up
FAM171A2	2.77729	0.675022	2.04067	4.11437	0.000377779	up
FAM174A	8.54551	4.67384	0.870559	1.82837	0.000213885	up
FAM174C	19.6534	10.666	0.881754	1.84261	0.0058565	up
FAM177A1	8.91549	5.88274	0.599825	1.51553	0.00196221	up
FAM182B	0.0458838	0.00883972	2.37591	5.19063	0.0019593	up
FAM183A	0.671496	0.287868	1.22197	2.33265	0.00155724	up
FAM189B	17.9707	6.42687	1.48346	2.79618	0.000125759	up
FAM207A	30.6609	10.0063	1.61549	3.06416	0.000774866	up
FAM207BP	4.17624	1.23693	1.75544	3.37629	0.00622552	up
FAM20C	6.0776	0.0800326	6.24677	75.939	2.59128e-05	up
FAM214B	2.51913	0.529699	2.24968	4.75577	0.000119862	up
FAM222A	3.30326	1.33971	1.30197	2.46566	0.000325524	up
FAM229B	1.62031	0.595867	1.44321	2.71925	0.000323757	up
FAM234A	29.6346	7.86602	1.91358	3.76742	0.000529897	up
FAM234B	3.1329	1.46469	1.0969	2.13895	0.00110269	up
FAM241B	11.9587	6.12526	0.96522	1.95236	0.00194061	up
FAM27B	4.46894	0.188872	4.56446	23.6613	0.000833029	up
FAM43A	4.89152	2.4609	0.991099	1.9877	7.6525e-05	up
FAM53B	10.4578	2.4698	2.08211	4.23426	3.27944e-05	up
FAM66B	0.0374972	0.00175509	4.41717	21.3649	0.00153606	up
FAM66D	0.133855	0.0117495	3.51	11.3924	0.000148909	up
FAM71E1	3.64396	0.480538	2.92279	7.58309	0.000611004	up
FAM78A	1.83502	0.319522	2.52181	5.74301	8.99737e-05	up
FAM81A	1.98484	1.20767	0.716796	1.64353	0.00270316	up
FAM83A	0.421422	0.00736455	5.83852	57.223	0.000330478	up
FAM83E	2.77921	0.658568	2.07727	4.22009	0.000151342	up
FAM83G	11.0117	7.2307	0.606832	1.52291	6.4926e-05	up
FAM83H	48.2497	29.8631	0.692156	1.6157	0.00181389	up
FAM86B1	1.38743	0.49892	1.47554	2.78087	0.000256289	up
FAM86C2P	2.03877	0.89635	1.18556	2.27452	0.000136637	up
FAM86EP	1.45816	0.393927	1.88815	3.7016	0.000965337	up
FAM86JP	1.40445	0.922873	0.605803	1.52183	0.00673548	up
FANK1	0.338924	0.0882929	1.94059	3.83863	0.00724322	up
FAR2	8.14949	5.01596	0.700185	1.62471	0.00587707	up
FARS2	3.81075	0.86953	2.13177	4.38254	0.000228924	up
FARSA	73.6304	39.8425	0.885993	1.84804	0.00130715	up
FASN	121.296	52.4101	1.21062	2.31437	0.00294526	up
FBH1	15.0065	8.51034	0.818301	1.76333	9.65984e-05	up
FBL	175.856	70.2977	1.32284	2.50159	0.00173708	up
FBLIM1	3.27435	1.29936	1.33341	2.51997	0.000877952	up
FBLN1	0.713952	0.0338082	4.40038	21.1177	0.000366057	up
FBLN5	0.351629	0.00273384	7.00698	128.621	0.00360561	up
FBN3	0.0332697	0.000666528	5.6414	49.9149	0.00464172	up
FBRS	11.5985	7.4176	0.64491	1.56364	0.00178451	up
FBRSL1	7.57122	4.90762	0.625501	1.54275	0.00415	up
FBXL16	2.2017	0.0238568	6.52808	92.2883	2.1313e-05	up
FBXL19	12.6487	5.0991	1.31067	2.48057	0.00123295	up
FBXO17	0.10147	0.00709569	3.83797	14.3002	8.99923e-05	up
FBXO2	18.5948	0.646028	4.84716	28.7833	0.000375811	up
FBXO27	3.54151	0.0121873	8.18284	290.59	0.000325361	up
FBXO36	1.66318	0.729995	1.18798	2.27834	0.000929111	up
FBXO44	6.49207	2.03659	1.67252	3.18771	0.00165299	up
FBXO46	8.4605	3.54262	1.25592	2.3882	0.000303329	up
FBXO6	7.25153	0.939564	2.94822	7.71797	3.71294e-05	up
FBXW4	9.22687	3.78004	1.28744	2.44095	0.00464734	up
FBXW9	6.8239	2.25198	1.59941	3.03018	0.00321794	up
FCGBP	0.688576	0.0724959	3.24765	9.49814	0.000902191	up
FCGRT	3.76259	0.0151981	7.95169	247.57	0.000113649	up
FDFT1	68.1773	31.4311	1.1171	2.16911	3.31156e-05	up
FDPS	40.4167	13.7896	1.55138	2.93096	0.00206813	up
FDXR	8.61775	3.16426	1.44544	2.72346	0.00303657	up
FECH	11.8145	3.70393	1.67343	3.18973	1.34597e-05	up
FERMT1	31.8397	20.7578	0.617173	1.53387	0.00125481	up
FFAR4	1.45989	0.639302	1.19129	2.28357	0.00356019	up
FGF18	1.8417	0.761301	1.2745	2.41915	0.00280974	up
FGF19	11.1345	0.0595291	7.54723	187.044	3.34079e-05	up
FGF22	0.403663	0.153001	1.39961	2.63831	0.00635966	up
FGFBP1	22.5086	5.13624	2.13169	4.3823	1.00044e-05	up
FGFR3	5.92657	0.579349	3.35469	10.2297	1.67856e-05	up
FGFR4	16.6579	0.614011	4.7618	27.1297	0.000413626	up
FGFRL1	45.1842	18.3006	1.30393	2.469	0.000965321	up
FGGY	0.665202	0.323431	1.04033	2.0567	0.00253995	up
FHAD1	0.0917658	0.0529173	0.794217	1.73414	0.00152992	up
FHL3	17.2255	10.3047	0.741241	1.67161	0.00418708	up
FIBCD1	1.48948	0.618525	1.26791	2.40812	0.00208286	up
FIBP	34.7501	13.7667	1.33583	2.52421	0.001012	up
FICD	2.57134	1.39469	0.88258	1.84367	7.08207e-05	up
FIS1	41.9426	17.1614	1.28925	2.44401	0.00048888	up
FKBP10	8.64508	1.06163	3.0256	8.14324	5.5755e-06	up
FKBP4	55.9817	23.1436	1.27434	2.41889	1.9675e-05	up
FKBP8	85.8526	24.3981	1.81509	3.51882	0.00113289	up
FKBP9	34.1306	18.1773	0.90893	1.87765	3.73718e-07	up
FKBPL	10.9766	5.00696	1.13242	2.19226	1.24437e-05	up
FLJ13224	0.141516	0.0849413	0.736427	1.66605	0.00117463	up
FLJ20021	2.63867	1.27451	1.04987	2.07035	0.00455649	up
FLJ37453	1.57151	0.272665	2.52695	5.76353	4.30949e-05	up
FLNC	2.07594	0.0232548	6.48009	89.2693	0.000364086	up
FLOT2	43.2638	18.0154	1.26393	2.40149	0.000553494	up
FLT1	0.516973	0.0442805	3.54535	11.675	0.000775258	up
FLVCR1-DT	1.21989	0.676649	0.85027	1.80284	0.00339106	up
FLVCR2	2.4241	1.10367	1.13515	2.19641	0.000494138	up
FLYWCH1	6.15832	2.50284	1.29897	2.46053	0.00108099	up
FLYWCH2	16.8278	7.36093	1.19289	2.2861	0.00583483	up
FMNL1	0.524257	0.269717	0.958831	1.94373	0.00211239	up
FMNL3	2.60076	1.21371	1.09951	2.14282	0.000245556	up
FMO4	0.778459	0.371036	1.06906	2.09807	0.000193891	up
FNTB	2.50313	1.22753	1.02797	2.03916	0.000483175	up
FOLR1	58.5844	2.20781	4.72983	26.5351	0.000103175	up
FOS	253.017	6.99396	5.17698	36.1765	0.000116563	up
FOSB	124.282	0.505155	7.94267	246.026	5.6403e-07	up
FOSL1	117.188	28.3531	2.04725	4.13316	7.16273e-05	up
FOXA3	3.55101	0.43194	3.03933	8.22108	1.31981e-06	up
FOXD2	1.18951	0.187182	2.66786	6.35485	0.00211575	up
FOXD2-AS1	0.930645	0.359315	1.37298	2.59005	0.000918415	up
FOXF1	0.854486	0.111129	2.94282	7.68913	1.15986e-05	up
FOXJ1	0.503562	0.00771776	6.02784	65.2471	0.00116564	up
FOXO4	3.2628	0.860914	1.92217	3.78993	3.53137e-05	up
FOXP4	13.5949	7.25549	0.905925	1.87375	0.000232569	up
FOXRED2	19.3683	12.6	0.620282	1.53718	8.08392e-05	up
FPGS	20.2158	9.69348	1.0604	2.08551	0.00159517	up
FRAT1	1.59012	0.553547	1.52236	2.87261	0.00178453	up
FRAT2	2.95866	1.9246	0.620385	1.53729	0.000436419	up
FRK	3.42554	1.10849	1.62774	3.09028	0.00426028	up
FRMD3	2.15558	1.0141	1.08788	2.12562	0.00176988	up
FRMD4B	4.50068	1.47466	1.60976	3.05201	0.000123404	up
FRS3	1.22863	0.751334	0.709519	1.63526	0.00281617	up
FRY	0.3333	0.0304548	3.45208	10.9441	3.33362e-06	up
FSCN1	62.7722	13.1683	2.25306	4.76694	0.000222455	up
FSTL3	4.87424	2.59635	0.908691	1.87734	0.00202463	up
FTH1	1870.43	274.647	2.76771	6.81028	0.00215845	up
FTH1P2	42.5292	10.7082	1.98973	3.97164	0.00321927	up
FTH1P20	6.12139	1.68883	1.85783	3.62463	0.00223018	up
FTH1P23	1.61484	0.92049	0.810914	1.75432	0.00442725	up
FTH1P7	3.47715	1.30698	1.41167	2.66044	0.00491415	up
FTH1P8	15.2036	6.25461	1.28142	2.43079	0.00181307	up
FTL	8021.09	543.895	3.8824	14.7475	0.000145792	up
FTLP3	12.6459	0.901497	3.8102	14.0276	0.000509509	up
FTSJ1	20.9996	11.8678	0.823304	1.76945	0.000369343	up
FUOM	10.6929	0.100279	6.73649	106.632	5.70685e-05	up
FUS	99.942	62.4837	0.677611	1.59949	0.00155304	up
FUT2	16.8277	3.73547	2.17148	4.50485	0.000162174	up
FUZ	0.756774	0.255972	1.56388	2.95647	0.00759776	up
FXYD4	0.697819	0.0486526	3.84226	14.3429	0.00262876	up
FZD1	2.01299	0.607016	1.72953	3.31621	0.000116525	up
FZD4-DT	0.264404	0.0635791	2.05612	4.15867	0.00264906	up
FZD5	8.74213	2.15713	2.01887	4.05266	0.000121882	up
FZD6	21.517	13.4292	0.680101	1.60225	0.00359286	up
FZD7	11.3675	4.31296	1.39816	2.63566	7.11857e-06	up
G6PC3	23.3666	8.10559	1.52746	2.88277	0.000660309	up
G6PD	145.212	21.1684	2.77818	6.85987	0.000513959	up
GAA	19.8125	12.6913	0.642568	1.56111	0.0047608	up
GAB2	3.14705	1.93783	0.699554	1.624	2.13516e-05	up
GADD45GIP1	30.6905	18.4337	0.735443	1.66491	0.00445941	up
GAL	57.5991	21.0011	1.45558	2.74267	0.000397492	up
GAL3ST1	2.87513	0.0216117	7.05567	133.036	4.85408e-05	up
GALE	16.5278	9.55438	0.790664	1.72987	0.00143824	up
GALK1	10.3405	2.48529	2.05682	4.16069	0.000834285	up
GALK2	3.47442	1.75194	0.987815	1.98318	0.000340103	up
GALM	14.202	4.00165	1.82743	3.54904	6.01108e-06	up
GALNS	7.02905	1.61611	2.1208	4.34936	0.000428499	up
GALNT18	3.15411	1.71996	0.874861	1.83383	0.000775555	up
GALNT2	12.2749	6.30456	0.961238	1.94698	1.11185e-05	up
GALNT9	0.832718	0.0142237	5.87146	58.5445	0.0012126	up
GALR2	0.785806	0.312212	1.33165	2.5169	0.00654042	up
GAMT	42.7538	0.389233	6.77927	109.841	0.000143064	up
GAPDH	1889.09	1221.92	0.628537	1.546	0.00794334	up
GAREM2	2.33409	0.0387552	5.91233	60.2265	5.9105e-06	up
GAS2L1	5.3409	2.90418	0.878954	1.83904	0.00142017	up
GASAL1	0.873474	0.248782	1.81189	3.51101	8.80927e-05	up
GATA2	6.85062	2.99078	1.19571	2.29058	0.000680554	up
GATA2-AS1	4.40396	2.022	1.12302	2.17802	0.000397233	up
GATAD2A	29.8763	15.6052	0.936973	1.91451	5.48159e-05	up
GATD3A	2.69965	0.890978	1.59931	3.02998	0.000526823	up
GATD3B	4.81989	1.0634	2.18031	4.53251	0.00478749	up
GBA	19.6112	9.46053	1.05168	2.07295	0.00052109	up
GBP1	0.350619	0.0341425	3.36026	10.2693	0.00666305	up
GBP2	0.421591	0.030833	3.7733	13.6734	5.27383e-05	up
GBP4	0.0699801	0.00900349	2.95839	7.77255	0.00111898	up
GCAT	25.4544	7.14378	1.83315	3.56315	0.000268381	up
GCDH	5.288	3.06392	0.787346	1.7259	0.00221704	up
GCKR	0.455314	0.00418556	6.76529	108.782	7.91784e-05	up
GCLC	16.1497	7.11367	1.18284	2.27023	0.00074476	up
GCNT2	2.62755	0.00580474	8.82227	452.656	0.00018707	up
GCNT3	5.25529	0.20705	4.66572	25.3818	4.91399e-06	up
GDF11	6.09609	2.5394	1.2634	2.40061	0.00014185	up
GDF15	140.112	40.3472	1.79604	3.47267	9.95695e-06	up
GDPD1	1.35249	0.469593	1.52614	2.88014	0.00104729	up
GEMIN8	1.95662	0.867737	1.17303	2.25485	0.000218536	up
GEMIN8P4	1.01892	0.674667	0.594789	1.51025	0.00591276	up
GET3	99.6372	55.5747	0.842256	1.79285	0.00750906	up
GET4	2.00636	0.20778	3.27145	9.65618	0.00485744	up
GGACT	1.07624	0.295957	1.86253	3.63646	0.00512001	up
GGT7	1.53664	0.335869	2.19381	4.57512	7.10015e-06	up
GHDC	8.07728	3.44435	1.22964	2.34508	0.00215664	up
GHET1	1.11694	0.47721	1.22686	2.34056	0.00121396	up
GID4	5.05386	2.80065	0.851625	1.80453	7.78748e-05	up
GIMAP2	0.640179	0.111511	2.52129	5.74095	0.00400306	up
GIPC1	30.9661	16.1896	0.935621	1.91271	0.0014068	up
GIPC2	4.7594	0.0203567	7.86913	233.8	0.000374649	up
GIT1	24.5062	14.8716	0.720586	1.64785	0.00180052	up
GJB1	1.6154	0.00301605	9.06502	535.601	9.67328e-07	up
GJB5	1.07383	0.129854	3.04781	8.26954	0.0026557	up
GJC2	5.84952	0.102454	5.83527	57.0941	0.0015336	up
GLB1L	2.61572	1.07948	1.27687	2.42313	0.000209137	up
GLCE	24.7499	5.97186	2.05117	4.14443	0.000244521	up
GLI2	1.26902	0.219416	2.53197	5.78362	0.000137228	up
GLIPR2	4.14922	1.70495	1.28311	2.43363	1.70051e-05	up
GLMP	13.0073	1.52953	3.08816	8.50412	0.000110396	up
GLT1D1	0.0533616	0.00378963	3.81567	14.0809	0.000632196	up
GLUD2	0.408035	0.122661	1.73401	3.32652	0.000257263	up
GLUL	17.1398	2.73853	2.64588	6.25876	1.0737e-06	up
GLYCTK	4.49073	1.32134	1.76495	3.39862	0.00277574	up
GM2A	23.7404	13.6882	0.794415	1.73437	7.98154e-05	up
GMDS	13.1548	5.19978	1.33907	2.52988	7.1582e-06	up
GMPPA	10.2545	4.86846	1.07471	2.1063	0.000785807	up
GMPR	6.75283	2.04081	1.72635	3.3089	0.00168829	up
GMPR2	20.4834	11.79	0.796882	1.73734	0.000255675	up
GMPSP1	2.3129	0.917341	1.33417	2.52131	0.00087678	up
GNA11	16.9156	7.05477	1.26168	2.39775	9.78269e-05	up
GNA12	14.1278	7.12374	0.987832	1.9832	0.000182288	up
GNA15	0.46252	0.00988632	5.54794	46.7838	0.000537039	up
GNAI2	32.5108	14.3874	1.17611	2.25967	0.00143092	up
GNAL	2.80726	1.14248	1.29699	2.45715	0.000328271	up
GNAS	33.3577	18.0817	0.883486	1.84483	0.000181655	up
GNAZ	5.57854	0.750245	2.89445	7.43563	2.97321e-05	up
GNB1	103.619	52.2585	0.987549	1.98281	0.000185543	up
GNB1L	1.18751	0.445822	1.4134	2.66363	0.000723123	up
GNB2	67.7622	38.7178	0.807482	1.75015	0.00349264	up
GNB5	2.54494	1.40827	0.853712	1.80715	0.00136441	up
GNG5	9.8975	3.26692	1.59914	3.02962	0.000279134	up
GNL1	16.9494	9.00426	0.912552	1.88237	1.80911e-05	up
GNPDA1	24.824	15.9742	0.635995	1.55401	9.29426e-06	up
GOLM1	59.0571	36.0194	0.713337	1.63959	0.00073143	up
GOLPH3-DT	3.1415	1.33735	1.23207	2.34904	0.00437933	up
GOLT1A	6.57261	2.63828	1.31687	2.49124	0.00610886	up
GON7	19.1926	9.66263	0.990062	1.98627	0.00359222	up
GOT2P2	0.444569	0.103483	2.10301	4.29605	0.000345434	up
GPAA1	22.8395	12.4783	0.872116	1.83034	0.00956196	up
GPC1	36.3942	18.8225	0.951253	1.93355	0.00122971	up
GPC4	5.55138	3.54547	0.64687	1.56577	0.000316586	up
GPER1	3.14323	0.0834751	5.23476	37.6548	2.4864e-05	up
GPI	60.4636	38.6234	0.646592	1.56547	0.00473162	up
GPIHBP1	0.0300588	0.00586861	2.3567	5.12196	0.00600086	up
GPKOW	25.8958	16.3312	0.665085	1.58566	0.00150856	up
GPNMB	0.234362	0.0939782	1.31834	2.4938	0.00531102	up
GPR132	2.55562	0.0451425	5.82304	56.6122	0.000416122	up
GPR137	9.65416	4.03808	1.25748	2.39078	0.000708249	up
GPR162	0.366897	0.0188826	4.28025	19.4305	2.35094e-05	up
GPR176	1.1397	0.57778	0.980056	1.97254	0.00342784	up
GPR3	13.7167	3.92167	1.80639	3.49766	4.4188e-05	up
GPR35	6.60306	2.21712	1.57444	2.97821	0.00291939	up
GPR39	2.32529	1.14857	1.01758	2.02452	0.004629	up
GPR78	0.0700947	0.00189927	5.20579	36.9062	0.00475225	up
GPRC5B	1.02434	0.102918	3.31512	9.95294	8.7762e-05	up
GPRC5C	6.86355	0.353469	4.2793	19.4177	0.000136639	up
GPS2P1	0.7167	0.226001	1.66504	3.17123	0.00711141	up
GPSM1	4.41292	1.2795	1.78615	3.44893	1.04528e-05	up
GPT2	11.3354	3.81116	1.57253	2.97426	4.131e-05	up
GPX2	332.102	0.486277	9.41563	682.949	1.2304e-05	up
GPX3	32.3594	0.916798	5.14144	35.2961	0.000144677	up
GPX4	149.299	70.794	1.0765	2.10892	0.00284716	up
GRAMD1A	4.77573	0.255387	4.22496	18.6999	1.81673e-05	up
GRAMD1B	0.634925	0.00546381	6.86053	116.206	1.6306e-06	up
GRAMD4	5.73448	1.42435	2.00935	4.02602	1.38982e-05	up
GRB2	38.6903	21.7888	0.828384	1.77569	3.91978e-05	up
GRB7	5.8461	3.67278	0.670601	1.59174	0.00176147	up
GREB1	0.391369	0.0531264	2.88103	7.36675	7.42205e-05	up
GRIA3	0.0210398	0.00314216	2.74329	6.69595	0.00181374	up
GRIK4	0.475545	0.0851593	2.48135	5.58418	0.000101224	up
GRIN2D	1.22481	0.0516398	4.56793	23.7182	5.46497e-05	up
GRINA	60.1842	29.673	1.02023	2.02825	0.00201306	up
GRK2	19.3626	10.9289	0.825128	1.77169	0.00269728	up
GRK5	1.07383	0.494502	1.11872	2.17155	0.00374394	up
GRTP1	6.08718	2.78593	1.12762	2.18497	0.000239333	up
GSDMD	7.26269	3.77988	0.942164	1.92141	0.00125078	up
GSR	182.81	36.7527	2.31442	4.97406	2.41461e-06	up
GSS	14.1066	9.13376	0.627085	1.54444	0.000636515	up
GSTA4	3.55609	0.1583	4.48955	22.4642	8.36224e-05	up
GSTM3	41.768	11.3795	1.87596	3.67045	0.00042109	up
GSTM4	37.7718	6.73716	2.4871	5.60649	4.57944e-05	up
GSTP1	393.545	120.699	1.70512	3.26055	0.000846753	up
GSTZ1	4.22131	1.1125	1.92388	3.79442	0.00102174	up
GTF2E1	11.5489	7.51936	0.619073	1.53589	0.0011109	up
GTF2H5	3.62312	1.83478	0.981624	1.97469	0.00229007	up
GTPBP1	13.633	7.68815	0.826397	1.77325	0.00082587	up
GTPBP6	25.4009	15.1567	0.744918	1.67588	0.00813549	up
GUCD1	36.1289	21.3068	0.761843	1.69566	0.000252325	up
GYG2	6.94638	0.0152694	8.82948	454.922	3.53865e-06	up
GYG2P1	0.310766	0.0840013	1.88734	3.69954	0.00654446	up
GYS1	33.5429	17.6169	0.929045	1.90401	0.000971594	up
H1-10	19.9007	9.24679	1.10579	2.15217	0.000599498	up
H1-10-AS1	0.0855648	0.00983611	3.12086	8.69905	0.00731427	up
H2BC13	1.76126	0.0818273	4.42788	21.5241	0.000209655	up
H3-5	0.884233	0.163502	2.43512	5.40808	0.00874997	up
H6PD	7.92036	3.87491	1.0314	2.04401	3.16424e-05	up
HABP4	5.76068	3.15837	0.867057	1.82394	4.88915e-05	up
HAGH	4.86721	1.64185	1.56778	2.96447	0.00232284	up
HAGLR	11.6394	0.659509	4.14149	17.6486	0.000301072	up
HAP1	0.573184	0.122519	2.22599	4.67831	0.000169195	up
HAPLN3	0.966676	0.129663	2.89827	7.4553	0.000765889	up
HBEGF	9.21081	2.66012	1.79183	3.46255	4.78029e-06	up
HCFC1R1	23.3039	3.30489	2.8179	7.05134	1.73121e-06	up
HCN4	0.786158	0.0446594	4.13778	17.6034	0.00167272	up
HCP5	1.47166	0.672568	1.12969	2.18811	0.00120073	up
HDAC1	55.2787	32.4968	0.766425	1.70105	0.000119815	up
HDAC11	3.63686	0.972628	1.90273	3.73921	0.000275809	up
HDAC4-AS1	1.4927	0.152544	3.29063	9.78538	0.00802922	up
HDAC5	4.63572	2.33281	0.990725	1.98718	0.00272152	up
HDDC3	1.70379	0.566547	1.58848	3.00733	0.0029096	up
HDGFL2	29.6592	13.0448	1.185	2.27364	6.42533e-07	up
HDHD5	16.6805	9.10591	0.873287	1.83183	0.00370336	up
HDHD5-AS1	0.600988	0.2249	1.41805	2.67225	0.000480254	up
HECW1	0.862751	0.0587104	3.87726	14.695	6.88454e-05	up
HECW2	0.164846	0.0865878	0.928886	1.9038	0.00292481	up
HEPH	4.88283	0.0507137	6.5892	96.2822	5.74618e-06	up
HERPUD1	36.965	6.35446	2.54032	5.81717	4.88754e-06	up
HES1	102.971	13.6606	2.91416	7.53786	6.84694e-05	up
HES2	1.35231	0.225268	2.58571	6.00312	0.000279473	up
HES4	16.4467	2.39656	2.77877	6.86265	0.00275811	up
HES6	2.80698	1.15105	1.28608	2.43864	0.00326064	up
HEXIM2	1.75029	0.483476	1.85608	3.62023	0.00720531	up
HEY1	0.188296	0.0217987	3.11068	8.63792	0.00774588	up
HEYL	4.19599	0.00323285	10.342	1297.92	0.000213282	up
HGD	8.088	0.409346	4.30439	19.7583	4.78463e-06	up
HHLA2	2.6065	0.0486939	5.74223	53.5283	0.000181865	up
HHLA3	13.5332	3.25248	2.05689	4.1609	0.000791191	up
HIGD2A	35.2638	21.5987	0.707243	1.63268	0.00320913	up
HINT1	32.7049	13.734	1.25176	2.38131	0.000795811	up
HIRA	6.95631	3.10187	1.16518	2.24262	0.000529505	up
HK1	47.3188	16.5921	1.51191	2.85188	0.000198649	up
HK2	29.5092	18.8814	0.644196	1.56287	0.000441291	up
HK2-DT	9.38819	2.03677	2.20456	4.60935	0.000733075	up
HKDC1	31.9013	0.0112037	11.4754	2847.4	5.71181e-05	up
HLA-B	63.1026	11.8278	2.41551	5.3351	0.000405478	up
HLA-C	153.725	60.3913	1.34794	2.54549	0.00176489	up
HLA-E	40.934	24.6559	0.731364	1.66021	0.000279681	up
HLA-F	1.88589	0.925871	1.02636	2.03688	0.00633045	up
HLTF	7.5938	0.0856274	6.47061	88.6843	0.00309226	up
HM13	30.719	13.3804	1.19901	2.29582	0.000549768	up
HMBS	23.3636	9.66796	1.27298	2.4166	0.000260846	up
HMCES	34.268	18.9955	0.851206	1.80401	8.01743e-05	up
HMGA1	673.49	290.125	1.21498	2.32138	1.28134e-05	up
HMGA1P8	0.544086	0.104593	2.37905	5.20194	0.00927123	up
HMGB1P5	223.421	82.9471	1.4295	2.69354	0.00151356	up
HMGCS1	31.3251	19.8595	0.657485	1.57733	0.000275672	up
HMGN2P3	9.60763	4.40646	1.12456	2.18035	0.00602299	up
HMGN2P5	55.6684	23.2901	1.25714	2.39021	0.00303075	up
HMOX1	23.5972	2.32324	3.3444	10.157	7.39823e-05	up
HMOX2	33.3853	22.0487	0.59852	1.51416	0.000180414	up
HNF1A	3.9954	0.0348296	6.84188	114.713	0.000254224	up
HNF1A-AS1	0.965987	0.00284962	8.40509	338.988	0.00142772	up
HNF4A	10.8233	2.7477	1.97784	3.93902	5.35471e-05	up
HNMT	2.78579	0.641913	2.11764	4.33983	0.000103156	up
HNRNPA1P4	0.596573	0.106477	2.48615	5.60282	0.00369842	up
HNRNPA1P48	8.6844	3.57538	1.28033	2.42894	4.53686e-05	up
HNRNPC	176.6	113.223	0.641323	1.55976	0.000266617	up
HNRNPD	67.9601	39.4942	0.783047	1.72076	0.000394214	up
HNRNPF	282.305	161.649	0.804391	1.74641	4.07802e-05	up
HNRNPRP1	0.493804	0.083938	2.55654	5.88297	0.00029481	up
HOXB13	4.74335	2.91182	0.703985	1.629	0.000282906	up
HOXC11	0.737511	0.173413	2.08845	4.25291	0.00161155	up
HOXC9	0.134672	0.0322377	2.06263	4.17748	0.000460927	up
HOXC-AS2	0.260271	0.0245641	3.40539	10.5956	0.00673168	up
HOXD3	0.084145	0.00739515	3.50823	11.3784	0.000274503	up
HOXD8	1.13156	0.0380256	4.8952	29.7578	1.06429e-05	up
HOXD9	1.2978	0.789818	0.716478	1.64317	0.00242159	up
HPCAL1	6.98062	3.18767	1.13085	2.18988	0.00386132	up
HPN	1.9503	0.010051	7.60021	194.04	0.000102017	up
HPN-AS1	0.0922668	0.00560417	4.04124	16.4639	0.00592817	up
HR	3.362	0.483866	2.79664	6.9482	0.000342304	up
HRCT1	6.92224	0.929658	2.89647	7.44601	0.000191784	up
HRG	0.203279	0.00266585	6.25273	76.2532	6.8515e-05	up
HS1BP3	3.47831	1.27883	1.44356	2.71992	0.000247558	up
HS6ST1	17.1982	6.69317	1.36149	2.56951	0.00196328	up
HSBP1	16.4927	9.41639	0.808585	1.75149	6.26968e-05	up
HSD11B1-AS1	0.122778	0.0147135	3.06084	8.34456	0.00198947	up
HSD17B1	0.647468	0.139398	2.2156	4.64475	0.00228759	up
HSD17B14	0.350293	0.0368308	3.24958	9.51088	0.00054666	up
HSD17B1-AS1	1.16327	0.362128	1.68361	3.21231	0.00777944	up
HSD17B4	10.3418	5.56463	0.894129	1.85849	5.26996e-05	up
HSD3B1	3.08456	0.194446	3.98763	15.8633	1.04881e-05	up
HSDL2	41.773	27.6375	0.595946	1.51146	0.00064813	up
HSF1	16.7366	11.0389	0.600402	1.51614	0.00494118	up
HSP90AA2P	31.7821	17.3329	0.874698	1.83362	0.000130085	up
HSPA1A	3.23614	0.41089	2.97745	7.87593	0.00011526	up
HSPA1B	33.2245	7.44808	2.15731	4.46082	0.000452894	up
HSPA1L	1.18369	0.517309	1.19419	2.28816	0.00378604	up
HSPA2	0.597376	0.218186	1.45308	2.73792	0.00931025	up
HSPA5	390.761	164.957	1.2442	2.36887	0.000121248	up
HSPA8	1186.68	591.277	1.00502	2.00697	1.49323e-05	up
HSPB1	192.57	79.2405	1.28107	2.43019	0.00229286	up
HSPB8	0.761887	0.00391977	7.60266	194.37	0.00237078	up
HSPG2	7.02841	1.91531	1.87562	3.6696	0.000775024	up
HTATSF1P2	2.03503	0.544681	1.90156	3.73618	0.000634026	up
HTR1D	1.92055	0.170643	3.49247	11.2548	5.00916e-06	up
HTRA1	7.62194	0.209731	5.18355	36.3415	3.86519e-07	up
HTRA2	8.26103	5.23929	0.65695	1.57675	0.00507924	up
HULC	0.0245476	0.00781464	1.65133	3.14124	7.52587e-05	up
HUNK	3.82794	0.722107	2.40628	5.30107	4.16288e-05	up
HYAL1	1.04486	0.11005	3.24707	9.49438	0.00308652	up
HYOU1	73.3351	40.0083	0.874203	1.833	7.8197e-06	up
IAH1	4.36045	1.58443	1.46051	2.75205	0.000175302	up
IBA57-DT	2.03002	0.400584	2.34132	5.06767	0.000489393	up
ICAM1	42.7031	11.6675	1.87185	3.66001	8.11396e-05	up
ICAM2	1.6051	0.662697	1.27624	2.42208	0.000776967	up
ID1	146.132	37.7246	1.95369	3.87364	1.08568e-05	up
ID2-AS1	1.34068	0.529857	1.33929	2.53027	0.000861664	up
ID3	31.3855	12.0247	1.38409	2.61008	8.47171e-05	up
IDH1	67.1061	35.4336	0.921323	1.89385	0.00023351	up
IDH2	44.3057	13.418	1.72332	3.30196	0.000319325	up
IDH3B	71.9102	43.4646	0.726356	1.65445	0.00472682	up
IDH3G	28.0266	14.477	0.953031	1.93594	0.0013533	up
IER2	62.3139	8.23035	2.92053	7.57124	2.58215e-06	up
IER3	160.301	40.0069	2.00246	4.00683	0.000157385	up
IFFO2	7.37267	4.48022	0.718617	1.6456	0.000210904	up
IFI27	14.1815	0.205825	6.10644	68.9005	0.00104922	up
IFI27L1	5.60148	2.37627	1.23711	2.35726	0.00333295	up
IFI27L2	6.66985	1.52002	2.13357	4.38802	0.00439879	up
IFI35	9.47413	0.213146	5.47408	44.449	0.000213216	up
IFI44	1.33519	0.0660613	4.33709	20.2113	0.00306884	up
IFI44L	0.0316497	0.00234428	3.75498	13.5008	0.00466958	up
IFI6	13.4859	3.42875	1.9757	3.93319	2.31979e-05	up
IFIT1	5.01424	0.72368	2.79261	6.92881	0.000180601	up
IFIT2	3.20998	0.364414	3.13891	8.80861	2.11968e-05	up
IFIT3	3.882	0.99032	1.97083	3.91995	0.000678919	up
IFITM1	30.5847	0.51997	5.87824	58.8201	0.00575605	up
IFITM3	181.865	42.6111	2.09357	4.26802	0.00315833	up
IFNGR1	217.572	73.8784	1.55827	2.945	0.000123007	up
IFNGR2	11.3527	6.92043	0.714107	1.64047	7.25807e-06	up
IFNLR1	5.21026	3.2132	0.697346	1.62152	1.71504e-05	up
IFT122	3.40007	2.03361	0.741521	1.67194	0.0019902	up
IFT140	3.38009	1.27317	1.40864	2.65486	0.000226829	up
IFT22	4.31314	1.58624	1.44312	2.71909	7.26889e-06	up
IFT46	6.45248	3.28387	0.974456	1.9649	8.43121e-05	up
IGF2BP3	8.56136	3.40312	1.33098	2.51574	0.00422624	up
IGFBP2	13.3636	5.85227	1.19124	2.28348	9.45109e-05	up
IGFBP3	3.43954	0.675666	2.34784	5.0906	1.99027e-07	up
IGFBP4	178.909	5.22698	5.0971	34.2279	2.52656e-05	up
IGSF23	0.054978	0.00466066	3.56025	11.7962	0.00285385	up
IGSF3	10.3324	5.02756	1.03925	2.05515	9.60852e-05	up
IGSF8	19.5167	5.68229	1.78016	3.43465	0.000461847	up
IKBKE	10.0652	4.67569	1.10613	2.15267	0.00351747	up
IL17RB	11.4404	7.33115	0.64202	1.56051	0.000627396	up
IL17RC	0.774234	0.304031	1.34855	2.54656	0.00333312	up
IL1A	3.9285	0.173472	4.5012	22.6463	2.86951e-05	up
IL1R1	3.41529	1.01112	1.75605	3.37773	0.000183684	up
IL22RA1	10.8216	3.74871	1.52944	2.88675	0.000197159	up
IL27RA	12.0896	7.36433	0.715134	1.64164	0.00026025	up
IL2RG	1.72962	0.196277	3.13949	8.81214	8.85596e-05	up
IL32	33.9855	1.32379	4.68218	25.6729	4.02812e-05	up
IL33	24.2485	7.25646	1.74056	3.34165	0.0040123	up
IL34	0.29525	0.0118634	4.63735	24.8875	0.00652084	up
IL4I1	1.14375	0.115212	3.3114	9.92732	0.00407711	up
ILF3-DT	6.52211	3.61568	0.851071	1.80384	0.00254436	up
ILRUN	41.9915	15.5682	1.43149	2.69726	4.0724e-07	up
ILRUN-AS1	3.65198	0.697193	2.38905	5.23813	0.00102734	up
IMPA2	10.9931	4.45261	1.30387	2.4689	3.22383e-05	up
IMPDH1	35.8738	16.1025	1.15565	2.22784	0.00419771	up
INAFM1	5.84403	1.83243	1.67321	3.18923	0.00374475	up
INF2	23.2116	14.5824	0.670613	1.59175	0.00583537	up
INHBE	0.157273	0.0489274	1.68456	3.21442	0.00769768	up
INPP5D	4.83843	0.0341981	7.14448	141.482	3.45767e-07	up
INPP5J	2.3489	1.37156	0.776165	1.71257	0.000252359	up
INPP5K	5.36205	3.48699	0.620802	1.53773	0.000207725	up
INSIG1	37.104	11.4725	1.69339	3.23416	0.000886599	up
INSIG1-DT	1.22441	0.559611	1.12959	2.18797	0.00647811	up
INSR	3.65758	1.29201	1.50127	2.83091	1.97476e-05	up
INTS11	14.2027	8.00921	0.82643	1.77329	0.00446172	up
INTS5	15.7181	8.68353	0.856073	1.8101	0.00239798	up
INTS9	7.7135	4.83557	0.673699	1.59516	0.00623165	up
IP6K1	17.8307	9.82098	0.860426	1.81557	0.00067955	up
IPO13	13.4078	8.73516	0.618171	1.53493	0.00381102	up
IQCD	1.61749	0.773986	1.06338	2.08982	0.00155704	up
IQCK	1.19371	0.387893	1.62171	3.0774	0.00244647	up
IQSEC2	1.08794	0.481454	1.17613	2.2597	0.000500727	up
IQSEC3	0.267021	0.00688261	5.27786	38.7965	0.00415496	up
IRAK1	71.8572	46.1929	0.637462	1.55559	0.00486758	up
IRF2	11.8959	7.67784	0.631696	1.54939	0.00155535	up
IRF2BP1	20.5733	8.3116	1.30757	2.47525	0.000346156	up
IRF2BPL	10.2574	4.41931	1.21477	2.32104	0.000403354	up
IRF6	13.8907	6.67296	1.05772	2.08164	6.30729e-06	up
IRF7	8.51943	4.1363	1.04242	2.05968	0.00367602	up
IRF8	5.31403	0.283582	4.22797	18.739	1.0894e-06	up
IRS2	2.94082	0.831786	1.82193	3.53554	9.52969e-06	up
IRX3	5.84105	2.00282	1.5442	2.91642	0.000284838	up
ISG15	120.557	21.8456	2.4643	5.51858	0.00115235	up
ISG20	1.38228	0.252833	2.45079	5.46716	0.000196754	up
ISOC2	20.8584	5.41645	1.94521	3.85093	0.0093055	up
ISX	1.67988	0.893361	0.911044	1.88041	0.00885048	up
ISYNA1	9.59725	0.482666	4.31352	19.8838	0.00021853	up
ITGA11	0.523613	0.0308935	4.08313	16.949	0.00090563	up
ITGA5	6.4652	2.75251	1.23195	2.34884	3.24461e-06	up
ITGA7	2.49512	0.768941	1.69817	3.24488	0.000735327	up
ITGAX	1.06929	0.0394214	4.76152	27.1245	0.000416485	up
ITGB2	0.253253	0.0920366	1.4603	2.75166	0.000844959	up
ITPA	13.322	7.7401	0.783385	1.72116	0.000535581	up
ITPK1	27.1845	10.8114	1.33023	2.51443	0.000321561	up
ITPKA	3.89211	1.06258	1.87299	3.6629	7.7076e-06	up
ITPKC	8.33859	4.00253	1.05889	2.08333	2.59034e-05	up
ITPRIP	3.11147	1.99327	0.642461	1.56099	0.000744541	up
IZUMO4	0.704329	0.122021	2.52912	5.77221	0.00507846	up
JADE2	11.9928	7.02522	0.771553	1.70711	0.000357985	up
JAG1	33.0196	19.802	0.73768	1.66749	7.43273e-06	up
JAGN1	28.572	16.5457	0.788143	1.72685	0.00362409	up
JAK3	0.15791	0.0596551	1.40438	2.64704	0.00108966	up
JAKMIP3	1.13971	0.0668379	4.09185	17.0518	0.000208769	up
JCAD	0.0852517	0.00415725	4.35803	20.5068	0.00096126	up
JDP2	4.04638	1.20406	1.74872	3.3606	0.00012585	up
JMJD4	1.02709	0.641689	0.678621	1.60061	0.00437387	up
JMJD8	11.2571	5.17954	1.11994	2.17338	0.000716714	up
JPH2	0.286918	0.00624792	5.52112	45.9221	2.79458e-05	up
JPT1	73.1937	33.7624	1.1163	2.1679	9.32781e-05	up
JUN	119.32	6.90413	4.11123	17.2823	3.00449e-06	up
JUNB	329.725	28.2206	3.54644	11.6838	1.41481e-06	up
JUND	57.1123	9.42763	2.59883	6.05796	2.97207e-05	up
JUP	90.7316	50.3964	0.848284	1.80036	0.000639874	up
KANK1	4.20516	2.73744	0.619335	1.53617	0.000117415	up
KANK2	15.5646	7.77435	1.00147	2.00204	0.000348207	up
KANSL1-AS1	0.467149	0.0135044	5.11238	34.5922	0.00172343	up
KATNB1	9.81572	4.7332	1.05228	2.0738	0.00686734	up
KAZN	1.22075	0.434055	1.49182	2.81244	0.000309684	up
KBTBD11	7.49486	0.9267	3.01573	8.08769	9.0457e-05	up
KBTBD11-OT1	0.238344	0.049807	2.25862	4.78535	0.00111919	up
KCNA2	0.37672	0.0106996	5.13786	35.2086	5.12088e-07	up
KCNAB2	2.93728	0.140897	4.38177	20.847	0.000234119	up
KCNC4	0.521007	0.231211	1.17209	2.25338	0.000623242	up
KCNH2	2.54494	0.820011	1.63391	3.10354	7.35588e-05	up
KCNIP3	0.195488	0.0292468	2.74073	6.68407	0.000140968	up
KCNJ12	0.861711	0.00241619	8.47832	356.64	3.72961e-07	up
KCNJ8	4.17707	1.75089	1.25441	2.38569	0.000308841	up
KCNK5	11.0788	2.67866	2.04822	4.13595	1.96648e-05	up
KCNN4	0.709677	0.132592	2.42017	5.35235	0.00105899	up
KCNQ1	8.19473	0.981475	3.06167	8.34941	0.000103675	up
KCNQ2	0.0796826	0.0031049	4.68165	25.6635	0.000360684	up
KCTD1	2.62868	1.53588	0.775277	1.71152	0.000172659	up
KCTD14	3.17323	0.535622	2.56666	5.92438	0.000141083	up
KCTD15	6.32953	3.69284	0.777368	1.714	9.828e-06	up
KCTD17	10.727	5.08541	1.07681	2.10936	0.00116382	up
KCTD21-AS1	0.457726	0.180702	1.34087	2.53304	0.00224129	up
KCTD7	1.12011	0.730915	0.615866	1.53248	0.00207722	up
KCTD9P4	0.705835	0.184893	1.93264	3.81753	0.00389635	up
KDELR1	211.765	67.8045	1.64301	3.12317	8.52118e-07	up
KDELR3	33.1245	17.3922	0.929458	1.90456	0.000369607	up
KDM4B	2.96795	1.8237	0.702602	1.62744	0.000764129	up
KEAP1	42.3946	19.2379	1.13993	2.2037	0.00345401	up
KEL	0.0611856	0.0150253	2.0258	4.07218	0.00905566	up
KHDRBS3	1.03186	0.507728	1.02311	2.0323	0.00572375	up
KIAA0513	1.93738	0.368467	2.3945	5.25795	0.000466633	up
KIAA0930	23.3053	10.411	1.16254	2.23852	0.00012813	up
KIAA1522	27.097	14.0541	0.947145	1.92805	0.000234132	up
KIAA1549L	0.176943	0.0968783	0.869037	1.82644	0.00156619	up
KIAA1671	7.2051	3.24429	1.15112	2.22086	0.00021416	up
KIAA2013	33.7743	13.8065	1.29058	2.44626	0.000619833	up
KIF13B	3.2917	1.69003	0.961783	1.94772	0.000943537	up
KIF1A	1.33505	0.106128	3.65303	12.5797	8.40721e-05	up
KIF26A	7.25356	0.219468	5.04661	33.0507	2.22044e-05	up
KIF7	3.78798	0.554552	2.77203	6.8307	0.000336562	up
KIF9	2.57509	0.786225	1.71161	3.27526	5.69193e-05	up
KIFAP3	3.24539	1.39581	1.21729	2.3251	2.69028e-06	up
KISS1R	0.481081	0.0318036	3.91902	15.1266	0.00335277	up
KLC3	2.35189	0.523943	2.16634	4.48884	0.000991645	up
KLC4	3.26071	1.52744	1.09407	2.13475	0.00028243	up
KLF10	46.6396	29.8078	0.645865	1.56468	0.0012121	up
KLF11	14.711	2.75854	2.41492	5.3329	1.75809e-07	up
KLF13	11.8352	3.59865	1.71756	3.28879	1.64701e-07	up
KLF15	3.67528	0.545918	2.7511	6.73229	0.00130568	up
KLF16	23.3149	4.73035	2.30124	4.9288	2.01571e-05	up
KLF2	56.8096	0.958675	5.88895	59.2585	2.21101e-06	up
KLF6	96.8029	14.0532	2.78415	6.88829	0.000293192	up
KLHDC2	3.61469	2.35771	0.616484	1.53313	1.28863e-05	up
KLHDC3	45.1326	19.8878	1.18229	2.26936	0.00228772	up
KLHDC8B	12.8469	0.824659	3.96148	15.5784	3.26579e-05	up
KLHDC9	0.95106	0.317045	1.58485	2.99976	0.00851496	up
KLHL13	0.709518	0.0269233	4.71991	26.3533	0.000778119	up
KLHL22	5.16257	3.09919	0.7362	1.66578	0.00421865	up
KLHL26	4.31066	1.86484	1.20886	2.31155	0.00019901	up
KLHL3	0.194912	0.027465	2.82715	7.09672	0.00740422	up
KLHL30	0.56664	0.0395227	3.84168	14.3371	7.03094e-05	up
KLK10	27.9295	1.97029	3.82531	14.1753	0.000261442	up
KLK11	0.198599	0.0173365	3.51798	11.4556	0.00415223	up
KLK13	0.197692	0.0156659	3.65756	12.6193	0.00607446	up
KLLN	1.10184	0.413727	1.41317	2.66321	0.000203639	up
KLRG1	0.622684	0.321804	0.952319	1.93498	0.00221755	up
KLRK1-AS1	1.28822	0.706866	0.865872	1.82244	0.00378093	up
KMT2E-AS1	7.33708	0.440644	4.05752	16.6508	0.000100539	up
KNDC1	0.423113	0.0909046	2.21862	4.65448	6.79512e-05	up
KRBA1	0.198478	0.00131504	7.23773	150.929	0.000581476	up
KREMEN1	10.3339	5.90245	0.807996	1.75078	7.19416e-05	up
KRT10	6.47812	3.58692	0.852829	1.80604	0.000276341	up
KRT13	0.650517	0.0463744	3.81018	14.0275	0.000345473	up
KRT14	0.0948333	0.00590269	4.00595	16.0661	0.00477859	up
KRT15	0.915825	0.358236	1.35416	2.55648	0.000959384	up
KRT16P2	0.365681	0.0181447	4.33297	20.1536	0.00403711	up
KRT17	0.725074	0.0455744	3.99183	15.9097	0.00512515	up
KRT19	410.724	130.605	1.65296	3.14479	0.00109459	up
KRT4	0.827978	0.0138344	5.90326	59.8494	0.000361929	up
KRT71	1.82839	1.07315	0.768723	1.70376	0.00145786	up
KRT8	661.327	339.639	0.961361	1.94715	0.000859872	up
KRT8P10	0.424837	0.125103	1.76379	3.39589	0.00210304	up
KRT8P12	2.75427	1.82546	0.593405	1.5088	0.00892647	up
KRT8P3	6.40799	2.86046	1.16363	2.2402	5.46218e-05	up
KRT8P45	0.517312	0.227847	1.18297	2.27044	0.00600439	up
KRTAP5-6	0.260607	0.0958522	1.44299	2.71884	0.00650145	up
KRTCAP3	30.2781	4.13137	2.87358	7.32884	0.000175919	up
KSR1	0.877458	0.557929	0.653247	1.5727	0.00379269	up
KXD1	20.4044	11.446	0.83404	1.78267	0.000885493	up
KYAT3	26.0928	13.529	0.947596	1.92866	0.00346731	up
L1CAM	0.467604	0.00738863	5.98384	63.287	1.83101e-06	up
LAGE3	9.98496	1.36002	2.87613	7.34179	0.00187542	up
LAMA5-AS1	0.290614	0.0567544	2.3563	5.12056	0.00511168	up
LAMC3	2.99995	0.00157028	10.8997	1910.46	0.000391391	up
LAMP1	86.6134	22.9101	1.91861	3.78058	3.44709e-05	up
LAMTOR1	32.1261	13.8063	1.21842	2.32692	0.00160679	up
LAMTOR2	37.453	9.92936	1.91531	3.77194	0.00282368	up
LAMTOR4	29.2105	6.21556	2.23253	4.69959	0.00331734	up
LAPTM4B	39.7192	14.0567	1.49859	2.82566	3.99076e-05	up
LAPTM5	0.307207	0.0208539	3.88082	14.7314	6.76664e-05	up
LARP6	3.00046	0.0399519	6.23078	75.1018	3.96471e-07	up
LASP1	104.969	46.6464	1.17013	2.25032	2.46272e-06	up
LBX2-AS1	5.14798	0.938934	2.45491	5.48279	7.85234e-05	up
LCK	7.23482	0.109091	6.05135	66.319	7.11453e-07	up
LCN2	374.093	55.8636	2.74342	6.69654	1.64112e-06	up
LDHD	1.47979	0.0570201	4.69778	25.9521	0.00015108	up
LDLR	52.7488	13.4355	1.97308	3.92607	0.000178393	up
LDLRAP1	14.6337	8.30622	0.817031	1.76178	9.68855e-05	up
LENG1	9.18157	4.86732	0.915611	1.88637	1.5741e-05	up
LENG9	4.56689	0.85573	2.41599	5.33684	0.00255134	up
LEPROTL1	17.8022	9.8249	0.857541	1.81195	0.000743034	up
LETM2	1.38008	0.727262	0.924211	1.89765	0.000948345	up
LGALS1	66.2276	3.8971	4.08696	16.9941	0.000898624	up
LGALS2	28.5861	0.131241	7.76695	217.813	0.00189048	up
LGALS3BP	142.467	57.0361	1.32068	2.49783	0.000471914	up
LGALS4	27.0375	0.153793	7.45783	175.804	7.23664e-05	up
LGALS8-AS1	0.749816	0.045659	4.03756	16.4221	0.00194804	up
LGALS9	0.49989	0.0673398	2.89208	7.4234	0.00266906	up
LGI3	0.863537	0.040424	4.41698	21.362	6.43894e-05	up
LGMN	11.2655	7.26094	0.633686	1.55152	0.00687901	up
LGR4	8.62398	2.14274	2.0089	4.02475	0.000931483	up
LHFPL2	7.34126	4.51519	0.701241	1.6259	0.00698086	up
LHPP	3.75154	0.684115	2.45517	5.48378	0.00141918	up
LHX1	0.212262	0.110457	0.942367	1.92168	0.0099067	up
LHX5	0.530235	0.00446413	6.89211	118.777	3.19263e-05	up
LIMD1	3.03785	1.97681	0.619875	1.53674	0.00306481	up
LIMD2	0.726396	0.089257	3.02472	8.13826	0.000408057	up
LIMK1	20.6896	5.96965	1.79319	3.4658	0.000773812	up
LINC00173	0.795459	0.218425	1.86465	3.64179	0.00326822	up
LINC00205	4.53968	1.89085	1.26356	2.40087	0.000278365	up
LINC00239	2.54663	1.0351	1.29882	2.46028	0.00680296	up
LINC00471	0.677554	0.0614563	3.4627	11.025	0.000160298	up
LINC00475	0.100911	0.0141432	2.8349	7.13494	0.00294301	up
LINC00482	0.453087	0.115866	1.96733	3.91043	0.00928575	up
LINC00494	0.388334	0.00687958	5.81883	56.4473	0.000124347	up
LINC00513	2.29854	0.512346	2.16553	4.4863	0.0042712	up
LINC00514	0.311273	0.11263	1.46659	2.76368	0.00479952	up
LINC00543	1.65268	0.592285	1.48044	2.79034	0.00122958	up
LINC00634	1.08775	0.195693	2.47469	5.55847	0.000886309	up
LINC00639	0.0350393	0.00512086	2.77452	6.84248	0.00759147	up
LINC00659	4.98944	0.888725	2.48907	5.61415	0.000341786	up
LINC00667	0.383087	0.0013906	8.10582	275.483	0.00014362	up
LINC00856	0.0144469	0.0025411	2.50724	5.68532	0.00442135	up
LINC00923	0.0572578	0.00172071	5.05639	33.2756	0.000464332	up
LINC00942	1.88068	0.0250183	6.23213	75.1722	9.67095e-05	up
LINC00963	2.12728	0.61676	1.78623	3.44911	1.39291e-08	up
LINC00997	0.627742	0.32283	0.9594	1.9445	0.0048817	up
LINC01003	1.9964	0.495769	2.00966	4.02687	0.00800625	up
LINC01006	0.197625	0.0680634	1.53782	2.90355	0.000470698	up
LINC01023	1.5953	0.324952	2.29554	4.90936	0.00808812	up
LINC01091	0.0265222	0.000953731	4.79747	27.8089	0.000431217	up
LINC01106	3.01141	1.88849	0.673203	1.59461	0.000236145	up
LINC01133	0.250307	0.0699326	1.83966	3.57927	0.00236376	up
LINC01134	0.278965	0.120454	1.2116	2.31595	0.00356147	up
LINC01137	2.16989	0.469834	2.2074	4.61842	0.000987808	up
LINC01140	0.123449	0.0432647	1.51265	2.85334	0.00305776	up
LINC01144	0.628762	0.153089	2.03814	4.10717	0.00278063	up
LINC01269	7.28909	1.71019	2.09158	4.26215	0.0002849	up
LINC01270	0.999603	0.108247	3.20703	9.23444	0.000177082	up
LINC01273	1.24932	0.135851	3.20105	9.19626	0.00542875	up
LINC01358	0.0137437	0.000829396	4.05056	16.5707	0.0022012	up
LINC01451	0.0994682	0.0158943	2.64572	6.25809	0.00532158	up
LINC01465	0.257347	0.0939209	1.4542	2.74004	0.00550801	up
LINC01503	0.790805	0.109998	2.84584	7.18927	0.00152245	up
LINC01504	0.419079	0.158182	1.40563	2.64934	0.000837661	up
LINC01515	0.291019	0.0681469	2.09439	4.27046	0.000902242	up
LINC01521	1.52821	0.62948	1.27961	2.42773	0.00015529	up
LINC01547	4.44179	1.01489	2.12982	4.37663	1.25427e-05	up
LINC01564	0.58472	0.0546214	3.42021	10.705	9.4311e-05	up
LINC01569	0.892174	0.450213	0.986715	1.98167	0.00456346	up
LINC01622	0.277896	0.0864934	1.68388	3.21291	0.00240365	up
LINC01697	0.404983	0.0179265	4.49769	22.5913	0.00103057	up
LINC01703	0.770908	0.226621	1.76628	3.40175	0.00284341	up
LINC01801	0.285075	0.0400397	2.83184	7.11979	0.000663346	up
LINC01816	1.49897	0.448548	1.74064	3.34183	0.00324589	up
LINC01833	0.195361	0.00343765	5.82857	56.8297	0.00349894	up
LINC01842	5.15683	0.196065	4.71708	26.3017	0.000305452	up
LINC01843	2.72028	0.218434	3.63849	12.4536	0.00518072	up
LINC01929	0.101584	0.0412315	1.30086	2.46375	0.00679857	up
LINC02065	1.45401	0.438101	1.7307	3.3189	8.6959e-05	up
LINC02175	0.0930624	0.0462388	1.00909	2.01265	0.00913139	up
LINC02245	0.264652	0.0947639	1.48169	2.79275	0.004795	up
LINC02273	0.247099	0.018745	3.72051	13.1821	0.000213266	up
LINC02298	0.710314	0.261186	1.44338	2.71957	0.00297256	up
LINC02313	12.0652	2.45892	2.29475	4.90668	0.000646174	up
LINC02320	1.24634	0.299808	2.05559	4.15714	0.00137177	up
LINC02323	0.366902	0.0218913	4.06696	16.7602	0.00168838	up
LINC02361	1.35566	0.416702	1.70191	3.25331	0.00173404	up
LINC02387	0.312639	0.0315061	3.3108	9.92314	0.00204135	up
LINC02535	1.18386	0.463259	1.3536	2.5555	0.000170548	up
LINC02601	0.151387	0.0157848	3.26163	9.59063	0.0015134	up
LINC02609	0.155635	0.0315052	2.3045	4.93996	0.00831078	up
LINC02643	0.266811	0.0300236	3.15165	8.88673	0.00153731	up
LINC02747	1.68212	0.261739	2.68408	6.4267	0.0028176	up
LINC02757	0.0884304	0.00747609	3.56419	11.8284	0.00353141	up
LINC02861	0.395277	0.0598683	2.723	6.60244	0.00366467	up
LINC02870	4.91599	0.567568	3.11462	8.66149	0.000759834	up
LINGO1	0.147719	0.00247565	5.8989	59.6688	0.00196163	up
LIPE	3.21558	1.05173	1.61232	3.05744	0.000129965	up
LIPT2	1.58019	0.839299	0.912844	1.88275	0.00869241	up
LIX1L	1.57922	0.286234	2.46395	5.51725	1.53309e-05	up
LLGL1	13.3352	7.4635	0.837315	1.78672	0.00659063	up
LMAN2	113.588	48.9821	1.21349	2.31898	0.00112208	up
LMAN2L	12.8104	6.87227	0.898462	1.86408	3.85727e-05	up
LMF1	2.68921	0.674125	1.99609	3.98918	0.00276868	up
LMNA	97.6547	44.086	1.14737	2.2151	0.000500545	up
LMO1	0.120584	0.0155372	2.95625	7.76102	0.00186652	up
LMO2	0.475608	0.0277379	4.09984	17.1465	0.00122265	up
LMTK3	0.828164	0.133454	2.63358	6.20564	1.82828e-05	up
LNP1	1.28497	0.52167	1.30053	2.46319	0.00497576	up
LOH12CR2	0.787118	0.270184	1.54264	2.91327	0.00195163	up
LONP1	49.4747	24.6581	1.00463	2.00643	0.000536673	up
LOXL1	3.22741	0.255379	3.65967	12.6378	0.0022759	up
LOXL1-AS1	0.848624	0.310665	1.44976	2.73163	1.08278e-05	up
LPAR2	8.29243	5.12462	0.69435	1.61815	0.00762855	up
LPAR5	8.89404	0.121668	6.19182	73.1012	7.241e-05	up
LPCAT3	5.47214	2.47879	1.14247	2.20759	0.0017265	up
LRFN1	4.49813	2.16139	1.05736	2.08113	0.000746081	up
LRFN3	4.99451	3.05421	0.709544	1.63529	6.84376e-05	up
LRFN4	8.77884	4.5241	0.9564	1.94046	0.0023579	up
LRG1	13.8307	4.51037	1.61655	3.06642	7.13952e-05	up
LRIG1	4.79473	0.260587	4.20161	18.3997	1.60842e-07	up
LRP1	1.575	0.699424	1.17111	2.25185	0.000614929	up
LRP10	21.6275	14.3847	0.588331	1.50351	0.00125131	up
LRP12	3.20691	1.65245	0.95658	1.9407	0.00118663	up
LRP4	0.33518	0.0935931	1.84046	3.58125	4.42356e-05	up
LRP5	30.4184	14.4972	1.06917	2.09823	0.00500054	up
LRRC20	9.68223	4.4214	1.13083	2.18985	8.78558e-05	up
LRRC27	0.69576	0.296379	1.23115	2.34753	0.00843431	up
LRRC28	1.69582	1.1024	0.621332	1.53829	0.00446837	up
LRRC29	0.339207	0.0505198	2.74725	6.71434	0.00971781	up
LRRC3	1.68224	0.746163	1.17282	2.25452	0.000223425	up
LRRC37A5P	0.408549	0.0551239	2.88976	7.41147	0.00567233	up
LRRC45	11.6575	6.89145	0.758385	1.6916	0.00163257	up
LRRC4B	0.765821	0.0116464	6.03905	65.7558	0.00735982	up
LRRC56	2.135	0.731124	1.54605	2.92017	0.00288747	up
LRRC59	129.166	56.0802	1.20366	2.30324	0.000101226	up
LRRC6	1.42855	0.220716	2.69429	6.47234	0.00116813	up
LRRC61	4.78473	1.57043	1.60728	3.04676	0.000237168	up
LRRC73	0.829856	0.139907	2.56839	5.93147	0.00934836	up
LRRC75A	9.05609	2.84333	1.6713	3.18502	0.000105964	up
LRRC75B	1.20556	0.310996	1.95474	3.87645	0.000157121	up
LRRC8A	15.747	9.41939	0.741372	1.67176	0.0036869	up
LRRC8E	0.58872	0.178949	1.71803	3.28988	0.000701255	up
LRRN2	0.372237	0.0841333	2.14547	4.42437	0.00137295	up
LRRN4	4.08485	1.02839	1.9899	3.9721	0.000639149	up
LRWD1	6.86228	3.53402	0.957379	1.94178	0.00468809	up
LSM1	17.2003	10.6703	0.688836	1.61198	0.00260936	up
LSM10	29.4141	11.6507	1.33609	2.52465	0.00195981	up
LSM2	72.6231	31.0313	1.2267	2.34031	8.78499e-05	up
LSP1	0.172231	0.00332615	5.69435	51.781	0.000434368	up
LSP1P5	4.04276	1.79558	1.17089	2.2515	0.00234031	up
LSR	67.2473	39.5374	0.766258	1.70085	0.00584065	up
LSS	39.2021	8.44341	2.21504	4.64293	0.000206696	up
LTA4H	21.9208	12.4744	0.813329	1.75726	5.01023e-05	up
LTB	15.3668	2.01133	2.9336	7.64015	1.01374e-05	up
LTBP4	3.33791	1.44173	1.21114	2.31521	0.00168104	up
LTK	1.73837	0.167464	3.37581	10.3806	0.000270497	up
LUCAT1	0.646637	0.16557	1.96552	3.90552	5.52642e-05	up
LURAP1L	1.40459	0.751776	0.901769	1.86836	0.000952406	up
LY6E	26.5906	15.2663	0.800564	1.74178	0.00537025	up
LY6E-DT	0.145788	0.0142557	3.35426	10.2266	0.00549198	up
LYL1	0.438462	0.0108809	5.33259	40.2966	0.00298964	up
LYPD5	0.541595	0.0141343	5.25995	38.3179	0.000693127	up
LYRM1	11.4368	6.18206	0.887529	1.85	0.00127473	up
LYRM4	4.49169	2.54001	0.822424	1.76838	0.000109731	up
LYRM4-AS1	1.9302	0.261768	2.88239	7.37373	0.000513886	up
LYRM9	0.215214	0.0714529	1.59071	3.01197	0.0018703	up
LZTS1	1.29472	0.109702	3.56097	11.8021	0.000178993	up
MACROD1	5.72118	2.59462	1.14079	2.20502	0.000184028	up
MADCAM1	0.438234	0.0658059	2.73541	6.6595	0.00062634	up
MAF1	45.9955	17.7973	1.36983	2.58441	0.000647275	up
MAFA	0.424035	0.062074	2.77212	6.83112	0.000102615	up
MAFF	11.0861	2.97689	1.89688	3.72407	1.31638e-05	up
MAFG	13.143	7.72091	0.767455	1.70226	0.00151896	up
MAFG-DT	5.07993	0.369152	3.78252	13.7611	0.000346416	up
MAGED1	36.31	8.92594	2.02429	4.06792	5.42286e-06	up
MAGED2	42.7124	17.5544	1.28282	2.43315	5.69024e-06	up
MAGIX	0.38122	0.157551	1.27481	2.41966	0.00356334	up
MAGOH	73.7773	26.3474	1.48552	2.80018	0.00333059	up
MALT1-AS1	0.658556	0.217097	1.60097	3.03346	0.00722671	up
MAML3	0.632446	0.295386	1.09834	2.14108	0.00492203	up
MAMSTR	0.655466	0.299179	1.13151	2.19088	0.00732494	up
MAN1B1-DT	1.70595	0.557513	1.6135	3.05992	0.00185996	up
MANBAL	28.8591	16.5739	0.800109	1.74123	0.00196066	up
MANF	56.3233	30.1195	0.903035	1.87	0.0001064	up
MAOA	0.528108	0.106865	2.30504	4.94182	6.83868e-05	up
MAOB	17.6535	4.32838	2.02805	4.07854	3.03951e-05	up
MAP1A	0.58068	0.33738	0.783368	1.72114	0.000481656	up
MAP2K2	32.7309	12.2458	1.41836	2.67281	0.000740704	up
MAP2K3	18.0377	7.59986	1.24697	2.37343	0.00200481	up
MAP2K5	3.91702	2.17766	0.84698	1.79873	0.00037248	up
MAP2K5-DT	0.72762	0.320162	1.18438	2.27266	0.00497188	up
MAP2K6	0.543146	0.0974728	2.47827	5.57229	0.000511952	up
MAP3K10	3.35103	1.82642	0.875586	1.83475	0.00570436	up
MAP3K11	10.885	4.55874	1.25563	2.38771	0.000824512	up
MAP3K15	0.43629	0.135142	1.69081	3.22838	0.00450914	up
MAP3K2-DT	0.643997	0.397286	0.696875	1.62099	0.00501178	up
MAP3K8	12.8598	3.91518	1.71572	3.28461	0.000111262	up
MAP7D1	19.8394	6.84896	1.53441	2.8967	0.000259904	up
MAPK11	7.45461	1.45577	2.35635	5.12072	0.00298907	up
MAPK12	6.36623	1.85125	1.78194	3.43888	0.000744838	up
MAPK3	24.5561	9.18381	1.41892	2.67384	0.00158765	up
MAPK6	21.9337	14.3828	0.608805	1.525	0.00824318	up
MAPK6-DT	0.604298	0.0858609	2.81519	7.0381	0.00680858	up
MAPK8IP2	0.830128	0.094455	3.13563	8.7886	0.000193795	up
MAPKAPK3	24.9023	14.2035	0.810026	1.75324	0.000120206	up
MAPRE2	12.8047	7.12353	0.846009	1.79752	4.63681e-05	up
MAPT	1.45233	0.298742	2.2814	4.86148	8.27433e-05	up
MARCHF2	6.61894	2.60508	1.34527	2.54078	0.000476057	up
MARCKSL1	209.887	104.139	1.0111	2.01545	0.000152101	up
MARK2	8.41555	5.16255	0.704972	1.63011	2.31917e-05	up
MARK4	8.60521	1.82726	2.23553	4.70935	4.34001e-06	up
MARVELD1	30.7481	15.5382	0.984674	1.97887	0.000267226	up
MAST3	5.59865	1.91234	1.54974	2.92764	7.05747e-05	up
MAST4-AS1	0.973983	0.400777	1.2811	2.43024	0.00353498	up
MAT1A	0.509887	0.0541722	3.23456	9.41235	0.000865725	up
MATN2	2.02552	0.897534	1.17426	2.25676	0.000486404	up
MAZ	15.0077	4.72286	1.66797	3.17767	0.00540184	up
MBD6	12.5669	4.90332	1.35779	2.56293	5.71551e-05	up
MBLAC1	1.50731	0.782148	0.946468	1.92715	0.00282679	up
MBOAT7	39.1746	22.7524	0.7839	1.72178	0.000425464	up
MBTPS1	18.4948	11.6481	0.667034	1.58781	3.45074e-05	up
MC1R	1.6408	0.660205	1.31341	2.48528	0.000215145	up
MCAM	3.57186	0.0974545	5.1958	36.6515	0.000317646	up
MCF2L	1.17416	0.277862	2.0792	4.22572	1.29918e-05	up
MCL1	94.7284	42.7358	1.14835	2.2166	0.000813769	up
MCM5	40.5121	22.5638	0.844343	1.79545	0.000917638	up
MCMDC2	0.653904	0.0867764	2.91371	7.53551	0.00305701	up
MCRS1	28.1365	15.9641	0.817613	1.76249	0.00278167	up
MDFI	6.87886	1.9143	1.84535	3.59341	0.000809622	up
MDGA1	0.438517	0.0484593	3.17779	9.04918	3.84451e-05	up
MDH1B	0.60239	0.333448	0.853238	1.80655	0.0035464	up
MDH2	171.054	55.7882	1.61642	3.06613	0.000248755	up
MDK	33.7789	1.10806	4.93002	30.4848	7.86192e-05	up
ME1	73.5438	34.4485	1.09416	2.13489	0.000113135	up
MED16	27.9824	14.428	0.955651	1.93945	0.006068	up
MED20	7.06955	3.60091	0.973256	1.96327	0.000506628	up
MED25	6.49761	3.44532	0.915273	1.88593	0.000581078	up
MEF2D	8.22667	2.88158	1.51345	2.85492	0.000250454	up
MEIS3	3.70071	0.159026	4.54047	23.2711	3.86495e-05	up
MEIS3P1	4.79696	0.884127	2.43979	5.42564	0.000416548	up
MELTF	2.29101	0.0823681	4.79776	27.8143	4.28479e-05	up
MELTF-AS1	1.69267	0.482666	1.8102	3.50692	0.00171808	up
MEPCE	24.7759	12.8893	0.942765	1.92221	9.76463e-05	up
MERTK	4.17047	1.96131	1.08839	2.12636	0.00043333	up
MESP1	1.25147	0.0566895	4.4644	22.0759	0.00708459	up
MESP2	0.562288	0.0116391	5.59426	48.3104	0.00483192	up
METRN	4.50634	0.834941	2.43221	5.3972	0.00077151	up
METTL1	26.2882	14.3427	0.874104	1.83287	0.00664453	up
METTL23	6.3098	3.35112	0.912949	1.88289	0.000243113	up
METTL27	3.44511	1.27096	1.43863	2.71063	0.0019102	up
METTL7A	2.42673	1.14102	1.0887	2.12682	0.00644455	up
METTL7B	31.8958	9.75524	1.70912	3.26961	4.48715e-05	up
MEX3A	3.92133	2.04272	0.940854	1.91966	0.00186229	up
MEX3D	12.2273	5.84704	1.06432	2.09119	0.00011587	up
MFGE8	10.4683	6.31959	0.728121	1.65648	0.00864837	up
MFNG	1.22458	0.134489	3.18672	9.10539	6.61275e-06	up
MFSD12	19.489	11.612	0.747045	1.67835	0.00389822	up
MFSD14B	47.8373	30.4117	0.653508	1.57299	0.00800634	up
MFSD2A	27.2713	7.15568	1.93022	3.81114	5.73639e-05	up
MFSD3	29.0489	3.04602	3.25349	9.53668	0.000443572	up
MGAT1	8.43607	5.17171	0.70593	1.6312	0.00383073	up
MGAT3	0.243607	0.0105752	4.5258	23.0358	0.000559404	up
MGAT4B	59.8714	25.5078	1.23093	2.34718	0.000433861	up
MGAT5B	0.033439	0.0020675	4.01557	16.1736	0.00943285	up
MGMT	2.26912	1.11094	1.03035	2.04252	0.00177026	up
MGRN1	10.0635	4.87301	1.04624	2.06515	0.00199507	up
MGST1	29.6288	10.2183	1.53585	2.89958	0.00012428	up
MGST2	13.0697	3.11582	2.06855	4.19464	0.000843753	up
MGST3	9.02282	5.00322	0.850721	1.8034	0.00118809	up
MHENCR	4.06292	1.45293	1.48355	2.79637	0.00101862	up
MIB2	4.13399	1.76786	1.22553	2.33842	0.00104072	up
MICALL1	8.53079	4.60198	0.890425	1.85372	0.000426837	up
MICB	13.8928	8.79283	0.659938	1.58002	0.000430341	up
MICOS13	30.7178	5.48939	2.48436	5.59585	0.000260077	up
MICU1	21.0357	7.9214	1.40901	2.65555	5.298e-07	up
MID1	11.1057	6.1486	0.852967	1.80621	0.000304814	up
MID1IP1	14.191	4.6062	1.62333	3.08085	2.87444e-05	up
MIDEAS	10.1394	6.61064	0.61711	1.5338	0.000102004	up
MIDN	51.9506	15.8297	1.71451	3.28184	2.82361e-05	up
MIEN1	14.4271	6.62146	1.12356	2.17884	0.000392062	up
MIF4GD	7.12497	4.22715	0.753199	1.68553	0.00554122	up
MINCR	3.55038	0.97037	1.87137	3.65879	0.000289037	up
MINK1	24.3314	11.9047	1.03129	2.04385	0.000257913	up
MIR1281	3.26114	0.123246	4.72576	26.4604	0.00585266	up
MIR1915HG	1.73321	0.782297	1.14766	2.21554	0.00423971	up
MIR194-2HG	0.49956	0.0688883	2.85833	7.25174	1.40001e-05	up
MIR200CHG	5.63959	1.29021	2.12798	4.37105	0.00141305	up
MIR23AHG	0.600105	0.267337	1.16656	2.24475	0.0001097	up
MIR762HG	0.943051	0.30871	1.61108	3.05481	0.00403997	up
MKLN1-AS	0.91148	0.506513	0.847612	1.79952	0.00267404	up
MKNK2	44.0419	13.4239	1.71407	3.28086	2.56653e-05	up
MLF1	13.0339	5.28349	1.3027	2.46691	2.67488e-05	up
MLF2	84.9786	41.5127	1.03355	2.04705	3.43257e-06	up
MLKL	8.76968	3.77538	1.2159	2.32286	2.93073e-05	up
MLST8	28.4656	7.82389	1.86326	3.63829	0.000581871	up
MLX	24.1683	13.2448	0.867693	1.82474	0.000196602	up
MLXIPL	3.11205	0.724893	2.10203	4.29312	0.000109839	up
MMAA	1.13227	0.242365	2.22397	4.67177	0.00114279	up
MMAB	4.59431	2.32387	0.983318	1.97701	0.0016211	up
MMP11	1.03207	0.350583	1.55772	2.94388	1.27376e-05	up
MMP14	7.46079	1.9829	1.91172	3.76257	2.6401e-07	up
MMP15	54.1031	8.47658	2.67416	6.38265	3.58621e-05	up
MMP24OS	4.92625	0.987802	2.3182	4.98708	1.96495e-05	up
MMP28	0.559876	0.0574187	3.28552	9.75076	6.26879e-05	up
MMP7	0.98988	0.0174127	5.82904	56.8483	0.0025999	up
MMRN2	3.71108	0.0663136	5.80639	55.9626	1.64776e-06	up
MNS1	1.22984	0.199993	2.62045	6.14942	0.00163434	up
MNT	4.80099	2.98931	0.68352	1.60605	0.000392628	up
MNX1	1.85752	0.401246	2.21082	4.62939	8.31165e-05	up
MNX1-AS1	8.79237	0.193262	5.50762	45.4945	3.75015e-05	up
MNX1-AS2	0.676545	0.287731	1.23347	2.35132	0.00662883	up
MOB3A	13.4029	4.04957	1.72671	3.30972	5.66306e-07	up
MOCS1	4.71664	1.27057	1.89228	3.71221	0.000112736	up
MOGAT3	1.10088	0.0532658	4.3693	20.6677	0.000450599	up
MON1A	3.59358	1.97575	0.86302	1.81884	0.00863789	up
MORN1	1.01571	0.455918	1.15564	2.22783	0.000794073	up
MORN4	5.22112	2.84967	0.873565	1.83218	0.00172427	up
MOSPD3	10.4326	2.6867	1.95719	3.88304	0.000666516	up
MPDU1	32.7386	20.1368	0.701157	1.62581	2.62175e-05	up
MPG	21.7803	7.66847	1.50602	2.84024	0.000771497	up
MPHOSPH8	17.3976	10.7499	0.694558	1.61839	0.00114485	up
MPI	7.91109	3.06101	1.36987	2.58447	0.000153901	up
MPND	4.1414	0.901848	2.19916	4.59213	0.000124825	up
MPP1	3.12985	1.82002	0.782137	1.71968	2.15616e-05	up
MPP2	4.65639	1.5386	1.59759	3.02638	0.000219625	up
MPPE1	1.33338	0.521012	1.3557	2.55922	0.000225348	up
MPV17L2	19.6945	8.29023	1.24831	2.37563	0.00160734	up
MPZ	0.468071	0.0631091	2.89081	7.41685	0.000333516	up
MRAS	2.64576	0.987147	1.42235	2.68021	2.14913e-05	up
MRC2	1.62689	0.0761414	4.41729	21.3667	0.000177777	up
MRGBP	16.118	10.1018	0.674065	1.59556	5.63277e-05	up
MRI1	0.805521	0.0614885	3.71153	13.1004	0.005867	up
MRO	0.755808	0.0171034	5.46567	44.1906	0.00371531	up
MRPL10	36.4954	13.8811	1.39459	2.62914	0.0046491	up
MRPL14	41.2795	20.9623	0.977631	1.96923	7.96733e-05	up
MRPL17	67.2387	29.9792	1.16533	2.24284	0.00235821	up
MRPL2	4.80275	1.29961	1.88579	3.69555	0.00371644	up
MRPL23	8.18967	4.37197	0.905523	1.87322	0.00335081	up
MRPL24	35.5243	20.9736	0.760229	1.69376	0.00765716	up
MRPL28	69.1643	16.7252	2.048	4.13534	0.000457499	up
MRPL34	20.5484	13.186	0.640021	1.55835	0.00186609	up
MRPL36	27.6969	12.728	1.12172	2.17606	0.00162169	up
MRPL37	80.1125	53.2514	0.589207	1.50442	0.0017231	up
MRPL40	39.1548	20.4852	0.934608	1.91137	2.03025e-05	up
MRPL43	17.1597	7.24003	1.24496	2.37012	0.00155833	up
MRPL44	42.4876	22.762	0.900418	1.86661	8.49831e-05	up
MRPL51	64.3503	42.5625	0.596364	1.5119	0.0002104	up
MRPL54	35.6678	9.83087	1.85923	3.62814	0.000153393	up
MRPL55	17.9513	7.7162	1.21813	2.32645	0.000881835	up
MRPL58	45.6613	27.9733	0.706922	1.63232	0.00252456	up
MRPS11	9.73556	5.83754	0.737904	1.66775	0.00645131	up
MRPS12	41.9925	14.06	1.57854	2.98667	0.000287671	up
MRPS16	40.9394	26.7172	0.615718	1.53232	0.00189534	up
MRPS18A	32.1435	14.7129	1.12744	2.18471	0.000143773	up
MRPS18B	54.2426	29.657	0.871054	1.829	0.00014882	up
MRPS2	44.4661	18.1681	1.2913	2.44749	0.000360466	up
MRPS21	29.1981	12.5225	1.22136	2.33166	0.00277507	up
MRPS26	49.47	24.1434	1.03492	2.049	0.00783729	up
MRPS28	3.68735	2.34117	0.655352	1.575	0.00812023	up
MRPS33	9.86116	5.86304	0.750108	1.68192	0.00138286	up
MRPS34	99.9231	41.4793	1.26843	2.40899	0.00393627	up
MRPS36	13.4622	6.13793	1.13309	2.19329	0.00818904	up
MRPS7	28.9081	18.1496	0.671534	1.59277	0.00410186	up
MSI1	3.23279	0.333001	3.27918	9.70807	3.47557e-05	up
MSLN	22.064	0.297857	6.21093	74.0758	5.08011e-05	up
MSRB1	30.0341	10.8122	1.47394	2.77779	0.000174016	up
MSRB2	8.12248	2.78661	1.54341	2.91483	1.86754e-05	up
MT1DP	1.83104	0.146981	3.63896	12.4576	0.00103502	up
MT1F	6.23157	1.00721	2.62923	6.18694	5.25963e-06	up
MTCH2	56.7867	35.1247	0.693065	1.61671	6.61494e-06	up
MTCO3P12	2.22047	0.844522	1.39466	2.62926	0.00576544	up
[truncated: 5,768 more rows]
