# Supplementary material for: Patients‐Derived Organoids Sequencing‐based FOXP4 Facilitates Radioresistance by Transcriptionally Modifying GPX4 to Regulate ferroptosis in Colorectal Cancer
Source: Adv Sci (Weinh). 2025 Aug 11;12(37):e07080. doi: 10.1002/advs.202507080 (PMC12499432; doi:10.1002/advs.202507080)
Supplement: Supplementary file 10 — Supporting Information [file ADVS-12-e07080-s012.xlsx]

## Sheet: Summary
	Header line description of worksheet "Quant"
	Project	Description
	Gene Symbol	Indicates the name of the gene
	Fold Change	Ratio of mRNA in CRC tissues compared with normal tissues from TCGA datasets
	Regulated type	Including up-regulated (Fold Change ≥ 2) and down-regulated (Fold Change ≤ 0.5)
	Differential gene expression in the worksheet "Quant"
	Compare group	Regulated type	Fold Change	P value
	Log2FoldChange (COAD+READ)/2	up-regulated	2504	< 0.01
		down-regulated	2559	< 0.01

## Sheet: Quant
Table S8. Expression of differential genes in CRC tissues compared with normal tissues from TCGA datasets
Gene Symbol	Log2FoldChange	FoldChange	P-value	Regulated type
A1CF	2.1005	4.28858	5.897e-11	up
ABCC3	1.868	3.65026	3.61159e-05	up
ABCC6	1.2625	2.39911	4.1936e-10	up
ABCE1	1.318	2.4932	1.32e-43	up
ABHD11	2.235	4.70763	9.8e-19	up
ABHD11-AS1	2.478	5.57125	4.1775e-09	up
ABHD17C	3.049	8.27638	4.39e-21	up
ABHD2	1.485	2.79917	3.61e-30	up
ABLIM2	1.2475	2.3743	3.24e-38	up
ABO	1.486	2.80111	0.0088	up
ABRACL	2.5245	5.75374	3.215e-27	up
AC000089.3	1.8965	3.72309	1.325e-112	up
AC005083.1	2.121	4.34995	1.955e-51	up
AC005255.3	2.7655	6.79984	2.43e-63	up
AC005355.2	2.071	4.20178	9.5e-12	up
AC005786.7	1.1295	2.18783	0.00107139	up
AC005943.2	2.942	7.68476	3.56e-26	up
AC007009.1	1.6875	3.22098	1.28e-20	up
AC007255.8	1.3265	2.50794	1.73001e-09	up
AC009065.4	2.643	6.24629	5.65e-108	up
AC009299.3	1.529	2.88586	6.65e-36	up
AC011737.2	1.7205	3.29551	6.1e-49	up
AC012065.1	1.139	2.20228	8.75e-49	up
AC016292.3	1.1285	2.18631	2.23e-44	up
AC016735.1	1.1475	2.2153	2.715e-36	up
AC018738.2	1.277	2.42335	2.83725e-19	up
AC021218.2	3.239	9.44139	2.165e-97	up
AC073283.4	1.1685	2.24778	2.92007e-16	up
AC079922.2	1.1645	2.24156	2.1e-57	up
AC106876.2	3.222	9.33079	2.33e-31	up
AC114730.3	1.386	2.61353	0.0008255	up
AC123023.1	1.172	2.25324	6.20004e-70	up
AC144530.1	1.1265	2.18328	5.1e-68	up
ACAN	2.081	4.231	4.545e-82	up
ACAT2	1.632	3.09942	3.805e-19	up
ACBD5	1.071	2.10089	1.355e-29	up
ACE2	2.8095	7.01042	9.881e-22	up
ACLY	1.2475	2.3743	3.675e-32	up
ACP1	1.08	2.11404	1.52e-35	up
ACP5	1.182	2.26891	1.38007e-10	up
ACSL3	1.125	2.18102	5.75e-26	up
ACSL5	3.4155	10.6701	8.65e-23	up
ACTG1	1.316	2.48975	4.79e-15	up
ACTL10	1.2845	2.43598	2.155e-56	up
ACTL6A	1.168	2.247	9e-34	up
ACTR2	1.3565	2.56063	7.45e-37	up
ACTR3	1.3125	2.48372	2.555e-26	up
ACVR1B	1.1135	2.1637	5.25143e-18	up
ACY1	2.437	5.41515	1.65e-19	up
ACY3	2.3915	5.24703	1.235e-20	up
ADAM10	1.042	2.05908	1.545e-17	up
ADAM12	1.407	2.65185	4.89e-39	up
ADGRE5	1.0805	2.11477	1.935e-21	up
ADGRF4	1.397	2.63353	1.43e-43	up
ADGRG1	2.554	5.8726	2.705e-64	up
ADGRG5	1.1485	2.21683	2.13e-22	up
ADK	1.356	2.55974	1.12e-45	up
ADM2	1.6335	3.10265	3.645e-49	up
ADORA2B	1.572	2.97317	7.90001e-15	up
ADRM1	1.196	2.29104	7e-31	up
AF064858.6	1.304	2.46913	6.395e-31	up
AFMID	1.3215	2.49926	1.515e-32	up
AGMAT	3.5655	11.8392	3.935e-41	up
AGPAT2	1.4025	2.64359	2.125e-15	up
AGPAT5	1.4555	2.74252	7e-34	up
AGR2	4.812	28.0903	8.1e-18	up
AGR3	2.855	7.23504	6.55001e-05	up
AGRN	1.1175	2.16971	2.79e-20	up
AGT	1.696	3.24001	3.26e-35	up
AHCY	2.2735	4.83495	1.67e-73	up
AIM1	1.4945	2.81766	1.04516e-12	up
AIM1L	2.2425	4.73216	2.49e-21	up
AIMP2	1.088	2.12579	1.015e-29	up
AJUBA	1.6755	3.1943	2.91e-46	up
AKR7A3	2.375	5.18736	2.53e-06	up
AL158801.1	2.1335	4.38781	7.5e-82	up
ALDH18A1	1.884	3.69097	6.55e-27	up
ALDH3A1	1.3895	2.61988	1.505e-17	up
ALDH4A1	1.221	2.33108	2.27e-28	up
ALDH5A1	1.13	2.18859	1.135e-34	up
ALDOB	2.4215	5.35728	3.705e-28	up
ALG1	1.4865	2.80208	1.415e-46	up
ALG14	1.1975	2.29342	9.9e-21	up
ALG1L	1.422	2.67957	7.05e-34	up
ALG3	1.0385	2.05409	7.25e-34	up
ALG5	1.5225	2.87288	9.15e-52	up
ALG8	1.168	2.247	1.24e-44	up
ALYREF	1.631	3.09728	9.35e-47	up
AMACR	2.4025	5.28719	2.02502e-37	up
AMMECR1	1.4775	2.78466	2.345e-67	up
AMOT	1.1075	2.15472	8.75e-28	up
ANKEF1	1.8765	3.67183	3.485e-70	up
ANKH	2.22	4.65893	2.47e-63	up
ANKRD22	3.8365	14.2857	3.29e-39	up
ANKS4B	3.042	8.23632	1.19e-18	up
ANLN	3.0295	8.16527	1.185e-82	up
ANO9	2.246	4.74366	8.65e-10	up
ANOS1	1.214	2.3198	1.47e-40	up
ANP32A	1.1495	2.21837	2.92e-26	up
ANXA13	1.5955	3.02199	1.52e-10	up
ANXA2	1.3995	2.6381	7.95e-21	up
ANXA2P2	2.187	4.55358	1.12e-55	up
ANXA3	1.873	3.66293	7e-39	up
ANXA4	2.048	4.13532	2.11e-46	up
ANXA9	1.2365	2.35626	7.35e-64	up
AOAH	2.042	4.11816	1.40003e-29	up
AOC1	4.156	17.8271	1.605e-12	up
AP000275.65	1.1705	2.2509	5.1224e-14	up
AP000349.2	3.1735	9.02233	8.8e-68	up
AP000439.3	2.266	4.80988	1.65011e-08	up
AP003391.1	4.522	22.9751	3.525e-16	up
AP003774.1	2.974	7.85712	2.0335e-22	up
AP1M2	4.7765	27.4075	7.6e-25	up
AP1S1	2.3485	5.09294	2.285e-48	up
AP1S3	2.16	4.46915	2.185e-77	up
APEH	1.09	2.12874	1.045e-24	up
APEX2	1.392	2.62442	1.46e-51	up
APH1A	1.146	2.21299	3.095e-20	up
APLN	1.4495	2.73113	1.955e-32	up
APMAP	1.306	2.47255	2.76e-36	up
APOBEC1	2.5935	6.03561	2.23e-34	up
APOBEC3B	2.4835	5.59253	1.50435e-18	up
APOBR	1.666	3.17334	0.001305	up
APOC1	2.112	4.3229	7.6e-23	up
APOC2	2.075	4.21344	2.31e-60	up
APOC4-APOC2	2.4585	5.49645	2.25e-55	up
APRT	1.224	2.33593	5.65e-22	up
ARAP1-AS1	1.9615	3.89467	2.08e-08	up
AREG	3.731	13.2783	1.015e-48	up
ARF6	1.036	2.05053	5.1e-15	up
ARFGEF3	1.488	2.805	1.73e-38	up
ARHGAP11A	2.435	5.40764	4.235e-57	up
ARHGAP18	1.57	2.96905	6.65e-46	up
ARHGAP8	2.7345	6.65528	5.75e-18	up
ARHGEF16	1.9445	3.84904	1.07e-07	up
ARHGEF34P	1.0925	2.13243	1.44545e-22	up
ARHGEF35	2.7985	6.95717	1.23e-22	up
ARHGEF38	1.59	3.01049	2.425e-26	up
ARHGEF5	1.1815	2.26812	5.15e-18	up
ARID3A	1.3035	2.46827	1.404e-50	up
ARL6IP1	1.9055	3.74639	2.715e-47	up
ARMC10	1.289	2.44359	3.015e-47	up
ARMC6	1.1505	2.21991	8.45e-48	up
ARNTL2	1.608	3.04829	6.3e-35	up
ARPC1B	1.168	2.247	1.3e-22	up
ARPC3	1.076	2.10818	1.005e-20	up
ARPC5	1.0965	2.13835	3.08e-26	up
ARSD	1.5865	3.0032	1.18e-20	up
ARSE	3.364	10.2959	1.57e-35	up
ASB9	1.879	3.6782	1.045e-64	up
ASCL2	5.085	33.942	2.865e-112	up
ASF1B	3.7365	13.329	3.87e-49	up
ASL	1.2465	2.37265	3.82e-10	up
ASPHD1	1.7485	3.36009	1.57e-54	up
ASPM	2.396	5.26342	8.65e-63	up
ASS1	1.842	3.58507	6e-25	up
ASUN	1.232	2.34892	1.805e-40	up
ATAD2	2.0755	4.2149	5.45e-85	up
ATG9B	1.4835	2.79626	9.75e-47	up
ATIC	1.2875	2.44105	4.37e-44	up
ATP10B	4.1055	17.2139	1.445e-20	up
ATP11A	1.3125	2.48372	3.855e-35	up
ATP13A2	1.163	2.23923	1.25e-32	up
ATP1A1	1.622	3.07801	2.475e-11	up
ATP1B1	1.782	3.43903	3.625e-23	up
ATP2C2	2.5915	6.02725	1.64e-09	up
ATP5J2	1.316	2.48975	1.745e-25	up
ATP5J2-PTCD1	1.199	2.2958	5e-35	up
ATP6V1F	1.0665	2.09435	3.88e-24	up
ATP8B1	1.4845	2.7982	3.29002e-05	up
ATP9A	1.257	2.38998	5.95e-32	up
ATPIF1	1.009	2.01252	3.54e-10	up
AUNIP	1.6315	3.09835	3.665e-83	up
AURKA	3.5645	11.831	4.965e-66	up
AURKB	3.4675	11.0617	3.41e-37	up
AVL9	1.4605	2.75204	1.69e-63	up
AXIN2	2.573	5.95046	8.35006e-75	up
AZGP1	3.639	12.458	1.73e-72	up
AZIN1	1.301	2.464	4.595e-31	up
B3GNT2	1.09	2.12874	2.085e-27	up
B3GNT3	4.88	29.446	2.415e-27	up
B3GNT5	1.731	3.31958	3.72e-17	up
B3GNT8	1.1945	2.28865	2.99173e-07	up
B4GALNT3	2.4735	5.5539	5.55009e-10	up
BACE2	1.7755	3.42357	1.98e-41	up
BAIAP2L1	2.8975	7.45134	6.65e-25	up
BAIAP2L2	2.133	4.38629	1.29e-06	up
BAMBI	1.594	3.01885	3.335e-31	up
BATF	1.1105	2.1592	2.61e-18	up
BATF2	1.5505	2.92919	4.47e-30	up
BAX	1.201	2.29899	8.2e-20	up
BBC3	1.1725	2.25402	6.25e-25	up
BBOX1-AS1	1.983	3.95314	1.155e-51	up
BCAP31	1.4125	2.66198	1.425e-42	up
BCL10	1.2595	2.39413	6.1e-13	up
BCL11B	1.2005	2.29819	4.045e-40	up
BCL2A1	1.4825	2.79433	3.835e-15	up
BCL2L1	1.5325	2.89287	1.225e-43	up
BCL2L12	1.2165	2.32382	1.46e-38	up
BCL2L14	3.086	8.49139	9.1e-19	up
BCL2L15	3.2875	9.76419	9.9e-14	up
BDH1	1.7585	3.38346	1.815e-07	up
BGN	1.751	3.36592	2.95e-15	up
BID	1.953	3.87179	1.37e-54	up
BIK	3.3485	10.1859	1.85e-25	up
BIRC5	3.8685	14.6061	8.3e-45	up
BIVM-ERCC5	1.2735	2.41747	1.6535e-23	up
BLACAT1	1.469	2.7683	1.45e-74	up
BLM	1.883	3.68841	2.605e-56	up
BLNK	1.1725	2.25402	6.35e-05	up
BMP4	1.584	2.998	6.05e-26	up
BMP7	2.7355	6.6599	4.365e-54	up
BOLA2	1.6135	3.05993	1.13e-31	up
BOLA2B	2.012	4.03341	5.1e-49	up
BOP1	1.378	2.59908	1.18e-45	up
BORA	2.007	4.01946	7.8e-65	up
BPNT1	1.095	2.13613	8.65198e-14	up
BRCA1	1.5045	2.83726	4.43e-53	up
BRCA2	1.749	3.36126	2.66e-78	up
BRCC3	1.522	2.87189	4.695e-58	up
BRI3BP	2.8805	7.36405	3.775e-32	up
BRIP1	1.45	2.73208	2.485e-14	up
BRIX1	1.479	2.78755	4.745e-52	up
BSPRY	2.734	6.65298	5.55e-27	up
BTF3L4P2	1.0275	2.03849	1.935e-21	up
BUB1	3.1995	9.1864	1.47e-66	up
BUB1B	2.659	6.31595	8.25e-45	up
BYSL	1.717	3.28752	3.26e-60	up
BZW1	1.517	2.86195	1.32e-34	up
BZW1P2	1.415	2.6666	1.015e-26	up
BZW2	1.6255	3.08549	7.2e-53	up
C10orf2	1.5805	2.99073	3.59e-64	up
C10orf99	3.0055	8.03056	4.63e-05	up
C11orf1	1.3895	2.61988	7.75e-46	up
C11orf52	1.3425	2.5359	2.625e-16	up
C11orf98	1.155	2.22684	3.905e-26	up
C12orf45	1.419	2.674	7e-57	up
C12orf49	1.415	2.6666	5.25e-35	up
C12orf75	3.451	10.9359	2.29e-42	up
C15orf48	3.0295	8.16527	1.51111e-05	up
C16orf59	2.0425	4.11959	1.49e-49	up
C17orf53	1.337	2.52625	5.3e-49	up
C17orf96	1.6905	3.22769	1.875e-56	up
C19orf24	1.2995	2.46144	1.445e-40	up
C19orf33	3.766	13.6044	1.24e-16	up
C19orf45	1.6525	3.14378	2.27e-48	up
C19orf48	2.1855	4.54884	4.86e-59	up
C1GALT1	1.721	3.29665	4.59e-54	up
C1GALT1C1	1.4285	2.69167	1.07e-51	up
C1orf106	3.741	13.3707	3.325e-17	up
C1orf112	1.164	2.24078	1.265e-53	up
C1orf116	3.7255	13.2278	5.1e-42	up
C1orf210	3.0525	8.29648	1.31e-08	up
C1orf233	1.297	2.45717	7.55e-46	up
C1orf53	1.443	2.71886	1.76e-33	up
C1QBP	1.2225	2.33351	4.59e-27	up
C2	2.5465	5.84215	1.17e-58	up
C20orf196	1.3755	2.59458	1.785e-56	up
C20orf24	1.7245	3.30466	3.39e-48	up
C2CD4A	2.4485	5.45848	2.555e-90	up
C2orf15	1.897	3.72438	6.9e-90	up
C2orf54	2.4905	5.61973	2.435e-31	up
C2orf61	1.401	2.64085	6.10076e-65	up
C2orf70	2.3775	5.19636	1.115e-111	up
C2orf72	1.587	3.00424	0.0017354	up
C3orf52	2.1625	4.4769	1.56e-16	up
C3orf67	1.4255	2.68608	1.03425e-63	up
C4BPA	1.215	2.32141	1.49e-20	up
C4BPB	1.6575	3.15469	7.35e-13	up
C4orf19	2.1925	4.57097	8.4035e-08	up
C5orf30	1.2405	2.3628	5.16e-05	up
C5orf38	1.1825	2.2697	3.28004e-29	up
C6orf132	3.357	10.2461	1.775e-29	up
C6orf222	3.0115	8.06402	4.95e-42	up
C6orf223	3.668	12.711	4.455e-98	up
C8orf76	1.21	2.31338	9.9e-44	up
C9orf152	3.344	10.1542	5.4e-17	up
C9orf41	1.281	2.43007	2.895e-16	up
CA9	3.393	10.505	3.51e-60	up
CACYBP	1.3735	2.59098	8.4e-29	up
CADPS	1.387	2.61534	1.63e-24	up
CALML4	2.288	4.88379	8.35e-12	up
CALR	1.878	3.67565	5.45e-36	up
CAMKMT	1.1045	2.15024	4.85e-53	up
CAMSAP3	2.836	7.14038	5.05e-15	up
CANT1	2.276	4.84333	7.7e-21	up
CAPG	2.542	5.82396	3.99e-47	up
CAPN12	1.524	2.87587	3.13e-14	up
CAPN8	2.535	5.79577	9.55e-08	up
CAPRIN1	1.194	2.28786	4e-34	up
CARHSP1	1.2865	2.43936	4.45e-36	up
CASC19	1.3675	2.58023	8.4e-67	up
CASC21	2.346	5.08413	6.619e-78	up
CASC5	1.7945	3.46895	4.15e-52	up
CASC9	2.8405	7.16268	6.7e-50	up
CASK	2.0735	4.20907	1.135e-66	up
CASP2	1.068	2.09652	6.65e-38	up
CASP3	1.044	2.06194	2.58e-20	up
CASP6	1.3965	2.63262	1.715e-15	up
CASP8	1.1865	2.276	3.125e-24	up
CBFB	1.5805	2.99073	4.61e-65	up
CBLC	3.838	14.3006	3.295e-19	up
CBX2	1.883	3.68841	1.82e-78	up
CBX3	1.629	3.09299	3.455e-57	up
CBX4	1.377	2.59728	3.035e-47	up
CBX8	1.7	3.24901	1.11e-84	up
CCAT1	2.518	5.72787	7.25e-108	up
CCDC113	1.2	2.2974	8.25e-71	up
CCDC138	1.156	2.22839	1.665e-68	up
CCDC167	1.1405	2.20457	4.955e-28	up
CCDC170	1.232	2.34892	5.08825e-53	up
CCDC34	1.9975	3.99307	5.7e-68	up
CCDC51	1.077	2.10964	1.805e-40	up
CCDC58	1.4385	2.71039	1.26e-45	up
CCDC64	1.5275	2.88286	1.68e-32	up
CCDC64B	2.578	5.97111	2.04e-07	up
CCDC86	1.376	2.59548	5.3e-36	up
CCL15	2.9585	7.77315	2.445e-10	up
CCL18	2.369	5.16583	5.15e-15	up
CCL20	5.155	35.6295	4.425e-56	up
CCL24	4.5015	22.651	9.4e-52	up
CCL3	1.67	3.18215	1.855e-17	up
CCL4	1.1635	2.24	1.025e-11	up
CCL4L2	1.8575	3.62379	1.565e-25	up
CCNA2	2.549	5.85228	3.22e-51	up
CCNB1	3.865	14.5707	3.46e-54	up
CCNB2	3.59	12.042	7.6e-46	up
CCND1	2.3055	4.94339	9.95e-59	up
CCNE1	1.2065	2.30777	7.75e-42	up
CCNE2	1.2265	2.33999	1.855e-41	up
CCNF	2.2305	4.69297	1.705e-83	up
CCNO	2.359	5.13015	2.575e-56	up
CCR6	1.042	2.05908	1.26048e-37	up
CCRL2	1.755	3.37526	3.93e-20	up
CCSER1	1.152	2.22222	7e-26	up
CCT2	1.2185	2.32705	2.785e-22	up
CCT3	1.3415	2.53415	7.4e-33	up
CCT5	1.7005	3.25014	1.39e-43	up
CCT6A	1.2435	2.36772	3.885e-31	up
CCT7	1.179	2.2642	6.6e-27	up
CCT8	1.191	2.28311	2.8e-29	up
CD164	1.1285	2.18631	4.44003e-18	up
CD2	1.1585	2.23225	1.5175e-10	up
CD24	4.7455	26.8249	7.85e-19	up
CD24P4	1.603	3.03774	1.54e-17	up
CD2AP	1.58	2.9897	2.47e-21	up
CD3D	1.389	2.61897	2.56315e-10	up
CD3EAP	1.9345	3.82246	3.445e-72	up
CD44	1.5705	2.97008	2.835e-22	up
CD46	1.337	2.52625	1.33e-38	up
CD47	1.434	2.70195	1.925e-39	up
CD5	1.0935	2.13391	4.19502e-24	up
CD55	1.4725	2.77502	7.8e-21	up
CD68	1.4615	2.75395	6.55001e-16	up
CD82	1.4495	2.73113	4.915e-22	up
CD8B	1.026	2.03637	1.75021e-14	up
CDA	1.2905	2.44613	8.54e-05	up
CDC123	1.028	2.0392	2.245e-31	up
CDC20	4.3765	20.771	4.195e-43	up
CDC25A	2.5685	5.93192	1.31e-68	up
CDC25C	2.446	5.44903	4.35e-66	up
CDC42BPG	1.9285	3.80659	1.58e-06	up
CDC42EP5	1.3065	2.47341	0.000146	up
CDC42SE2	1.2	2.2974	1.9e-13	up
CDC45	2.9745	7.85984	2.485e-53	up
CDC6	3.3955	10.5232	1.36e-71	up
CDCA2	1.9775	3.9381	1.925e-60	up
CDCA3	2.569	5.93398	1.49e-49	up
CDCA4	1.5385	2.90492	3.995e-62	up
CDCA5	3.375	10.3747	1.785e-66	up
CDCA7	4.4945	22.5413	1.105e-50	up
CDCA8	3.436	10.8228	2.115e-44	up
CDCP1	3.1	8.57419	1.69e-24	up
CDH1	5.19	36.5044	1.325e-25	up
CDH11	1.177	2.26106	8.30048e-19	up
CDH17	4.636	24.8642	2.335e-17	up
CDH3	5.15	35.5062	8.1e-185	up
CDHR1	1.766	3.4011	0.0007805	up
CDK1	3.781	13.7466	4.755e-57	up
CDK4	1.5135	2.85502	1.135e-37	up
CDK5	1.376	2.59548	5.4e-58	up
CDK7	1.204	2.30378	1.575e-46	up
CDKN2A	1.397	2.63353	4.24e-29	up
CDKN3	3.3315	10.0666	7.85e-65	up
CDS1	2.9105	7.51879	8.6e-19	up
CDT1	3.405	10.5927	5.25e-55	up
CDX1	4.459	21.9934	1.68e-16	up
CDX2	4.787	27.6077	1.185e-19	up
CEACAM1	3.2785	9.70346	1.159e-11	up
CEACAM5	6.639	99.664	6.65e-29	up
CEACAM6	7.37	165.421	6.75e-51	up
CEBPA	2.169	4.49712	2.745e-18	up
CEL	1.538	2.90392	2.18975e-21	up
CELP	2.9985	7.99169	4.345e-36	up
CELSR1	2.16	4.46915	1.935e-88	up
CELSR3	1.347	2.54383	5.75e-48	up
CEMIP	3.7815	13.7513	2.555e-115	up
CENPA	3.2305	9.38593	1.735e-72	up
CENPE	1.3615	2.56952	2.885e-56	up
CENPF	3.564	11.8269	8.6e-40	up
CENPH	2.1485	4.43367	2.69e-85	up
CENPI	1.5615	2.95161	2.48e-75	up
CENPK	2.3775	5.19636	2.44e-38	up
CENPL	1.2385	2.35953	4.5e-57	up
CENPM	2.986	7.92274	3.015e-26	up
CENPN	2.696	6.48003	6.9e-83	up
CENPO	1.4045	2.64726	2.105e-47	up
CENPP	1.2385	2.35953	2.51e-49	up
CENPU	2.496	5.64119	6.15e-49	up
CENPV	1.146	2.21299	3.235e-17	up
CENPW	2.703	6.51155	1.47e-68	up
CEP55	3.549	11.7046	2.38e-75	up
CEP72	1.3075	2.47512	3.45e-56	up
CERS6	2.2315	4.69622	6.95e-52	up
CERS6-AS1	1.45	2.73208	1.865e-10	up
CFB	1.6805	3.20539	9.65e-29	up
CFL1	1.099	2.14206	1.81e-13	up
CFTR	3.8065	13.9917	1.095e-23	up
CGN	2.685	6.43081	1.06003e-07	up
CGREF1	3.4765	11.1309	2.455e-128	up
CH507-513H4.5	1.4465	2.72546	3.58e-31	up
CHAC1	1.653	3.14487	3.62e-29	up
CHAC2	1.094	2.13465	8.6e-23	up
CHAF1A	1.446	2.72452	1.27e-43	up
CHAF1B	1.5755	2.98039	5.2e-67	up
CHCHD2	1.0455	2.06408	4.755e-22	up
CHDH	2.405	5.29636	1.755e-26	up
CHEK1	2.446	5.44903	1.635e-74	up
CHEK2	1.4065	2.65093	4.07e-41	up
CHI3L1	2.9105	7.51879	7.45e-22	up
CHID1	1.088	2.12579	1.265e-33	up
CHMP4C	3.8345	14.2659	1.245e-40	up
CHPF	1.851	3.6075	4.16e-53	up
CHRNA5	1.482	2.79336	3.785e-38	up
CISD2	1.4005	2.63993	1.94e-48	up
CKAP2	2.479	5.57511	1.105e-84	up
CKAP2L	2.3385	5.05776	1.09e-80	up
CKAP4	1.0815	2.11624	4.465e-20	up
CKLF	1.542	2.91198	1.9e-39	up
CKMT1A	3.206	9.22788	9.75001e-10	up
CKMT1B	3.136	8.79083	4.205e-09	up
CKS1B	1.9485	3.85973	2.915e-59	up
CKS1BP3	3.3515	10.2071	1.67e-79	up
CKS2	3.641	12.4753	1.465e-58	up
CLCN3	1.5445	2.91703	5.45e-27	up
CLDN1	4.5635	23.6456	2.23e-151	up
CLDN12	1.432	2.69821	1.04e-44	up
CLDN2	5.0985	34.2611	1.465e-86	up
CLDN3	4.679	25.6165	2.31e-15	up
CLDN4	5.231	37.5567	8e-22	up
CLDN7	3.2725	9.66319	7.65e-11	up
CLIC1	1.8175	3.5247	2.455e-40	up
CLIC3	1.2115	2.31578	4.53e-27	up
CLN6	1.417	2.6703	3.85e-42	up
CLNS1A	1.3215	2.49926	2.095e-44	up
CLPB	1.346	2.54206	1.95e-50	up
CLRN3	3.892	14.846	1.485e-15	up
CLSPN	1.6685	3.17884	2.795e-53	up
CMPK1	1.0585	2.08276	2.405e-22	up
CMTM4	2.081	4.231	2.59e-18	up
CMTM6	1.3305	2.5149	2.535e-41	up
CMTM7	1.7635	3.39521	3.085e-51	up
CMTM8	2.182	4.53782	2.855e-58	up
CNIH1	1.0305	2.04273	2.22e-18	up
CNKSR1	1.7035	3.2569	1.415e-07	up
CNN2	1.1245	2.18026	1.445e-21	up
CNNM4	1.4675	2.76542	4.29e-06	up
CNPY2	1.2305	2.34648	3.42e-34	up
CNPY3	1.0695	2.09871	2.02e-37	up
CNTD2	1.2135	2.319	1.085e-32	up
COA6	1.1705	2.2509	4.61e-37	up
COA7	1.297	2.45717	1.615e-52	up
COL10A1	3.269	9.63978	3.47e-62	up
COL11A1	2.739	6.67607	6.7e-54	up
COL17A1	3.743	13.3892	3.85158e-15	up
COMP	1.8315	3.55907	2.07e-20	up
COMTD1	1.228	2.34242	1.585e-06	up
COPG2	1.066	2.09362	4.265e-23	up
COPZ1	1.3875	2.61625	6.3e-42	up
COQ2	1.152	2.22222	4.255e-20	up
CORO2A	2.4585	5.49645	1.625e-17	up
COX16	1.068	2.09652	4.295e-30	up
CPD	1.2735	2.41747	5.8e-32	up
CPNE7	2.906	7.49537	3.425e-54	up
CPSF3	1.21	2.31338	2.485e-54	up
CPXM1	1.6715	3.18546	2.005e-21	up
CPZ	1.0295	2.04132	3.215e-08	up
CRACR2A	1.2345	2.353	1.515e-09	up
CRB3	3.809	14.016	2.075e-19	up
CREB3L1	1.4145	2.66567	2.955e-05	up
CRLS1	1.111	2.15995	2.25e-32	up
CRNDE	2.746	6.70855	1.23e-89	up
CSE1L	1.79	3.45815	3.04e-67	up
CSK	1.0175	2.02441	3.635e-17	up
CST1	4.6895	25.8036	1.24e-93	up
CST2	1.1895	2.28074	4.585e-42	up
CSTB	1.159	2.23303	7.45e-28	up
CSTF2	1.6425	3.12206	1.045e-54	up
CTAGE4	1.219	2.32785	2.37945e-13	up
CTB-191K22.5	4.378	20.7926	1.015e-31	up
CTB-55O6.8	1.259	2.3933	5.8e-10	up
CTB-63M22.1	2.054	4.15256	4.79e-23	up
CTC-429P9.4	1.47	2.77022	3.6258e-07	up
CTD-2015H6.3	1.156	2.22839	5.75e-56	up
CTD-2147F2.1	2.334	5.04201	5.8e-54	up
CTD-2377D24.6	3.745	13.4078	6.55e-24	up
CTD-2396E7.11	3.3205	9.99011	4.025e-15	up
CTD-2510F5.4	2.1865	4.552	5.85e-78	up
CTD-2540B15.11	2.1445	4.42139	2.745e-26	up
CTD-3094K11.1	1.1525	2.22299	1.87501e-12	up
CTD-3193O13.11	1.1455	2.21223	2.15064e-41	up
CTHRC1	2.907	7.50057	1.425e-52	up
CTNNB1	1.109	2.15696	2.56e-30	up
CTNNBIP1	1.199	2.2958	2.865e-47	up
CTSC	1.22	2.32947	6.4e-21	up
CTSE	1.717	3.28752	0.00057	up
CTSH	1.417	2.6703	2.695e-24	up
CTSS	2.624	6.16457	1.865e-14	up
CTSV	3.2455	9.48403	1.715e-71	up
CXADR	3.545	11.6722	5.9e-40	up
CXCL1	3.87	14.6213	9.6e-45	up
CXCL10	3.124	8.71802	5.2e-36	up
CXCL11	2.357	5.12304	1.25e-51	up
CXCL13	1.664	3.16894	1.79731e-08	up
CXCL14	1.5065	2.8412	2.4567e-08	up
CXCL16	2.3745	5.18556	4.34e-56	up
CXCL2	1.2165	2.32382	3.77001e-12	up
CXCL3	3.6195	12.2907	1.755e-58	up
CXCL5	1.842	3.58507	5.35001e-38	up
CXCL8	4.137	17.5939	8.15e-46	up
CXCL9	2.7025	6.50929	1.615e-30	up
CXCR3	1.771	3.4129	3.37e-34	up
CXXC5	1.594	3.01885	7.6e-51	up
CYB561	1.602	3.03564	5.1e-27	up
CYB561D2	1.411	2.65921	3.2e-21	up
CYB5B	2.1525	4.44598	3.865e-56	up
CYBA	1.6515	3.1416	1.21e-18	up
CYCS	1.275	2.41999	2.11e-18	up
CYP2B6	3.2315	9.39244	3.1065e-39	up
CYP2J2	2.9225	7.58159	2.565e-14	up
CYP2S1	4.8075	28.0028	4.245e-63	up
CYP2W1	2.971	7.8408	4.805e-45	up
CYP39A1	1.372	2.58829	1.995e-48	up
CYP3A5	1.7135	3.27955	4.1552e-05	up
CYP4F11	1.891	3.70892	7.2e-22	up
CYP4F2	1.5835	2.99696	9.6935e-11	up
CYP4F3	2.238	4.71743	2.42e-34	up
CYP51A1	2.007	4.01946	3.7e-29	up
CYSTM1	1.2035	2.30298	8.4e-11	up
DACH1	2.383	5.2162	8.85081e-83	up
DAP	1.0735	2.10453	3.255e-21	up
DAPK2	1.116	2.16745	2.094e-08	up
DARS2	1.7125	3.27728	2.46e-50	up
DBF4	2.1615	4.4738	8.5e-75	up
DBI	1.4795	2.78852	2.45e-17	up
DBNDD1	2.0435	4.12244	3.965e-65	up
DCAF12	1.1915	2.2839	3.195e-46	up
DCAF13	1.8425	3.58631	7e-79	up
DCK	1.136	2.19771	5.1e-32	up
DCTPP1	2.013	4.03621	3.485e-32	up
DDAH1	1.593	3.01676	1.12e-33	up
DDC	3.8085	14.0111	7.9e-19	up
DDIAS	1.8845	3.69225	9.8e-87	up
DDOST	1.312	2.48285	1.15e-27	up
DDR1	1.835	3.56771	7.8e-22	up
DDX21	1.736	3.3311	7.35e-37	up
DDX27	1.2775	2.42419	3.42e-45	up
DEFA5	1.7035	3.2569	2.52e-16	up
DEFA6	2.0765	4.21783	3.4622e-28	up
DEGS2	3.364	10.2959	1.155e-13	up
DENND1C	1.954	3.87447	7.6e-14	up
DENND2D	1.5865	3.0032	1.27e-14	up
DEPDC1	1.9855	3.96	1.735e-46	up
DEPDC1B	2.723	6.60244	7.9e-58	up
DERL1	1.2815	2.43092	5.4e-40	up
DGAT2	2.7885	6.90911	2.285e-49	up
DHCR24	2.684	6.42635	2.52e-23	up
DHCR7	2.5325	5.78573	3.58e-45	up
DHFR	1.6895	3.22545	4.42e-52	up
DHFRP1	2.564	5.91345	7e-59	up
DIAPH1	1.443	2.71886	1.505e-34	up
DIAPH3	2.3665	5.15689	8.2e-94	up
DIO2	1.2905	2.44613	9.80005e-51	up
DKC1	2.078	4.22221	4.14e-78	up
DLEU1	1.402	2.64268	1.295e-48	up
DLEU1_1	1.7105	3.27274	2.33e-13	up
DLG3	1.1525	2.22299	6.4e-24	up
DLGAP5	3.106	8.60992	1.4e-62	up
DMBT1	2.3795	5.20356	2.8963e-05	up
DNAAF5	1.0795	2.1133	1.265e-39	up
DNAH14	1.2835	2.43429	7.60006e-49	up
DNAJB11	1.1055	2.15173	1.345e-25	up
DNAJC15	1.6185	3.07056	3.095e-39	up
DNAJC19P9	1.3935	2.62715	7.545e-53	up
DNAJC22	2.696	6.48003	5.1e-18	up
DNTTIP1	1.4255	2.68608	5.4e-47	up
DOK4	1.69	3.22657	6.95001e-14	up
DOLPP1	1.2325	2.34974	4.53363e-08	up
DOPEY2	1.1335	2.1939	1.46e-11	up
DPEP1	6.5185	91.6778	2.3e-130	up
DPH6	1.0995	2.1428	5.55e-36	up
DPP3	1.6185	3.07056	1.475e-28	up
DPY19L1	1.1665	2.24466	2.63e-47	up
DSC2	2.715	6.56593	3.67011e-12	up
DSCC1	1.8195	3.52959	4.395e-74	up
DSG2	4.2095	18.5006	6.95e-24	up
DSN1	1.812	3.51129	1.955e-74	up
DSP	3.527	11.5274	4.465e-24	up
DTD1	1.3745	2.59278	1.32e-34	up
DTL	2.67	6.36429	3.665e-75	up
DTX2	1.5095	2.84711	3.565e-33	up
DTYMK	1.7685	3.407	9.05e-51	up
DUOX2	3.174	9.02546	2.86341e-25	up
DUOXA2	3.046	8.25919	6.865e-37	up
DUSP16	1.422	2.67957	1.565e-42	up
DUSP18	1.1525	2.22299	6.35e-45	up
DUSP2	1.5305	2.88886	1.53e-19	up
DUSP4	1.451	2.73397	1.85e-31	up
DUSP6	1.1705	2.2509	3.59e-15	up
E2F1	2.3255	5.01239	6.95e-73	up
E2F2	1.437	2.70757	1.175e-08	up
E2F3	1.1715	2.25246	1.64e-54	up
E2F5	1.677	3.19762	5.05e-64	up
E2F7	1.1975	2.29342	3.055e-66	up
E2F8	2.082	4.23394	4.865e-28	up
EBNA1BP2	1.1155	2.1667	1.04e-31	up
EBP	2.5335	5.78975	4.53e-26	up
EBPL	1.616	3.06524	2.825e-50	up
ECE2	1.62	3.07375	2.055e-60	up
ECT2	2.861	7.26519	5.85e-83	up
EDAR	1.9575	3.88388	1.195e-49	up
EDEM2	1.2285	2.34323	5.7e-44	up
EEF1A1P12	1.521	2.8699	6.65e-79	up
EEF1A1P5	1.4825	2.79433	2.575e-22	up
EEF1A1P6	1.7985	3.47858	1.185e-41	up
EEF1A1P9	1.551	2.9302	2.27e-88	up
EEF1B2	1.106	2.15248	1.815e-19	up
EEF1E1	1.211	2.31498	3.735e-41	up
EEF1G	1.083	2.11844	7.1e-16	up
EEPD1	1.0515	2.07268	4.225e-19	up
EFCAB11	1.493	2.81474	9.4e-57	up
EFNA1	1.736	3.3311	2.045e-33	up
EFNA2	2.4925	5.62752	7.7554e-08	up
EFNA3	3.4025	10.5744	6.55e-80	up
EFNA4	2.4545	5.48123	3.02e-44	up
EFNB1	1.3715	2.58739	8.65e-25	up
EFNB2	1.152	2.22222	2.03514e-19	up
EFTUD2	1.1335	2.1939	1.055e-34	up
EGFL6	1.2415	2.36444	8.9e-61	up
EHD4	1.055	2.07772	8.25e-18	up
EHF	4.1125	17.2976	1.98e-21	up
EIF1AX	1.5945	3.0199	8.5e-52	up
EIF1AXP1	2.8495	7.20751	5.75e-74	up
EIF2AK1	1.6525	3.14378	5.3e-63	up
EIF2S2	1.3345	2.52188	7.45e-42	up
EIF2S2P4	1.5805	2.99073	1.475e-76	up
EIF3C	1.206	2.30697	1.725e-24	up
EIF3CL	1.2715	2.41412	4.78e-38	up
EIF3I	1.034	2.04769	7.2e-22	up
EIF3M	1.2545	2.38584	2.36e-26	up
EIF4BP7	1.3115	2.48199	2.1e-57	up
EIF4E	1.2115	2.31578	4.335e-23	up
EIF4EBP1	1.46	2.75108	3.11e-32	up
EIF5A	1.2575	2.39081	1.39e-24	up
EIF5AP4	3.2875	9.76419	1.365e-107	up
EIF6	1.8805	3.68203	4.16e-53	up
ELF3	3.755	13.5011	3.695e-16	up
ELF4	1.193	2.28628	1.8423e-22	up
ELFN1-AS1	3.8915	14.8408	5.3e-105	up
ELMO3	2.6165	6.1326	4.02e-13	up
ELOVL6	1.516	2.85997	1.47e-10	up
EMC10	1.094	2.13465	1.745e-23	up
EME1	1.0505	2.07125	2.535e-29	up
EMG1	1.195	2.28945	2.24e-44	up
ENC1	2.8725	7.32333	7.8e-75	up
ENO1	1.339	2.52976	8.25e-22	up
ENOPH1	1.3725	2.58919	1.38e-50	up
ENPP3	1.0315	2.04415	0.0007715	up
ENPP5	1.23	2.34567	4.245e-41	up
TSPAN6	2.313	4.96915	7.5e-29	up
FUCA2	1.249	2.37677	1.905e-32	up
LASP1	1.605	3.04196	3.13e-24	up
ICA1	2.3305	5.0298	9e-39	up
FKBP4	1.2195	2.32866	2.62e-25	up
PRSS22	4.128	17.4844	3.78e-85	up
TMEM132A	1.6875	3.22098	2.925e-48	up
TNFRSF12A	2.762	6.78336	3.84e-23	up
RALA	1.422	2.67957	7.25e-56	up
TTC22	1.42	2.67586	0.001088	up
USH1C	3.643	12.4926	6.5e-19	up
GGCT	1.909	3.75549	2.795e-55	up
GTF2IRD1	1.5405	2.90895	4.39e-24	up
PNPLA4	1.3775	2.59818	7.00011e-38	up
PROM1	2.44	5.42642	3.00445e-10	up
NOS2	2.0925	4.26486	2.28333e-19	up
NOX1	5.2515	38.0942	5.4e-31	up
PLEKHG6	2.8995	7.46168	4.28e-13	up
SS18L2	1.1675	2.24622	3.19e-42	up
IL32	2.754	6.74585	1.135e-31	up
IYD	2.86	7.26015	1.03e-37	up
MLXIPL	1.238	2.35871	3.645e-12	up
ETV7	2.0945	4.27078	1.395e-53	up
NCAPD2	1.6045	3.0409	1.095e-51	up
PRSS3	3.698	12.978	6.45e-17	up
LYPLA2	1.0255	2.03566	1.075e-17	up
NME2	2.405	5.29636	2.17e-45	up
UTP18	1.2045	2.30457	4.69e-48	up
SYT7	2.3785	5.19996	3.02e-54	up
PLAUR	2.2605	4.79158	4.555e-33	up
SLC25A39	1.173	2.2548	2.535e-23	up
PGM3	1.1125	2.1622	3.17e-28	up
GPRC5A	3.9175	15.1107	2.245e-35	up
TACC3	2.0065	4.01806	1.035e-42	up
IL20RA	2.301	4.92799	1.48e-55	up
SLC38A5	3.4345	10.8115	3.13e-35	up
SYT13	1.549	2.92614	7.20027e-11	up
ZFP64	1.187	2.27679	5.85e-53	up
SERPINB1	1.804	3.49187	2.42e-26	up
GCLM	1.1985	2.29501	4.87e-33	up
TOMM34	2.3635	5.14617	5.25e-99	up
RNASET2	1.5865	3.0032	3.55e-31	up
MIPEP	1.4595	2.75013	1.33e-55	up
SH2D2A	1.301	2.464	5.8e-34	up
HMGB3	3.122	8.70594	4.155e-49	up
TSSC1	1.4325	2.69914	3.02e-51	up
FUT8	1.309	2.4777	4.155e-34	up
TMSB10	1.6625	3.16565	1.755e-25	up
SH3YL1	1.81	3.50642	7.85e-39	up
FAM136A	1.1245	2.18026	1.51e-39	up
RPL26L1	1.2605	2.39579	5.05e-44	up
METTL1	1.62	3.07375	7.4e-47	up
PI4K2B	1.493	2.81474	5.15e-48	up
SPDL1	1.1455	2.21223	2.19e-48	up
RTN4R	1.3535	2.55531	2.54e-34	up
TDP1	1.383	2.6081	2.325e-59	up
HSPA5	1.513	2.85403	4.655e-21	up
NOP16	1.295	2.45377	8.85e-37	up
EPN3	2.787	6.90193	2.515e-10	up
RCN1	1.596	3.02304	2.33e-48	up
RFC2	1.3445	2.53942	1.715e-40	up
FOXP3	1.2085	2.31097	1.485e-46	up
NFE2L3	3.652	12.5708	4.99e-122	up
RAD51	2.7505	6.7295	2.055e-45	up
POLQ	1.357	2.56152	1.23e-13	up
THOC3	2.0765	4.21783	7.25e-59	up
PRSS8	4.457	21.963	2.425e-16	up
RRP12	1.1825	2.2697	3.26e-31	up
MSMO1	1.9815	3.94903	3.855e-23	up
MRTO4	1.1765	2.26028	7.3e-37	up
LAMA3	1.4725	2.77502	2.21e-18	up
KCNQ1	3.5225	11.4915	1.565e-30	up
ENTPD2	1.127	2.18404	1.6e-16	up
LY75	3.246	9.48732	1.66e-45	up
OPN3	1.2035	2.30298	2.61003e-05	up
NOP58	1.174	2.25636	3.045e-30	up
IL17RB	1.5545	2.93732	9.75e-10	up
GYG2	1.339	2.52976	3.7813e-28	up
PKP2	2.822	7.07142	1.375e-14	up
GDI2	1.225	2.33755	3.16e-31	up
LAMC2	3.4205	10.7071	4.02e-63	up
SEC61A1	1.0295	2.04132	2.535e-26	up
NDC1	1.771	3.4129	1.36e-62	up
TBXAS1	1.4735	2.77695	6.55e-28	up
GNA15	1.1055	2.15173	2.05e-22	up
MRPS35	1.4345	2.70288	9.95e-41	up
RPL18	1.0355	2.04982	3.835e-12	up
LPAR2	1.1175	2.16971	6.2e-15	up
SLC12A2	2.674	6.38196	1.465e-68	up
FAR2	1.365	2.57576	2.08e-17	up
NTHL1	1.312	2.48285	6.6e-36	up
WDR3	1.733	3.32418	1.19e-55	up
MCM10	2.023	4.06428	1.19e-78	up
ERBB3	1.5475	2.9231	7.65e-18	up
KARS	1.059	2.08349	5.45e-29	up
TMEM206	1.5515	2.93122	1.46e-76	up
GSTO2	3.0995	8.57122	2.315e-31	up
MTHFD2	1.662	3.16455	1.21e-28	up
NGEF	2.0595	4.16842	3.99e-10	up
ZNRD1	1.4305	2.6954	7.7e-56	up
MTFR1	1.0345	2.0484	1.14e-37	up
TRAM1	1.258	2.39164	6.3e-33	up
PKM	1.3615	2.56952	2.015e-23	up
PRKCZ	1.46	2.75108	5.75e-14	up
FGFR3	1.3185	2.49407	0.003635	up
FTSJ1	1.0865	2.12358	1.835e-38	up
PRR11	2.95	7.72749	5.65e-89	up
POLR1A	1.159	2.23303	6.85e-44	up
KIF2A	1.0615	2.0871	5.5e-28	up
PITX1	1.7555	3.37643	1.65e-23	up
VPS35	1.1255	2.18177	7.8e-35	up
HES2	2.197	4.58525	3.84615e-11	up
GUCY2C	3.8835	14.7588	2.465e-19	up
PTPN3	2.116	4.3349	5.55e-21	up
SLC44A1	1.1505	2.21991	2.88585e-20	up
POLB	1.2175	2.32543	2.52e-47	up
ST6GALNAC1	2.1335	4.38781	0.00251635	up
PABPC1	1.8015	3.48582	2.43e-38	up
OSBPL3	1.5925	3.01571	2.155e-34	up
RAD18	1.243	2.3669	8.7e-61	up
WBSCR22	1.3175	2.49234	1.345e-45	up
TRIP13	2.8795	7.35895	1.425e-92	up
TFRC	1.6355	3.10695	1.29e-21	up
SMC1A	1.346	2.54206	4.425e-28	up
HSD17B10	1.1785	2.26341	1.155e-31	up
HMMR	3.2485	9.50377	4.765e-67	up
PVR	1.209	2.31177	2.615e-36	up
SCARB1	1.59	3.01049	4.6e-42	up
MCM2	2.9275	7.60791	5.4e-75	up
LLGL2	2.8175	7.0494	5e-12	up
NLE1	1.539	2.90593	7.2e-68	up
IGF2BP2	1.596	3.02304	3.045e-26	up
ST6GAL1	1.8565	3.62128	1.08e-27	up
MRPS34	1.1565	2.22916	4.095e-30	up
HACD3	1.7685	3.407	6.9e-52	up
MYDGF	1.217	2.32463	7.05e-27	up
TIPIN	1.0555	2.07844	1.385e-32	up
SRI	1.362	2.57041	0.00064065	up
NUP37	1.793	3.46535	1.485e-66	up
GTSE1	2.529	5.77171	5.45e-43	up
MOCOS	1.2145	2.3206	1.97e-33	up
WDR62	1.5735	2.97626	5.95e-49	up
MCM6	1.711	3.27388	3.175e-56	up
UNG	1.532	2.89186	8e-41	up
SPAG5	1.8975	3.72567	2.155e-28	up
TPD52	2.4295	5.38707	2.27e-29	up
TRAF4	1.65	3.13834	1.035e-12	up
ICAM3	1.16	2.23457	1.38e-11	up
MBNL3	1.3215	2.49926	5.5e-18	up
RAP1GAP	1.452	2.73587	0.000149	up
STXBP2	1.5335	2.89487	4.685e-10	up
UBE2T	2.761	6.77866	2.13e-64	up
EXOSC5	1.759	3.38463	3.135e-73	up
LAMP3	1.76	3.38698	1.415e-64	up
NEBL	3.188	9.11347	3.13e-124	up
TIGAR	1.1305	2.18935	4.655e-33	up
PAFAH1B3	2.3845	5.22163	4.13e-72	up
LRRC16A	1.3915	2.62351	8.05e-16	up
PTPRH	1.7025	3.25464	0.003213	up
KIAA0020	1.0185	2.02581	1.08e-25	up
HSP90AA1	1.1365	2.19847	4.91e-16	up
RBL1	1.182	2.26891	4.155e-72	up
NDC80	2.2805	4.85846	6.45e-46	up
TCF7	2.9805	7.8926	5.1e-95	up
GSK3B	1.378	2.59908	9e-58	up
GRHL2	3.241	9.45449	3.085e-37	up
NUFIP1	1.223	2.33432	4.41e-60	up
GSTP1	1.2475	2.3743	2.315e-26	up
RAB10	1.1225	2.17724	4.675e-30	up
MECOM	1.422	2.67957	2.6e-19	up
PREP	1.4595	2.75013	4.35e-35	up
SLC25A24	1.1075	2.15472	7.90069e-16	up
IGSF9	1.796	3.47256	0.002836	up
TTC39A	3.1385	8.80608	1.245e-17	up
ORC1	2.0515	4.14537	9.85e-54	up
MGST2	1.299	2.46058	4.58e-22	up
RAD54L	2.4	5.27803	1.06e-49	up
SNX10	1.4785	2.78659	2.155e-45	up
TMED2	1.4115	2.66014	3.56e-38	up
FTL	1.0305	2.04273	1.16e-09	up
LPCAT2	1.2395	2.36117	8.4e-40	up
NOP14	1.1375	2.19999	2.075e-36	up
SULT2B1	3.7205	13.182	1.405e-123	up
TPX2	4.5535	23.4823	3.42e-75	up
PDRG1	1.129	2.18707	4.065e-45	up
TGDS	1.2165	2.32382	3.085e-54	up
KIF9	1.189	2.27995	2.7e-43	up
SMOX	1.4265	2.68794	2.775e-39	up
SLC4A11	1.151	2.22068	7.95e-42	up
TESC	3.804	13.9675	2.315e-74	up
OAS1	2.456	5.48693	9.4e-27	up
RPLP0	1.278	2.42503	5.85e-18	up
TRMT6	1.1925	2.28548	1.99e-38	up
FXYD5	2.0035	4.00972	6.7e-41	up
FXYD3	3.303	9.86966	3.44003e-08	up
OTUB2	1.327	2.5088	1.575e-67	up
MRPS33	1.121	2.17498	4.44e-29	up
LYZ	3.275	9.67995	8.6e-35	up
TFAP4	1.6295	3.09406	1e-62	up
KIF4A	2.8535	7.22752	2.88e-70	up
PUS7	1.5745	2.97832	2.285e-59	up
ITGA6	2.0185	4.05162	9.8e-32	up
SEL1L3	2.781	6.87329	1.68e-27	up
ORC6	2.6765	6.39303	1.645e-51	up
EZR	1.76	3.38698	2.445e-20	up
XYLB	1.366	2.57755	1.985e-42	up
MSH2	1.5025	2.83333	3.975e-56	up
EPB41L4B	2.8115	7.02014	3.97516e-13	up
TMEM38B	1.329	2.51228	1.345e-37	up
NANS	1.1325	2.19238	1.192e-05	up
TBC1D2	1.058	2.08204	2.465e-19	up
SEMA4G	1.748	3.35893	0.00026882	up
SMIM24	3.578	11.9422	1.93e-15	up
TREM2	1.6395	3.11558	2.145e-24	up
SRPK1	1.9455	3.85171	1.095e-53	up
HSP90AB1	1.2555	2.3875	9.5e-22	up
SCD	2.9225	7.58159	2.955e-42	up
ERMP1	1.6165	3.0663	1.535e-34	up
TECR	1.291	2.44698	2.225e-32	up
TIMM13	1.289	2.44359	2.9e-30	up
MTAP	1.1755	2.25871	4.145e-34	up
MISP	4.8315	28.4726	2.48e-19	up
RASSF7	2.4775	5.56932	3.3e-11	up
RANBP1	1.3785	2.59998	1.155e-39	up
MMP11	3.5505	11.7167	1.825e-69	up
SNRPD3	1.032	2.04486	1.17e-29	up
PES1	1.2365	2.35626	1.845e-41	up
GGT1	1.2385	2.35953	2.4965e-07	up
SLC35E4	1.198	2.29421	1.47e-48	up
SH3BP1	1.6355	3.10695	2.06005e-08	up
NHP2L1	1.183	2.27048	2.885e-23	up
SLC5A1	3.9705	15.6762	8.35e-30	up
KDELR3	2.1735	4.51116	2.495e-52	up
TCF20	1.14	2.20381	1.085e-43	up
TOMM22	1.105	2.15099	2.04e-34	up
XBP1	1.173	2.2548	1.45e-17	up
MCM5	1.595	3.02095	4.945e-44	up
TTLL12	1.3785	2.59998	2.795e-15	up
IL2RB	1.134	2.19466	1.181e-15	up
RANGAP1	1.163	2.23923	4.625e-33	up
GZMB	2.715	6.56593	4.14e-32	up
POLE2	1.4855	2.80014	1.69e-34	up
GNPNAT1	1.8625	3.63637	3.39e-58	up
PLEK2	4.0815	16.9299	2.71e-35	up
ERH	1.0305	2.04273	2.705e-21	up
MTHFD1	1.156	2.22839	6.7e-36	up
GSKIP	1.6115	3.05569	3.71e-12	up
VRK1	1.4975	2.82353	1.805e-15	up
PCK2	1.9745	3.92992	4.965e-12	up
KIAA0391	1.016	2.0223	2.505e-28	up
PSME2	1.439	2.71133	8.45e-24	up
GSS	1.6615	3.16345	7.6e-31	up
MMP9	3.5635	11.8228	9.35e-58	up
PROCR	1.3675	2.58023	9.65e-13	up
GINS1	2.95	7.72749	2.295e-79	up
MYBL2	4.8585	29.0104	7.35e-78	up
HNF4A	4.6975	25.9471	3.085e-26	up
SALL4	1.193	2.28628	5.40003e-69	up
PFDN4	1.551	2.9302	6.15e-48	up
RAE1	1.3775	2.59818	3.105e-58	up
NELFCD	1.1365	2.19847	8.5e-41	up
PRPF6	1.2415	2.36444	1.635e-40	up
SLMO2	2.105	4.30198	1.725e-53	up
PSMA7	1.324	2.50359	8.35e-32	up
SLCO4A1	1.5815	2.99281	6.25e-27	up
MRGBP	1.1845	2.27285	6.1e-53	up
PTK6	3.251	9.52025	7e-15	up
TRIB3	3.628	12.3634	2.2e-93	up
SLC52A3	2.7825	6.88044	3.67e-30	up
HM13	1.7625	3.39286	4.195e-56	up
SEC23B	2.0785	4.22368	6.2e-47	up
FERMT1	5.0725	33.6492	9.8e-56	up
PLCB4	1.6075	3.04723	1.015e-32	up
POFUT1	1.642	3.12098	6.869e-66	up
PXMP4	1.119	2.17196	2.61e-41	up
PIGU	1.836	3.57019	5.7e-68	up
TNNC2	1.412	2.66106	6.9e-11	up
LIPG	2.0615	4.1742	1.435e-31	up
MXRA5	1.794	3.46775	1.36e-27	up
GPR143	2.5515	5.86243	2.935e-66	up
NXT2	1.743	3.3473	1.685e-75	up
PRPS2	1.091	2.13022	6.9e-19	up
SUV39H1	1.222	2.3327	1.14e-55	up
SLC35A2	1.5775	2.98452	1.59e-46	up
PGK1	1.575	2.97935	2.855e-34	up
MAGT1	1.3465	2.54294	6.3e-43	up
SMS	1.1165	2.1682	1.46e-29	up
RP2	1.1285	2.18631	1.25e-38	up
TIMP1	1.4275	2.6898	4.535e-17	up
SRPX2	1.0685	2.09725	8.6e-15	up
GLA	1.099	2.14206	3.885e-26	up
KIAA0226L	3.11	8.63383	1.39e-47	up
NDFIP2	2.725	6.6116	1.045e-37	up
KLF5	4.048	16.5413	6.3e-21	up
PARP4	1.3015	2.46485	2.395e-29	up
SLC25A15	2.0915	4.26191	1.185e-75	up
OLFM4	5.0175	32.3905	4.53512e-16	up
MSLN	3.819	14.1135	1.58e-39	up
NUTF2	1.1305	2.18935	6.9e-31	up
MMP15	1.1865	2.276	2.46e-10	up
ESRP2	3.0025	8.01387	1.585e-11	up
FA2H	2.8085	7.00556	3.06e-14	up
SLC7A5	2.7455	6.70622	5.8e-38	up
GSPT1	1.1575	2.23071	4.635e-30	up
TOX3	3.098	8.56231	3.605e-35	up
QPRT	2.2125	4.63478	1.27e-23	up
PYCARD	1.61	3.05252	8.45e-16	up
TMC5	4.0675	16.7664	1.84e-24	up
KNOP1	1.4105	2.65829	1.55e-50	up
RAB11A	1.1375	2.19999	9.25e-18	up
RHOV	1.577	2.98349	5.05e-13	up
OIP5	2.4615	5.50789	9.35e-48	up
RIPK2	1.0925	2.13243	2.57e-31	up
LAPTM4B	1.936	3.82643	2.19565e-56	up
POP1	1.0865	2.12358	2.09e-52	up
JPH1	2.159	4.46605	3.095e-65	up
ESRP1	4.161	17.889	8.1e-22	up
IL7	1.0635	2.09	5.25e-19	up
SPAG1	2.0205	4.05724	6.25e-26	up
TSTA3	1.7835	3.4426	4.1e-36	up
PYCRL	1.593	3.01676	7.35e-58	up
SQLE	2.967	7.81909	3.395e-48	up
SH2D4A	2.0865	4.24716	1.34e-31	up
TNFRSF10A	1.566	2.96083	3.1e-44	up
MCM4	2.595	6.04189	2.9e-56	up
KCNN4	2.9105	7.51879	4.33e-28	up
RNASEH2A	2.47	5.54044	7.1e-74	up
IL4I1	1.6015	3.03459	2.04e-40	up
FBL	1.405	2.64818	3.785e-33	up
SHD	2.403	5.28902	1.02535e-06	up
SLC1A5	2.304	4.93825	2.34e-53	up
TJP3	2.8455	7.18755	1.32e-08	up
MYH14	4.2305	18.7719	4.155e-19	up
RPS19	1.356	2.55974	9.35e-20	up
KDELR1	1.091	2.13022	9.9e-22	up
GRWD1	1.043	2.06051	6.05e-29	up
GRIN2D	2.9635	7.80014	2.62e-123	up
LIG1	1.5045	2.83726	1.255e-32	up
FAM83E	3.1705	9.00359	8.75e-09	up
PIK3R2	1.2645	2.40244	1.43e-38	up
LSR	4.3525	20.4283	4.365e-27	up
SIPA1L3	1.4065	2.65093	5.1e-14	up
ETHE1	1.296	2.45547	0.0039665	up
GTPBP10	1.0435	2.06122	7.95e-48	up
TTC26	1.026	2.03637	5.25e-44	up
MET	2.7785	6.86139	1.45e-93	up
RNF32	1.131	2.1901	3.145e-52	up
LMBR1	1.0725	2.10307	2.88e-41	up
WNT2	2.2375	4.71579	1.85e-77	up
LFNG	2.443	5.43771	4.52e-37	up
SSBP1	1.2335	2.35137	2.18e-32	up
EVX1	1.224	2.33593	4.355e-36	up
GARS	1.5985	3.02828	2.055e-43	up
SNX8	1.623	3.08015	4.94e-39	up
NUDT1	1.4745	2.77887	1.985e-44	up
LSM5	1.2665	2.40577	3.135e-41	up
MOGAT3	2.6315	6.1967	2.223e-10	up
PLOD3	1.2275	2.34161	5.3e-34	up
RPA3	1.7675	3.40463	9.9e-66	up
EZH2	2.016	4.04461	8.3e-35	up
SFRP4	1.9805	3.9463	8.95e-19	up
MEST	2.283	4.86689	6.35e-52	up
TSPAN13	2.264	4.80321	2.64e-22	up
PSMA2	1.2235	2.33513	2.455e-34	up
POLD2	1.4085	2.65461	1.83e-41	up
TBL2	1.177	2.26106	1.35e-45	up
LIMK1	1.2025	2.30138	8.3e-47	up
TRIM14	1.134	2.19466	3.625e-16	up
SUSD1	1.3215	2.49926	5.4e-35	up
EXOSC3	1.35	2.54912	3.045e-47	up
ERLIN1	1.418	2.67215	2.42e-30	up
KAZALD1	1.1375	2.19999	1.315e-12	up
NPM3	2.0675	4.1916	2.405e-57	up
GTPBP4	1.118	2.17046	1.015e-29	up
GLRX3	1.1015	2.14578	1.055e-29	up
TFAM	1.4555	2.74252	1.61e-44	up
UBE2S	2.2635	4.80155	2.68e-57	up
KRT23	4.4985	22.6039	1.295e-87	up
RNF43	5.316	39.836	5.65e-57	up
PNPO	1.422	2.67957	5.55e-44	up
SYNGR2	1.995	3.98616	7.65e-32	up
LGALS3BP	1.334	2.52101	2.12e-16	up
LRRC59	1.615	3.06312	6.4e-34	up
YWHAE	1.179	2.2642	4.375e-26	up
MAP2K6	1.808	3.50157	2.55e-12	up
SLC9A3R1	2.319	4.98986	1.48e-14	up
TMEM97	2.408	5.30738	7.6e-66	up
TMEM33	2.1265	4.36657	1.15e-68	up
NMU	1.8685	3.65153	5.45e-37	up
GRPEL1	1.0985	2.14132	1.405e-33	up
GAR1	1.2445	2.36936	1.27e-48	up
GALNT7	1.3195	2.4958	9.9e-14	up
TRIM2	1.5115	2.85106	7.6e-42	up
NEIL3	1.508	2.84415	1.035e-62	up
NCAPG	2.7605	6.77631	8.8e-60	up
HTATIP2	1.3915	2.62351	1.125e-19	up
ZPR1	1.415	2.6666	8.6e-41	up
MTCH2	1.6775	3.19873	9.75e-39	up
HSPA8	1.311	2.48113	1.32e-18	up
SIAE	1.3725	2.58919	0.0011785	up
PRPF19	1.3185	2.49407	8.25e-39	up
PVRL1	2.3815	5.21078	1.065e-51	up
MDK	1.768	3.40581	3.98e-21	up
SLC35F2	1.7395	3.33919	4.415e-21	up
EXPH5	1.2895	2.44443	2.22e-07	up
MLEC	1.6275	3.08977	2.125e-31	up
IL23A	1.282	2.43176	7.75e-58	up
PTGES3	1.119	2.17196	5.05e-23	up
KRT18	5.234	37.6349	7.35e-31	up
PPM1H	2.2475	4.74859	3.17e-113	up
MAGOHB	1.3595	2.56596	7.55e-50	up
FOXM1	3.2755	9.68331	1.11e-49	up
RAD51AP1	2.5725	5.94839	8.15e-62	up
MANSC1	1.205	2.30537	1.275e-28	up
SCNN1A	2.886	7.39218	6.30008e-09	up
OAS3	2.132	4.38325	6.35e-52	up
OAS2	1.3055	2.47169	6.1e-14	up
RASAL1	2	4	6e-10	up
VDR	2.8945	7.43586	3.39e-14	up
RFC5	1.089	2.12727	6.55e-40	up
TBC1D30	1.785	3.44618	1.27e-56	up
TIMELESS	1.6065	3.04512	4.645e-45	up
GAPDH	1.1875	2.27758	1.58e-13	up
FRK	1.546	2.92006	3.005e-22	up
PAK1IP1	1.209	2.31177	2.53e-41	up
NCOA7	1.728	3.31268	1.67e-37	up
FBXO5	1.4515	2.73492	1.21e-61	up
MCM3	1.564	2.95672	6.85e-47	up
GMNN	1.3395	2.53064	7.05e-12	up
PEX7	1.079	2.11257	1.57e-39	up
PERP	2.2485	4.75189	8.4e-67	up
UNC93A	1.424	2.68328	2.291e-47	up
MDFI	2.2455	4.74201	9.15e-49	up
PTK7	2.1285	4.37263	1.405e-52	up
GMDS	3.1395	8.81219	1.28e-25	up
TTK	2.7935	6.9331	5.25e-71	up
PRSS16	2.9035	7.48239	1.36e-15	up
MEP1A	3.5645	11.831	8.937e-07	up
SEMA5A	1.4085	2.65461	8.9265e-25	up
HMGCS1	1.3115	2.48199	3.085e-11	up
KIF20A	2.9595	7.77854	7.4e-60	up
SPARC	1.0985	2.14132	1.505e-08	up
HMGCR	1.4585	2.74822	1.255e-10	up
LMNB1	3.383	10.4324	5.35e-44	up
SUB1	1.211	2.31498	2.71e-30	up
PRLR	1.3155	2.48889	6.05012e-27	up
GNPDA1	1.1185	2.17121	5.9e-28	up
NUP155	1.088	2.12579	3.93e-54	up
WWC1	2.9425	7.68742	2.67e-49	up
H2AFY	1.322	2.50012	1.425e-34	up
STC2	1.1885	2.27916	9.05008e-14	up
RBP2	1.879	3.6782	2.76571e-29	up
LRRC31	1.908	3.75288	0.00010665	up
UMPS	1.441	2.71509	1.51e-50	up
PODXL2	2.5285	5.76971	5.25e-69	up
KIAA1257	1.586	3.00216	6.4e-69	up
MRPL3	1.5815	2.99281	6.9e-50	up
MAPKAPK3	1.242	2.36526	1.925e-46	up
RRP9	1.501	2.83039	7.25e-53	up
PLCH1	1.1865	2.276	7.15e-35	up
RTKN	1.189	2.27995	2.55e-32	up
NCL	1.1695	2.24934	1.395e-23	up
STEAP3	1.6875	3.22098	1.81e-23	up
TFCP2L1	1.9205	3.78554	0.0038418	up
GPD2	1.3335	2.52013	8.7e-24	up
ITGB6	1.827	3.54799	4.38e-26	up
PSMD14	1.608	3.04829	2.85e-59	up
PPM1G	1.185	2.27363	1.205e-34	up
REEP6	2.0735	4.20907	1.775e-56	up
GCA	1.2135	2.319	2.17e-31	up
GALNT3	4.2285	18.7459	8.2e-31	up
EVA1A	2.54	5.81589	1.205e-67	up
MRPL19	1.2155	2.32221	6.3e-37	up
REG1A	2.573	5.95046	1.17501e-13	up
STAT1	1.182	2.26891	2.41e-21	up
IGFBP2	2.0145	4.04041	4.08019e-16	up
HSPE1	1.8715	3.65913	1.46e-43	up
ODC1	1.7145	3.28183	4.795e-37	up
NOL10	1.092	2.13169	1.24e-44	up
PLEKHB2	1.153	2.22376	7.5e-14	up
SDC1	4.3935	21.0172	4.315e-25	up
SLC1A4	1.536	2.89989	5e-51	up
PNO1	1.3035	2.46827	3.025e-35	up
FARSB	1.1475	2.2153	2.77e-47	up
MRPL37	1.151	2.22068	7.7e-34	up
KIAA1324	3.2625	9.59644	6.45e-12	up
WDR77	1.2515	2.38089	2.87e-41	up
UCHL5	1.1695	2.24934	4.065e-39	up
TTF2	1.4085	2.65461	8.1e-43	up
KIF21B	1.4395	2.71227	8.1e-30	up
MYCL	1.925	3.79737	7.4e-29	up
MFAP2	1.1935	2.28707	1.025e-13	up
GALE	2.6715	6.37091	4.555e-22	up
SLC2A1	2.743	6.69461	1.48e-58	up
TSPAN1	3.1035	8.59501	1.1302e-05	up
IRF6	3.307	9.89706	1.25e-22	up
SLC35A3	1.4905	2.80986	5.50008e-09	up
STMN1	1.953	3.87179	1.335e-44	up
NEK2	3.8645	14.5657	2.665e-72	up
RPS6KA1	2.3585	5.12837	1.025e-11	up
PROX1	1.629	3.09299	1.72002e-74	up
TXNDC12	1.476	2.78176	3.82e-56	up
KIF14	1.5135	2.85502	9.45e-77	up
MREG	1.3065	2.47341	3.835e-34	up
MYB	3.7035	13.0276	1.48e-28	up
VAMP8	2.119	4.34393	4.78e-18	up
RPN2	2.009	4.02503	4.84e-61	up
TGIF2	1.2525	2.38254	2.125e-34	up
SPP1	1.447	2.72641	2.34e-06	up
UCHL3	1.957	3.88254	4.83e-69	up
SATB2	2.688	6.44419	7.111e-12	up
GDA	2.311	4.96227	1.57397e-09	up
TJP2	1.2965	2.45632	7.25e-26	up
PTBP3	2.1205	4.34845	7.25e-62	up
WDR34	1.2245	2.33674	7.05e-29	up
SET	1.527	2.88186	9.1e-38	up
NEK6	1.5475	2.9231	6.5e-49	up
YIPF4	1.049	2.0691	1.045e-34	up
EPCAM	5.4745	44.462	2.755e-22	up
HELLS	2.2005	4.59639	6.35e-56	up
HOXB8	3.23	9.38268	9.35e-38	up
MSX2	2.1655	4.48622	1.93e-41	up
RCL1	1.2155	2.32221	7.75e-45	up
MTHFD1L	2.1255	4.36354	1.665e-50	up
LRP11	1.592	3.01467	2.56e-59	up
NUDCD1	1.423	2.68143	3.19e-55	up
TNFSF11	1.4375	2.70851	1.21655e-63	up
PROSER1	1.3475	2.54471	4.7e-41	up
HSPH1	1.9395	3.83573	5.7e-33	up
TGFBI	2.8435	7.17759	1.425e-52	up
PLS1	4.04	16.4498	2.485e-16	up
TMPO	1.641	3.11882	8.6e-48	up
LYPLA1	1.7155	3.2841	1.13e-58	up
NCAPH	3.3295	10.0526	5.25e-63	up
MND1	2.6035	6.07759	1.67e-79	up
PLBD1	2.07	4.19887	1.415e-36	up
KIF18A	1.775	3.42238	1.595e-81	up
TMEM54	1.4655	2.76159	6.01815e-05	up
GPSM2	1.758	3.38229	5.2e-40	up
GTF3A	1.5255	2.87886	5.05e-34	up
INHBA	2.551	5.8604	2.27e-60	up
NT5C3A	1.2895	2.44443	2.43e-24	up
SPINK4	3.79	13.8326	4.715e-07	up
KIAA1549	1.577	2.98349	4.33e-92	up
TRIM24	1.136	2.19771	6.4e-59	up
PLAU	2.0015	4.00416	1.14e-30	up
P4HA1	1.1035	2.14875	2.72e-18	up
ZWINT	3.56	11.7942	1.36e-44	up
PRDX4	1.955	3.87716	6.4e-59	up
NLN	1.77	3.41054	2.425e-54	up
TSFM	1.2035	2.30298	1.005e-38	up
ORMDL2	1.0225	2.03144	3.42e-18	up
TUBA1B	1.1765	2.26028	1.435e-13	up
STIL	1.977	3.93674	3.475e-40	up
HJURP	2.749	6.72251	4.44e-56	up
PI3	4.2195	18.6293	1.40014e-17	up
SLPI	2.07	4.19887	1.965e-20	up
PIGT	1.1555	2.22762	3.1e-30	up
PARD6B	1.518	2.86394	1.045e-44	up
MOCS3	1.2135	2.319	2.26585e-81	up
PMEPA1	1.9275	3.80395	1.75e-33	up
RNF114	1.257	2.38998	1.12e-40	up
POF1B	4.4815	22.3391	7.95e-33	up
UNC5CL	1.372	2.58829	1.675e-31	up
TREM1	1.5935	3.01781	4.315e-18	up
SOX4	2.5145	5.714	7.1e-103	up
GLO1	1.2905	2.44613	1.52e-35	up
SSR1	1.5265	2.88086	2.565e-44	up
RPP40	1.423	2.68143	1.04e-59	up
RAB17	2.321	4.99678	3.835e-13	up
EREG	2.776	6.84951	7.25001e-47	up
MT1G	1.608	3.04829	0.001565	up
TMTC4	1.3585	2.56418	3.215e-59	up
TM9SF2	1.6505	3.13942	6.7e-41	up
SOX9	4.588	24.0506	1.43e-60	up
SRMS	1.2385	2.35953	1.155e-40	up
IL1B	2.134	4.38933	3.93e-23	up
POLR1B	1.478	2.78562	1.505e-69	up
PSD4	1.726	3.30809	2.67e-15	up
SH2D3A	2.576	5.96284	5.85e-17	up
SNRPD2	1.1545	2.22607	2.29e-25	up
FOXA2	3.8995	14.9234	8.2e-51	up
PSMF1	1.2675	2.40744	3.915e-26	up
SNRPB	1.7915	3.46175	4.36e-44	up
RRBP1	1.469	2.7683	6.45e-27	up
OVOL2	2.8305	7.11321	4.28e-22	up
SNRPB2	1.2095	2.31257	8.85e-33	up
ITPA	1.1835	2.27127	2.365e-29	up
FAM110A	1.7315	3.32073	4.665e-43	up
ERGIC3	1.3215	2.49926	6.15e-37	up
ROMO1	1.3	2.46229	3.625e-33	up
PLAGL2	1.9075	3.75158	1.82502e-75	up
PSMB2	1.1395	2.20305	3.935e-35	up
PDCD2L	1.4145	2.66567	9.4e-58	up
PRDX5	1.769	3.40818	1.26e-26	up
PRRG2	2.202	4.60117	1.99e-16	up
WNK4	2.295	4.90754	1.875e-09	up
TRAP1	1.29	2.44528	1.455e-41	up
UXT	1.054	2.07628	6.2e-27	up
TIMM8A	1.489	2.80694	1.055e-81	up
TSPAN8	4.3375	20.217	2.365e-15	up
RAB3IP	1.9845	3.95725	1.41e-30	up
YEATS4	1.3555	2.55886	1.85e-47	up
LRRC61	1.289	2.44359	4.61e-47	up
FGFRL1	1.2845	2.43598	9.75e-40	up
PKMYT1	3.4665	11.054	1.085e-50	up
TUBA4A	1.0615	2.0871	3.645e-20	up
VIL1	5.061	33.382	6.05e-23	up
SHFM1	1.4395	2.71227	8.35e-34	up
STYXL1	1.1845	2.27285	4.715e-29	up
SRD5A3	1.638	3.11234	9.9e-42	up
PAICS	2.3485	5.09294	5.05e-78	up
PPAT	1.7555	3.37643	5.45e-93	up
TST	2.0455	4.12816	6.70595e-07	up
RAC2	1.228	2.34242	6.45e-12	up
LIF	1.1605	2.23535	1.32e-12	up
RIBC2	1.074	2.10526	2.8e-47	up
KRT17	2.198	4.58843	4.825e-33	up
LSM8	1.6825	3.20984	2.435e-64	up
MRPS12	1.3035	2.46827	3.5e-34	up
MYO1B	1.4215	2.67864	4.65e-34	up
KNSTRN	1.5185	2.86493	6.3e-45	up
FAM64A	2.7095	6.54095	3.39e-48	up
TXNDC17	1.496	2.8206	9.95e-23	up
KLK10	3.126	8.73011	3.665e-52	up
KLK8	1.5025	2.83333	4.45e-30	up
RHBDF2	1.2395	2.36117	6.65e-28	up
SGOL1	2.318	4.9864	6.85e-78	up
KLF16	1.305	2.47084	6.25e-39	up
HDHD1	1.3925	2.62533	1.025e-36	up
GNL3L	1.14	2.20381	1.23e-50	up
SH3BP4	1.568	2.96493	3.84e-57	up
LDLR	1.183	2.27048	3.405e-10	up
THEM6	1.7375	3.33457	9.35e-52	up
PVRL2	1.1975	2.29342	4.095e-28	up
TOMM40	1.4845	2.7982	2.425e-39	up
RPL36	1.344	2.53854	1.085e-21	up
LSM7	1.3905	2.6217	3.355e-35	up
FCHO1	1.718	3.2898	1.68e-37	up
GDF15	3.664	12.6758	7.1e-48	up
LSM4	1.3915	2.62351	1.065e-31	up
HELZ2	1.633	3.10157	2.92e-50	up
SAMD10	1.3775	2.59818	3.695e-40	up
MNX1	2.425	5.37029	7.15e-23	up
RBBP8NL	2.5685	5.93192	2.325e-52	up
FIBCD1	1.704	3.25803	5.65e-09	up
SMPDL3B	2.98	7.88986	1.015e-12	up
ULBP3	1.159	2.23303	1.005e-63	up
EPS8L1	2.4275	5.3796	1.385e-18	up
GINS2	3.045	8.25347	3.755e-60	up
F12	2.6775	6.39746	6.65e-42	up
PRR7	1.5535	2.93528	2.43e-63	up
IDO1	1.584	2.998	8.673e-21	up
RAB11FIP4	2.7325	6.64606	2.85e-34	up
SLC6A6	2.1675	4.49244	5.45e-63	up
PSME3	1.0785	2.11184	1.86e-26	up
VPS25	1.106	2.15248	8.3e-26	up
TNS4	4.512	22.8164	2.02e-94	up
TOP2A	3.9285	15.2264	9.85e-58	up
PPP1R1B	3.2405	9.45122	2.81e-19	up
MCCC2	1.3615	2.56952	3.595e-26	up
NR0B2	1.827	3.54799	1.45e-48	up
RHPN2	3.236	9.42178	1.41e-27	up
GCH1	1.0805	2.11477	4.305e-18	up
LGALS3	1.8535	3.61376	1.335e-09	up
ZSWIM4	1.0305	2.04273	1.315e-44	up
PPARG	1.8245	3.54184	7e-15	up
NUP210	1.7645	3.39756	2.055e-39	up
RAN	1.8675	3.649	1.015e-39	up
FIGNL1	1.305	2.47084	4.705e-48	up
ITGB4	1.1625	2.23845	1.54e-18	up
NIP7	1.68	3.20428	1.62e-63	up
PCNA	2.3535	5.11063	1.135e-54	up
NXT1	1.1275	2.1848	1.77e-28	up
RAB25	4.609	24.4032	1.905e-23	up
MTL5	2.2005	4.59639	3.6e-27	up
MMACHC	1.169	2.24856	1.04e-46	up
POMP	1.4445	2.72168	9.55e-43	up
HMGB1P5	1.2895	2.44443	1.81e-22	up
LGR6	1.936	3.82643	5.85e-37	up
EPSTI1	2.379	5.20176	1.085e-50	up
RFC3	2.2905	4.89226	6.05e-87	up
RNF128	4.6085	24.3948	2.765e-42	up
SLC39A11	2.018	4.05022	3.35e-45	up
EPHB2	3.726	13.2324	4.46e-53	up
FAM83F	2.763	6.78806	1.335e-23	up
IRAK2	1.1255	2.18177	1.685e-35	up
REG4	4.526	23.0389	1.915e-14	up
VAV3	2.491	5.62167	3.23422e-16	up
PSRC1	1.218	2.32624	4.65e-31	up
FKBP11	1.397	2.63353	3.51e-18	up
TMEM106C	1.142	2.20687	1.485e-16	up
LDHA	1.448	2.7283	8.7e-21	up
SAA2	1.0765	2.10891	9.65249e-07	up
ERN2	2.132	4.38325	0.000243501	up
LRP4	1.7535	3.37176	6.9e-31	up
STK26	1.408	2.65369	7.8e-47	up
HOOK1	2.7985	6.95717	7.35e-22	up
TIMM10	1.0825	2.1177	4.16e-28	up
TCN1	1.405	2.64818	2.505e-39	up
UBAC2	1.34	2.53151	1.22e-47	up
STT3A	1.5495	2.92716	2.78e-45	up
RFK	1.3985	2.63627	8.805e-30	up
TMEM2	1.174	2.25636	5.15e-19	up
GOLM1	2.0435	4.12244	2.52591e-09	up
PSAT1	2.994	7.9668	2.26e-51	up
SDS	1.3255	2.5062	3.735e-12	up
HNF1A	3.1875	9.11031	2.86e-32	up
OASL	1.6495	3.13725	1.89e-09	up
HILPDA	2.139	4.40457	9.2e-30	up
SYNCRIP	1.123	2.17799	8.9e-33	up
PRR5L	2.5845	5.99808	2.08003e-10	up
NAT10	1.069	2.09798	4.87e-38	up
PRRG4	1.3325	2.51839	1.72e-17	up
GLS2	1.191	2.28311	1.105e-40	up
TROAP	3.203	9.20872	6.7e-38	up
ESPL1	1.935	3.82378	4.445e-35	up
KRT7	1.3065	2.47341	6.2e-21	up
HNRNPA1	1.0965	2.13835	9.75e-18	up
MAP7	3.629	12.3719	7.7e-47	up
SMPD2	1.1225	2.17724	4.22e-09	up
KCNK1	2.386	5.22706	2.7e-15	up
URB2	1.151	2.22068	1.405e-49	up
SERPINE2	2.236	4.71089	1.75e-23	up
MFSD9	1.0935	2.13391	2.44e-20	up
TBC1D4	1.332	2.51751	9.55e-33	up
LMO7	3.1805	9.06621	3.07e-26	up
NUDT15	1.6825	3.20984	1.075e-49	up
KDELR2	1.323	2.50186	4.555e-34	up
TTYH3	1.776	3.42475	5.4e-58	up
GALNT5	2.835	7.13543	3.3e-24	up
SKIL	1.13	2.18859	9.7e-39	up
IL1RN	2.081	4.231	3.68e-29	up
UGGT1	1.4535	2.73872	1.36e-62	up
TXN	1.629	3.09299	2.555e-28	up
SMC2	1.5335	2.89487	4.79e-60	up
SLC31A1	1.4775	2.78466	6.6e-31	up
KIF12	2.611	6.10927	3.27e-14	up
MYC	2.1075	4.30944	2.19e-28	up
RPS6	1.123	2.17799	1.65e-15	up
FOXP4	1.187	2.27679	3.45e-39	up
PPIL1	1.4455	2.72357	8.45e-40	up
TINAG	2.254	4.77004	0.000595785	up
HMGA1	3.6415	12.4796	9.4e-59	up
TCF19	1.297	2.45717	4.74e-32	up
IER3	1.954	3.87447	1.595e-27	up
TPMT	1.6325	3.1005	5.4e-19	up
FHDC1	1.146	2.21299	2.85e-16	up
NARS2	1.3475	2.54471	5.75e-52	up
MRPL15	1.1155	2.1667	1.935e-30	up
TTPA	1.1625	2.23845	2.0425e-27	up
GGH	4.097	17.1128	2.505e-45	up
TGS1	1.1005	2.14429	6.2e-46	up
SORL1	1.4945	2.81766	7.25013e-23	up
TMPRSS4	4.3495	20.3859	1.07e-20	up
MMP7	4.9235	30.3474	1.44e-104	up
TRIM29	3.9365	15.311	2.315e-83	up
SLC37A4	1.28	2.42839	1.74e-12	up
TMPRSS13	1.893	3.71407	4.86e-65	up
NUSAP1	2.998	7.98892	3.315e-47	up
KIF23	2.167	4.49089	1.095e-41	up
ITGA11	1.4625	2.75586	2.495e-27	up
STRA6	1.848	3.60001	1.49e-61	up
GCHFR	1.783	3.44141	4.82e-23	up
GIPC2	1.9285	3.80659	3.745e-19	up
RPL7P9	1.799	3.47979	3.65e-48	up
IFT172	1.048	2.06766	7.9e-18	up
EPT1	1.1295	2.18783	6.95e-45	up
SLC5A6	1.396	2.63171	1.63e-44	up
SLC3A1	2.0585	4.16553	0.0001333	up
KIF11	2.9335	7.63962	1.89e-66	up
KIF20B	1.641	3.11882	1.895e-69	up
RBP4	1.658	3.15579	3.95501e-13	up
PLA2G12B	1.5555	2.93936	3.355e-08	up
IDH1	1.8185	3.52714	1.86e-18	up
OLA1	1.9275	3.80395	2.095e-61	up
WDR12	1.6195	3.07269	1.06e-57	up
SLC40A1	1.868	3.65026	5.8e-20	up
GLCE	1.4635	2.75777	8.15e-44	up
LEF1	1.8605	3.63133	5.2e-45	up
SLC39A8	2.082	4.23394	2.525e-18	up
ERP27	1.1695	2.24934	1.3e-35	up
YARS2	1.2055	2.30617	5.75e-39	up
FAM60A	2.0315	4.0883	3.37e-68	up
RPL14P1	1.182	2.26891	1.5e-33	up
PHLDA1	2.493	5.62947	1.205e-46	up
TMEM19	1.106	2.15248	8.70001e-27	up
LGR5	3.752	13.473	2.045e-84	up
POC1B	1.455	2.74157	8.55e-55	up
LUM	1.1855	2.27442	4.11027e-06	up
SNRPF	1.624	3.08228	1.415e-56	up
SDSL	1.4125	2.66198	1.24e-15	up
SLC7A1	1.5575	2.94343	4.715e-39	up
PDX1	3.13	8.75435	3.81e-114	up
LNX2	1.4145	2.66567	8.55194e-51	up
SLC39A5	2.6925	6.46433	9.695e-08	up
GALNT6	3.3615	10.2781	3.85e-100	up
TMBIM6	1.0495	2.06981	1.61e-17	up
RAB20	1.3005	2.46314	1.285e-32	up
GRTP1	1.153	2.22376	4.31e-14	up
RAB15	1.9005	3.73343	5.9e-38	up
SORD	2.913	7.53183	2.345e-78	up
SLC27A2	3.265	9.61309	5.1e-20	up
GCNT3	3.027	8.15113	0.0003581	up
TSPAN3	1.172	2.25324	5.15015e-08	up
PCSK6	1.1535	2.22453	1.8665e-10	up
FANCI	2.1225	4.35448	1.195e-66	up
PMM2	1.404	2.64634	7.2e-31	up
NKD1	1.959	3.88792	2.11514e-33	up
MARVELD3	2.9925	7.95852	1.225e-10	up
IRF8	1.5665	2.96185	1.535e-15	up
RPS2	1.53	2.88786	9.85e-24	up
NOB1	1.602	3.03564	5.8e-56	up
TOM1L1	1.23	2.34567	6.2e-25	up
SKAP1	2.137	4.39846	4.43e-50	up
PTRH2	1.165	2.24233	2.7e-41	up
GATA6	1.0505	2.07125	1.09e-14	up
TP53	1.835	3.56771	2.79e-31	up
SLC16A3	1.6115	3.05569	3.885e-24	up
TNFRSF11A	1.391	2.6226	0.000950221	up
PMAIP1	1.983	3.95314	7.7e-51	up
GRB7	3.448	10.9132	4.685e-34	up
PPAP2C	4.082	16.9358	4.21e-30	up
HUNK	1.4705	2.77118	5.05e-34	up
TRPM2	2.3535	5.11063	1.92e-46	up
TM4SF5	3.6605	12.645	2.42e-26	up
FAM71E1	1.219	2.32785	1.955e-59	up
EPHA2	1.959	3.88792	4.105e-32	up
PGD	1.526	2.87986	8.35e-32	up
MYOM3	2.437	5.41515	4.405e-78	up
SH3BGRL3	1.119	2.17196	2.88e-12	up
IL22RA1	3.8535	14.455	8.15e-36	up
ZNF593	1.3275	2.50967	6.4e-50	up
PLK4	1.9375	3.83041	3.83e-44	up
SERBP1	1.1685	2.24778	1.095e-25	up
KIF2C	2.851	7.215	2.39e-63	up
SLC44A3	2.479	5.57511	2.29e-22	up
PSMA5	1.265	2.40327	1.14e-36	up
GPA33	3.762	13.5667	7.80008e-09	up
UCK2	1.3545	2.55708	2.505e-40	up
TMCO1	1.437	2.70757	1.735e-26	up
PVRL4	2.487	5.60611	2.77e-47	up
NUF2	2.798	6.95476	2.185e-65	up
PFDN2	1.018	2.02511	8.2e-23	up
HDGF	1.4535	2.73872	2.2e-41	up
RORC	1.933	3.81848	3.49004e-06	up
INTS7	1.4105	2.65829	5.9e-66	up
SMYD2	1.3265	2.50794	3.075e-56	up
TPM3	1.91	3.75809	1.945e-29	up
ILF2	1.2805	2.42923	2.25e-35	up
MLK4	2.3455	5.08237	2.055e-26	up
PLEKHA6	1.528	2.88386	4.415e-14	up
PDIA6	1.6165	3.0663	1.555e-38	up
SNRPG	1.3485	2.54647	2.545e-36	up
MALL	1.699	3.24676	0.0001575	up
POLR2D	1.3895	2.61988	3.425e-57	up
HSPD1	2.067	4.19014	7.55e-47	up
HES6	1.4425	2.71791	9.85e-30	up
FANCD2	1.586	3.00216	8.7e-37	up
RP11-977G19.10	1.5355	2.89889	2.805e-35	up
NR1I2	3.226	9.3567	4.69504e-14	up
SRPRB	1.758	3.38229	2.43e-55	up
NCEH1	2.1685	4.49556	3.185e-36	up
MANF	1.3485	2.54647	1.695e-22	up
ILDR1	2.7035	6.5138	7.85e-22	up
LYAR	1.4635	2.75777	8.45e-50	up
OCIAD2	2.737	6.66683	4.44e-57	up
NKD2	1.8285	3.55168	1.51e-29	up
SRD5A1	1.7425	3.34615	1.545e-52	up
MYO10	1.8715	3.65913	2.655e-39	up
FAM105A	2.419	5.348	1.225e-27	up
RPL37	1.2835	2.43429	3.905e-21	up
SKP2	1.478	2.78562	4.72e-64	up
GZMA	1.228	2.34242	9.475e-07	up
G3BP1	1.611	3.05463	2.155e-53	up
NHP2	1.0885	2.12653	1.17e-28	up
PLA2G7	1.758	3.38229	3.505e-26	up
TNFRSF21	1.246	2.37183	3.135e-23	up
PRIM2	1.23	2.34567	4.18e-62	up
NFKBIE	1.425	2.68515	3.195e-51	up
MMS22L	1.2105	2.31418	1.475e-62	up
MTFR2	2.1725	4.50804	6.65e-69	up
MDH2	1.0735	2.10453	7.9e-23	up
PSPH	1.712	3.27615	2.215e-67	up
TMEM209	1.1125	2.1622	3.235e-49	up
EPHA1	1.0815	2.11624	2.71e-24	up
NCAPG2	1.969	3.91497	6.95e-68	up
RAB19	1.201	2.29899	5.3e-13	up
SH3KBP1	1.375	2.59368	2.135e-23	up
IL2RG	3.1325	8.76953	1.485e-31	up
NSDHL	1.478	2.78562	5.15e-50	up
ZNF185	1.454	2.73967	4.60001e-50	up
GINS4	1.82	3.53081	5.25e-68	up
MRPS28	1.017	2.02371	3.245e-29	up
LACTB2	1.7555	3.37643	2.74e-52	up
MTDH	1.2795	2.42755	1.605e-33	up
MAL2	5.1305	35.0295	1.34e-32	up
SLC39A4	2.2875	4.88209	9.2e-16	up
SIGMAR1	1.2605	2.39579	5.2e-35	up
POLE3	1.0895	2.128	1.87e-30	up
SURF4	1.0865	2.12358	1.215e-25	up
NTMT1	1.2265	2.33999	1.805e-36	up
LCN2	6.5215	91.8686	2.795e-36	up
USP6NL	1.1975	2.29342	7.45e-58	up
PDSS1	1.587	3.00424	2.76e-22	up
PLEKHS1	3.3505	10.2	2.68e-53	up
MKI67	3.822	14.1428	2.27e-50	up
HSD17B12	1.465	2.76063	7e-34	up
SSRP1	1.047	2.06623	4.61e-26	up
KLHL35	1.2555	2.3875	1.24e-71	up
RPS3	1.144	2.20993	2.06e-16	up
ST14	4.641	24.9506	1.175e-20	up
HYOU1	1.424	2.68328	2.16e-28	up
TKFC	1.234	2.35218	1.975e-22	up
INCENP	1.643	3.12315	3.52e-51	up
HMGA2	1.456	2.74347	1.735e-30	up
MMP3	2.979	7.88439	2.105e-24	up
FCGR1A	1.114	2.16445	7.25e-11	up
LYPD6B	1.8405	3.58134	3.095e-42	up
IL18	1.193	2.28628	0.000805284	up
SLC7A11	1.6045	3.0409	5.9e-76	up
TWF1	1.15	2.21914	6.35e-28	up
TEX30	1.1615	2.2369	1.74e-32	up
KCTD14	2.307	4.94853	4.295e-61	up
PTPRO	2.644	6.25062	9.60001e-30	up
TMEM45B	4.2305	18.7719	6e-15	up
MGAT5	1.939	3.8344	6.8e-73	up
GEMIN6	1.0735	2.10453	1.75e-45	up
SPC25	3.075	8.42689	2.62e-70	up
SUV39H2	1.489	2.80694	9.2e-72	up
TMEM123	1.2825	2.4326	2.195e-24	up
PANK1	1.948	3.85839	3.66e-26	up
MARVELD2	2.956	7.7597	2.085e-30	up
TMEM87B	1.159	2.23303	1.805e-25	up
FAM49B	1.5475	2.9231	3.69e-47	up
LINC00467	1.282	2.43176	3.8e-43	up
RPIA	1.921	3.78685	2.695e-65	up
MSI2	1.318	2.4932	3.065e-54	up
GAL3ST2	1.89	3.70635	5.50725e-08	up
SKA1	2.0065	4.01806	3.955e-56	up
USP43	1.7125	3.27728	5.05e-13	up
VOPP1	1.2675	2.40744	1.93e-39	up
NIFK	1.707	3.26481	1.485e-62	up
PIK3AP1	1.424	2.68328	5.45e-27	up
PDIA4	2.3465	5.08589	1.245e-49	up
NAT2	1.7	3.24901	0.0015035	up
SFXN2	1.302	2.4657	7.35e-30	up
FUT6	3.5895	12.0378	1.73e-14	up
PCDH1	1.355	2.55797	1.435e-17	up
SH3RF2	2.187	4.55358	8e-12	up
PTDSS1	1.442	2.71697	1.15e-44	up
HKDC1	4.316	19.918	5.5e-49	up
RAB11FIP1	2.532	5.78373	8.7e-30	up
UTP14A	1.4975	2.82353	8.45e-61	up
MAPK13	2.9935	7.96404	6.8e-23	up
TMEM171	2.357	5.12304	0.002495	up
LRP8	1.9855	3.96	8.05e-61	up
FAM81A	1.1655	2.24311	2.535e-21	up
ETS2	1.612	3.05675	2.335e-30	up
SLC35B2	1.1205	2.17422	5.35e-38	up
TMEM164	1.47	2.77022	5.40003e-14	up
PSMG3	1.1765	2.26028	2.47e-34	up
KRTCAP3	3.988	15.8675	5.65e-22	up
MRPL17	1.7295	3.31613	6.15e-58	up
GRHL3	1.1865	2.276	1.5e-59	up
RHBDL2	1.786	3.44857	0.00346	up
TAGLN2	1.6055	3.04301	5.6e-31	up
F11R	2.372	5.17658	1.915e-28	up
MIS18A	1.7275	3.31153	1.94e-61	up
IFNGR2	1.025	2.03496	6.3e-21	up
GART	1.0285	2.0399	6.8e-32	up
LAD1	4.819	28.2269	9e-27	up
HOXB13	2.1965	4.58366	9.2875e-14	up
RUNX1	1.423	2.68143	3.29e-29	up
SIM2	2.22	4.65893	1.22e-96	up
HK2	2.268	4.81655	7.25e-12	up
LRRC36	1.2045	2.30457	5.9e-51	up
KALRN	1.151	2.22068	4.49e-11	up
TFF3	3.9145	15.0793	1.08e-12	up
TFF2	1.377	2.59728	9.30002e-20	up
TFF1	5.0015	32.0333	3.58e-30	up
TMPRSS3	2.318	4.9864	3.975e-84	up
SLC37A1	1.8265	3.54676	1.74e-10	up
WDR4	1.423	2.68143	1.655e-57	up
PDXK	1.5535	2.93528	8.25e-37	up
G6PD	1.0155	2.0216	3.44e-24	up
RRP1	1.1535	2.22453	5.4e-47	up
ICOSLG	1.119	2.17196	4.86e-30	up
ZDHHC12	1.7285	3.31383	2.12e-23	up
MPZL3	1.61	3.05252	4.26e-27	up
TLCD1	2.843	7.17511	7.35e-42	up
FDPS	1.1075	2.15472	1.13e-13	up
FGFR4	2.4545	5.48123	7.2e-28	up
LY6E	1.2355	2.35463	1.355e-08	up
TONSL	1.2905	2.44613	2.29e-30	up
RECQL4	2.0055	4.01528	1.645e-39	up
MGAT4B	1.713	3.27842	3.915e-13	up
RPL8	1.488	2.805	2.365e-23	up
YDJC	1.467	2.76446	1.15e-35	up
RACGAP1	1.877	3.6731	4.805e-46	up
SPC24	1.7215	3.29779	6.5e-43	up
POLR3K	1.4755	2.7808	6.3e-60	up
PAQR4	2.568	5.92987	2.395e-66	up
ZG16B	3.564	11.8269	2.115e-29	up
RPL29	1.0575	2.08132	4.24e-15	up
PDZK1IP1	5.1255	34.9083	3.105e-27	up
KIAA1522	1.8915	3.71021	6e-09	up
HENMT1	1.822	3.53571	2.055e-60	up
FLVCR1	1.1985	2.29501	1.395e-50	up
TFB2M	1.2165	2.32382	5.95e-53	up
FAM84A	3.391	10.4904	6.85e-29	up
VSNL1	3.573	11.9009	3.99e-99	up
H3F3A	1.264	2.40161	3.46e-23	up
SGPP2	2.6185	6.14111	1.5e-20	up
S100A11	2.2145	4.64121	6.5e-42	up
TGFA	2.16	4.46915	1.325e-13	up
NIPAL1	2.281	4.86015	2.865e-13	up
IHH	4.2055	18.4494	3.63e-20	up
KIAA1524	1.664	3.16894	3.415e-69	up
STT3B	1.541	2.90996	1.015e-55	up
SGOL2	1.7195	3.29322	1.03e-75	up
NUAK2	2.2085	4.62194	1.325e-23	up
RPL22L1	1.774	3.42001	9.8e-29	up
FABP1	2.421	5.35542	0.00307267	up
GMPS	1.4695	2.76926	1.08e-48	up
RBM47	2.719	6.58416	2.525e-12	up
IL17RE	2.072	4.20469	2.245e-09	up
PF4	1.7315	3.32073	6.3e-26	up
KIF15	2.3055	4.94339	5.8e-59	up
WDR43	1.587	3.00424	2.54e-60	up
SLC6A20	2.222	4.6654	1.715e-57	up
LIPH	3.131	8.76042	1.775e-11	up
TMEM41A	1.125	2.18102	1.56e-61	up
RPN1	1.593	3.01676	3.205e-44	up
RFC4	1.1055	2.15173	7e-32	up
TKT	1.2245	2.33674	9.55e-22	up
RFT1	1.638	3.11234	3.02e-74	up
GNL3	1.2555	2.3875	2.675e-31	up
SLBP	1.031	2.04344	9.5e-28	up
MFI2	1.6745	3.19209	1.39e-47	up
S100P	6.287	78.0864	1.69e-64	up
MST1R	1.8765	3.67183	4.59e-09	up
POC1A	2.276	4.84333	9.2e-53	up
PITX2	2.9895	7.94199	1.53e-31	up
HMGB2	1.2265	2.33999	1.115e-21	up
MAD2L1	3.627	12.3548	4.465e-71	up
ITGA2	2.37	5.16941	1.575e-73	up
F2RL1	3.91	15.0324	5.3e-14	up
SPINK1	4.1085	17.2497	1.67e-19	up
ESM1	2.392	5.24885	3.08e-120	up
SERINC5	2.2415	4.72888	9.05e-39	up
FOXQ1	3.5415	11.6439	1.705e-127	up
ACSL6	2.533	5.78774	5.15e-31	up
SFXN1	1.1645	2.24156	1.7115e-19	up
TMEM200A	1.7655	3.39992	4.01022e-25	up
PTTG1	3.6755	12.7772	4.33e-55	up
SHH	2.9895	7.94199	1.02e-82	up
HNF4G	2.971	7.8408	7.05e-20	up
TNFRSF11B	2.158	4.46296	1.00059e-57	up
TMEM184A	2.4735	5.5539	1.07e-08	up
YWHAZ	1.5855	3.00112	3.145e-35	up
SYK	2.002	4.00555	5.45e-42	up
KDM1B	1.3725	2.58919	7.05e-40	up
RASEF	2.7875	6.90432	7.15e-19	up
FBP1	2.0785	4.22368	3.82e-18	up
WBSCR27	1.572	2.97317	2.005e-21	up
RNF183	1.5905	3.01154	2.275e-61	up
STRBP	1.1245	2.18026	4.745e-32	up
ZNF367	1.655	3.14923	2.53e-76	up
MELK	3.347	10.1753	3.815e-61	up
SUGT1	1.309	2.4777	1.795e-41	up
GJB2	3.1935	9.14828	1.27e-16	up
SKA3	3.339	10.119	4.44e-102	up
LRR1	1.044	2.06194	1.32e-24	up
FAAH2	1.943	3.84504	2.62e-36	up
NUDT5	1.6205	3.07482	1.975e-50	up
OXGR1	1.193	2.28628	5.55e-19	up
PDZD8	1.473	2.77599	4.895e-49	up
HPRT1	1.835	3.56771	8.3e-61	up
VWA2	2.7645	6.79512	7.2e-109	up
PRAP1	5.496	45.1295	4.08e-26	up
TRUB1	1.148	2.21606	3.235e-41	up
GYLTL1B	4.026	16.291	4.65e-110	up
IFI27	2.4045	5.29452	6.3e-22	up
SMCO4	1.1765	2.26028	3.455e-15	up
GPT2	1.964	3.90142	6.55e-52	up
PPP1R14D	3.811	14.0354	4.05013e-13	up
SPINT1	3.7865	13.7991	1.325e-15	up
NOLC1	1.459	2.74918	4.92e-34	up
WDR72	1.718	3.2898	2.645e-48	up
RPL27A	1.1845	2.27285	8.45e-17	up
MCM7	1.2165	2.32382	8.8e-36	up
TMED3	1.582	2.99385	1.295e-28	up
MMP10	1.189	2.27995	1.225e-31	up
PPIB	1.51	2.8481	8.65e-29	up
FAM96A	1.285	2.43682	5.1e-17	up
KIAA0101	4.0445	16.5012	1.615e-43	up
GLYATL1	1.129	2.18707	1.72e-44	up
PLK1	3.0685	8.38901	2.785e-44	up
MYO1A	1.99	3.97237	0.0010565	up
STX3	1.2815	2.43092	7.4e-18	up
YWHAB	1.196	2.29104	8.5e-35	up
PDIA3	1.7505	3.36475	2.815e-35	up
NUDT21	1.329	2.51228	1.74e-36	up
PHB	1.394	2.62806	5e-29	up
SNRPD1	1.662	3.16455	8.3e-47	up
TMEM92	2.682	6.41745	5.05e-42	up
TRUB2	1.2445	2.36936	3.215e-44	up
LINC00483	2.8935	7.43071	5.925e-08	up
UGT1A6	1.602	3.03564	1.265e-13	up
PRR15L	4.1815	18.145	7.85e-19	up
FBXO22	1.211	2.31498	2.36e-39	up
MYO5B	3.769	13.6327	3.31e-21	up
RRM1	1.2015	2.29979	3.335e-36	up
TUBA1C	2.3695	5.16762	1.06e-40	up
TMC4	2.586	6.00432	7.15e-10	up
SPINT2	4.2045	18.4366	1.01e-22	up
FAM57A	1.6	3.03143	1.85e-53	up
GGT6	2.903	7.4798	5.4506e-05	up
KLK1	2.006	4.01667	0.000385512	up
KLK6	3.0235	8.13138	1.475e-62	up
KRT80	3.3955	10.5232	1.145e-139	up
NUDT8	1.776	3.42475	1.975e-15	up
EVPL	1.3695	2.58381	2.465e-21	up
TK1	3.2665	9.62309	1.26e-41	up
TMEM68	1.2555	2.3875	1.395e-49	up
KCTD5	1.2605	2.39579	5.05e-21	up
SLC3A2	1.2315	2.34811	6.6e-30	up
PBK	3.138	8.80303	3.57e-48	up
FAM83B	1.8145	3.51738	7.20017e-14	up
GLYCTK	1.331	2.51577	2.76001e-09	up
GNG4	2.719	6.58416	4.51e-36	up
TAP1	1.4485	2.72924	1.1e-28	up
RFWD3	1.5435	2.91501	1.145e-74	up
FEN1	2.1625	4.4769	2.235e-60	up
SERINC2	4.1055	17.2139	1.82e-15	up
FAM84B	2.1455	4.42446	2.16e-58	up
TMEM208	1.262	2.39828	1.57e-35	up
PLA2G4F	1.9185	3.7803	0.00024365	up
INPP5D	1.4085	2.65461	1.465e-09	up
TM4SF20	1.453	2.73777	1.775e-09	up
LGALS9	2.0915	4.26191	3.12e-08	up
PCSK9	3.775	13.6895	1.06e-37	up
LMAN2	1.4485	2.72924	2.01e-35	up
PRELID1	1.276	2.42167	2.55e-25	up
SH3TC2	1.2905	2.44613	6.05e-47	up
RASSF6	1.9355	3.82511	1.01001e-08	up
GJB1	4.8465	28.7701	1.845e-25	up
FASN	1.3655	2.57666	4.67e-15	up
HNRNPF	1.0795	2.1133	1.715e-22	up
REPS2	1.1325	2.19238	8.8e-31	up
MUC3A	4.113	17.3036	6.35e-23	up
SYAP1	1.221	2.33108	6.25e-55	up
TM4SF1	1.4375	2.70851	2.225e-14	up
MYO7B	1.247	2.37347	2.05387e-05	up
RP11-423H2.1	1.652	3.14269	1.15e-45	up
HNRNPA3	1.072	2.10235	1.92e-22	up
FABP6	3.6115	12.2228	5.6e-90	up
GLB1	1.372	2.58829	3.79e-38	up
TMED10	1.3245	2.50446	3.64e-23	up
GPRC5C	1.2835	2.43429	6.35e-09	up
TMEM182	1.374	2.59188	1.555e-82	up
KRT8	4.0225	16.2515	1.355e-18	up
METTL7B	3.7405	13.366	1.715e-22	up
PA2G4	1.332	2.51751	2.49e-32	up
TMC7	1.667	3.17554	7.8e-23	up
SMAGP	2.5785	5.97318	1.685e-18	up
HSPA4	1.197	2.29262	9.55e-34	up
FOXA3	3.4595	11.0005	4.83e-21	up
ZNF296	1.3495	2.54824	8.55e-26	up
HOXB9	4.137	17.5939	3.025e-21	up
SDR16C5	2.0935	4.26782	9.2e-23	up
TRIAP1	1.0485	2.06838	5.9e-34	up
RPS9	1.017	2.02371	5.15e-13	up
LRRC8E	2.23	4.69134	5.55e-122	up
FUT3	3.6755	12.7772	2.225e-12	up
NETO2	2.201	4.59798	9.4e-23	up
LRG1	1.791	3.46055	4.405e-19	up
SHCBP1	1.955	3.87716	1.23e-62	up
ESCO2	2.1575	4.46141	1.28e-55	up
KRT19	4.354	20.4496	1.275e-14	up
KRT15	1.741	3.34267	2.59e-28	up
NAT1	1.326	2.50707	4.9605e-05	up
KRT20	3.692	12.9242	1.1e-06	up
GLOD5	1.5045	2.83726	0.000206295	up
POLR1C	1.1435	2.20916	8e-41	up
RSL1D1	1.4615	2.75395	5e-37	up
LRRC8D	1.4565	2.74442	3.37e-34	up
LGALS4	3.014	8.07801	2.165e-08	up
RHNO1	1.4435	2.7198	1.49e-53	up
RRM2	4.569	23.7359	1.275e-53	up
RPS21	1.8345	3.56648	5.1e-33	up
RPS7	1.198	2.29421	1.775e-20	up
ZNF217	1.1635	2.24	1.265e-28	up
PPIH	1.5275	2.88286	1.79e-48	up
REG3A	2.0785	4.22368	8.20023e-25	up
EPHX4	2.4935	5.63142	2.81e-91	up
LRRC15	1.1655	2.24311	5.65e-17	up
SNTB1	1.948	3.85839	5.1e-71	up
MTBP	1.131	2.1901	7.55e-66	up
MRPL13	1.2795	2.42755	1.555e-37	up
TP53RK	1.3775	2.59818	6.75e-57	up
POP7	1.0205	2.02862	3.705e-32	up
FGGY	1.208	2.31017	3.075e-41	up
IL17D	1.424	2.68328	1.98e-40	up
PPP1CA	1.2765	2.42251	4.31e-24	up
OVOL1	3.438	10.8378	5.15e-22	up
MYEOV	3.4345	10.8115	6.75e-51	up
MIR4435-2HG	2.047	4.13246	2.785e-45	up
RXFP4	1.1445	2.2107	6.5589e-07	up
HPSE	1.2125	2.31739	1.4452e-10	up
MRPL57	1.012	2.0167	1.085e-33	up
TRIB1	1.4115	2.66014	2.47e-16	up
OLR1	1.087	2.12432	3.595e-26	up
PPP1R14B	1.202	2.30058	1.155e-28	up
SMARCC1	1.1445	2.2107	1.43e-30	up
NUDT4	1.545	2.91804	1.795e-45	up
SLC19A1	1.0515	2.07268	5.1e-34	up
MUC13	4.966	31.2547	2.905e-20	up
TOMM20	1.106	2.15248	1.45e-27	up
JUP	2.737	6.66683	8.25e-29	up
GPR160	3.8665	14.5859	4.6e-28	up
SPTBN2	2.2705	4.8249	5.2e-84	up
GOLIM4	1.707	3.26481	3.58e-36	up
FBXO45	1.064	2.09072	8.3e-45	up
FAM3C2	1.7345	3.32764	1.185e-32	up
TRMT10C	1.249	2.37677	7.85e-46	up
SLC16A13	1.5325	2.89287	1.625e-35	up
EXO1	2.564	5.91345	9.6e-87	up
ZWILCH	1.636	3.10803	1.245e-57	up
GOLT1A	3.326	10.0283	1.085e-43	up
UGT8	3.3865	10.4577	2.99e-25	up
SLC29A2	1.982	3.9504	1.285e-16	up
TMEM167A	1.1315	2.19086	7.95e-36	up
SEZ6L2	2.293	4.90074	1.03e-52	up
FUT1	1.0355	2.04982	2.31e-51	up
LRRC75A-AS1	1.0625	2.08855	1.85e-16	up
UBE2C	4.986	31.691	1.085e-58	up
MARCKSL1	3.17	9.00047	8.8e-43	up
KCNE3	2.795	6.94031	8.05e-44	up
UCP2	1.2835	2.43429	1.675e-15	up
MRPL48	1.385	2.61172	7.85e-22	up
FOSL1	2.207	4.61714	8.55e-11	up
RMI2	2.743	6.69461	2.07e-53	up
KDF1	3.3125	9.93486	5.15e-22	up
LINC01106	1.838	3.57514	1.56e-12	up
RUVBL1	1.6155	3.06418	6.7e-62	up
SFN	4.219	18.6228	2.325e-17	up
ETV4	5.3395	40.4902	1.735e-181	up
TPRN	1.5575	2.94343	5.15e-13	up
GPX2	5.9195	60.5267	5.9e-28	up
HSD11B2	2.3655	5.15331	0.002775	up
PRR15	4.185	18.1891	7.45e-18	up
LMNB2	1.989	3.96962	8.8e-59	up
MYO1D	2.2975	4.91605	6.2e-12	up
TYMS	2.3035	4.93654	3.53e-24	up
FUT2	3.261	9.58647	9.2e-14	up
MUC20	2.3705	5.1712	6.65e-19	up
ZDHHC13	1.232	2.34892	1.04e-16	up
EPS8L2	1.1715	2.25246	0.00029002	up
NUDT4P1	2.4225	5.36099	2.48e-57	up
TALDO1	1.214	2.3198	4.355e-29	up
PUS1	1.1775	2.26184	4.555e-37	up
ZFAS1	1.9135	3.76722	4.365e-45	up
TGIF1	1.239	2.36035	3.36e-30	up
ZBTB33	1.32	2.49666	1.865e-77	up
SAMD12	1.362	2.57041	2.675e-36	up
GSG2	1.3845	2.61081	7.5e-45	up
RP5-1061H20.4	1.11	2.15846	1.15e-43	up
UBE2N	1.5015	2.83137	1.89e-36	up
STAP2	3.302	9.86282	1e-12	up
NT5DC1	1.084	2.11991	4.69e-28	up
GPR35	2.577	5.96698	2.13e-25	up
RPP25	1.633	3.10157	1.3e-32	up
STX19	2.304	4.93825	6.40007e-13	up
TMEM52	1.484	2.79723	3.945e-26	up
TMEM139	3.212	9.26634	6.25e-23	up
RNF186	3.0445	8.25061	1.97305e-11	up
FAM101A	2.0965	4.27671	1.725e-09	up
EXOSC4	1.3805	2.60359	1.19e-46	up
RMI1	1.4385	2.71039	2.05e-48	up
FBXO34	1.2535	2.38419	9.75e-18	up
RRS1	1.363	2.57219	4.245e-35	up
RCC2	1.735	3.32879	7.6e-56	up
FARSA	1.285	2.43682	4.525e-45	up
FUCA1	1.267	2.40661	0.0001475	up
TMEM125	2.9835	7.90903	1.195e-12	up
HTR1D	1.7865	3.44977	2e-69	up
GRM8	2.4605	5.50407	1.535e-56	up
PPP1R14BP3	1.3415	2.53415	7.1e-40	up
TMEM150B	2.6065	6.09024	8.7e-24	up
RCC1	1.9245	3.79605	1.52e-45	up
RP1-278E11.3	1.0915	2.13095	7.65e-52	up
TIGD2	1.2175	2.32543	5.9e-66	up
SRP9P1	1.849	3.6025	1.54e-13	up
GPR157	1.34	2.53151	4.77e-57	up
ZDHHC20	1.686	3.21763	1.685e-60	up
PPA1	2.175	4.51586	4.52e-57	up
LINC01559	3.094	8.5386	7.15103e-17	up
SSR4	1.416	2.66845	3.165e-23	up
FAM83H	4.241	18.909	9.05e-40	up
MRPL14	1.2985	2.45973	3.095e-40	up
NQO1	2.874	7.33095	2.29e-34	up
F2R	1.4385	2.71039	5.3e-34	up
NPM1	1.4865	2.80208	8.15e-25	up
HIST3H2A	1.5055	2.83923	1.925e-30	up
TMEM102	1.8305	3.5566	1.78e-17	up
LRRC75A	1.318	2.4932	0.000366	up
SYNE4	1.7285	3.31383	2.48e-17	up
RPL24P4	1.309	2.4777	1.135e-36	up
MRPS23	1.463	2.75681	1.545e-38	up
PHLDA2	3.019	8.10606	9.35e-31	up
SLC35C1	1.3025	2.46656	8.75e-21	up
SNRPE	1.3665	2.57844	9.05e-43	up
RTKN2	1.384	2.60991	2.645e-49	up
TMEM30B	2.5815	5.98562	1.385e-12	up
FAM89A	1.4135	2.66383	1.42e-33	up
SHMT2	2.025	4.06992	8.45e-57	up
KPNA2	2.508	5.68831	6.4e-64	up
[truncated: 3,065 more rows]
