# Supplementary material for: Patients‐Derived Organoids Sequencing‐based FOXP4 Facilitates Radioresistance by Transcriptionally Modifying GPX4 to Regulate ferroptosis in Colorectal Cancer
Source: Adv Sci (Weinh). 2025 Aug 11;12(37):e07080. doi: 10.1002/advs.202507080 (PMC12499432; doi:10.1002/advs.202507080)
Supplement: Supplementary file 12 — Supporting Information [file ADVS-12-e07080-s009.xlsx]

## Sheet: Summary
	Header line description of worksheet "Quant"
	Project	Description
	Symbol ID	Indicates the name of the symbol
	FPKM	The number of the gene in Fragments Per Kilobase of exon model per Million mapped fragments
	TPM	The number of the gene in Transcripts Per Kilobase of exon model per Million mapped reads

## Sheet: Quant
FOXP4 and GPX4 expressions in CRC cells and PDOs
Symbol ID	FOXP4（TPM/FPKM）	Log2 FOXP4	GPX4（TPM/FPKM）	Log2 GPX4
HCT116-01	7.63976	0.340887	68.5603	0.163953
HCT116-02	7.43585	0.345483	73.1479	0.161479
HCT116-03	6.69085	0.364672	70.6737	0.162784
HCT116R-01	11.6844	0.281967	289.16	0.122313
HCT116R-02	12.7348	0.272427	298.76	0.121612
HCT116R-03	14.6723	0.258063	241.035	0.126373
HCT15-01	14.408	0.259822	169.883	0.134982
HCT15-02	13.3341	0.267591	149.545	0.138419
HCT15-03	13.0427	0.269893	128.469	0.14275
HCT15R-01	24.9824	0.215385	745.151	0.104807
HCT15R-02	20.8714	0.228131	630.31	0.107528
HCT15R-03	21.383	0.226327	750.195	0.1047
PDO-01	27.34	0.209514	444.88	0.113672
PDO-02	64.2295	0.166523	279.707	0.123035
PDO-03	31.25	0.201378	454.78	0.113263
PDO-04	45.92	0.181125	218.26	0.128702
PDO-05	38.4	0.190004	368.32	0.117305
PDO-06	45.8159	0.181232	350.924	0.118273
PDO-07	24.26	0.217367	316.81	0.120374
PDO-08	27.27	0.209677	254.77	0.125109
PDO-09	36.66	0.192451	192.93	0.131719
PDO-10	21.27	0.226719	231.75	0.127284
PDO-11	53.82	0.173911	359.95	0.117763
PDO-12	33.68	0.19709	270.25	0.123791
PDO-13	19.97	0.231494	181.42	0.133277
PDO-14	84.7847	0.15611	225.574	0.127919
PDO-15	84.1978	0.156355	329.103	0.119583
PDO-16	33.2409	0.197828	290.891	0.122185
PDO-17	49.5653	0.17758	266.901	0.124067
PDO-18	68.8998	0.163762	306.704	0.121055
PDO-19	68.8587	0.163785	183.229	0.133023
PDO-20	45.0797	0.182003	210.21	0.129606
PDO-21	66.04	0.165419	476.03	0.112424
PDO-22	55.9	0.172272	410.93	0.115171
PDO-23	45.85	0.181197	634.9	0.107407
PDO-24	57.85	0.170816	586.23	0.108751
PDO-25	67.57	0.164519	539.89	0.110174
PDO-26	29.89	0.204015	417.76	0.114856
PDO-27	63.1075	0.167231	427.195	0.114433
PDO-28	57.06	0.171397	559.07	0.109566
PDO-29	87.5974	0.154971	540.353	0.110159
PDO-30	73.6184	0.161238	459.112	0.113088
PDO-31	49.1997	0.177918	412.795	0.115084
PDO-32	79.8089	0.158266	368.902	0.117273
PDO-33	42	0.185449	483.58	0.112138
PDO-34	83.4126	0.156686	217.667	0.128767
PDO-35	155.681	0.137316	281.678	0.122882
PDO-36	70.9302	0.162646	344.682	0.118636
PDO-37	107.107	0.148304	308.913	0.120904
PDO-38	80.2248	0.158078	395.386	0.115914
PDO-39	126.286	0.143255	644.766	0.107151
PDO-40	56.9716	0.171463	428.838	0.11436
