# Supplementary material for: Patients‐Derived Organoids Sequencing‐based FOXP4 Facilitates Radioresistance by Transcriptionally Modifying GPX4 to Regulate ferroptosis in Colorectal Cancer
Source: Adv Sci (Weinh). 2025 Aug 11;12(37):e07080. doi: 10.1002/advs.202507080 (PMC12499432; doi:10.1002/advs.202507080)
Supplement: Supplementary file 13 — Supporting Information [file ADVS-12-e07080-s004.xlsx]

## Sheet: Summary
			Header line description of 2 worksheets
			Project	Description
			Seq names	Chromosome where the Peak is located
			Start	The start of the Peak
			End	The End of the Peak
			Peak Score	The signal score of the Peak
			Distance To TSS	The distance between the peak center and the nearest transcription start site (TSS)
			Gene Name	Indicates the name of the gene which is closest to the center of the peak

## Sheet: Sheet1
HCT116-shCtrl vs HCT116-IgG Differential Peaks
Seq names	Start	End	Peak Score	Distance To TSS	Gene Name
chr1	10003	10589	1352.78	-1573	DDX11L1
chr1	12200	12729	54.7525	455	DDX11L1
chr1	33756	34406	12.2822	1992	FAM138A
chr1	71449	71977	10.6352	6294	OR4F5
chr1	93378	93661	133.47	-2415	ENSG00000239945
chr1	103636	103968	266.814	-12697	ENSG00000239945
chr1	126496	126786	49.3942	2532	ENSG00000238009
chr1	135702	136191	141.834	-52	ENSG00000268903
chr1	143701	143993	914.962	2984	ENSG00000241860
chr1	145127	145531	49.3427	1502	ENSG00000241860
chr1	147194	147694	16.8547	-613	ENSG00000241860
chr1	152044	152356	25.0972	-2493	ENSG00000241860
chr1	165094	165606	78.6283	3417	ENSG00000241860
chr1	180444	181831	601.716	-1558	DDX11L17
chr1	183123	183647	115.026	689	DDX11L17
chr1	185094	185753	90.3366	2534	MIR6859-2
chr1	186299	186609	150.476	1504	MIR6859-2
chr1	198713	199323	39.023	-3607	WASH9P
chr1	199755	200152	42.6297	-4543	WASH9P
chr1	261660	262026	235.11	-2819	ENSG00000228463
chr1	279717	280041	32.1293	-11063	ENSG00000228463
chr1	282746	283250	135.715	-14182	ENSG00000228463
chr1	363044	363738	75.9667	2760	ENSG00000237094
chr1	364704	365224	82.0392	1187	ENSG00000237094
chr1	367586	367995	38.5149	659	ENSG00000237094
chr1	369226	369905	32.8938	-1116	ENSG00000237094
chr1	372189	373240	16.4368	-4265	ENSG00000237094
chr1	374132	374632	17.9524	5590	ENSG00000237094
chr1	383792	384380	15.2638	-4114	ENSG00000237094
chr1	403798	404156	13.3584	-24005	ENSG00000237094
chr1	407202	407632	69.2885	-27445	ENSG00000237094
chr1	426691	426970	9.66698	-13039	WBP1LP7
chr1	429902	430323	2.1452	-9757	WBP1LP7
chr1	431374	431750	46.7814	-8308	WBP1LP7
chr1	432791	433341	38.8709	-6804	WBP1LP7
chr1	434321	434918	20.0665	-5250	WBP1LP7
chr1	459197	459626	77.9578	-7734	OR4F29
chr1	487097	487473	48.6472	184	CICP7
chr1	499320	499665	22.713	-318	ENSG00000237094
chr1	522158	522473	19.8304	612	ENSG00000237094
chr1	523690	524202	63.6962	-1018	ENSG00000237094
chr1	597803	598611	34.2834	344	ENSG00000230021
chr1	606609	606951	207.324	6033	ENSG00000230021
chr1	611098	612186	130.917	1171	ENSG00000230021
chr1	629301	630002	4141.08	12	MTND2P28
chr1	630767	631175	2083.16	-103	MTCO1P12
chr1	631887	632647	2824.04	146	ENSG00000278791
chr1	633432	634161	36388.4	101	MTATP6P1
chr1	640561	640963	49.9748	6386	MTCO3P12
chr1	642952	643382	100.428	8791	MTCO3P12
chr1	662432	662772	12.6337	-12240	WBP1LP6
chr1	667671	668222	236.979	-6895	WBP1LP6
chr1	668511	668812	37.1841	-6180	WBP1LP6
chr1	679846	680121	133.82	5142	WBP1LP6
chr1	694168	694597	85.2425	-7729	OR4F16
chr1	737905	738450	88.2123	-5114	ENSG00000230021
chr1	741050	741395	17.0218	-8159	ENSG00000230021
chr1	760595	761060	283.352	-83	ENSG00000229905
chr1	764022	764337	9.32031	3269	ENSG00000229905
chr1	772155	772576	2.96935	1914	ENSG00000228327
chr1	779670	780112	188.692	919	LINC01409
chr1	803407	804098	5.40636	-83	LINC01409
chr1	821192	821552	67.2846	-3660	ENSG00000230092
chr1	821924	822597	610.036	-2877	LINC01128
chr1	834653	834945	189.247	3182	LINC01128
chr1	835878	836215	81.6999	4430	LINC01128
chr1	836978	837530	116.921	5637	LINC01128
chr1	859864	860293	133.155	-147	ENSG00000288531
chr1	866087	866750	175.359	3782	FAM41C
chr1	873226	873545	477.199	94	TUBB8P11
chr1	873853	874323	174.584	796	TUBB8P11
chr1	875933	876449	21.0907	611	FAM41C
chr1	884969	885339	113.086	-7920	ENSG00000283040
chr1	907519	908215	16.0746	3033	ENSG00000272438
chr1	908986	909715	216.09	-2084	ENSG00000230699
chr1	917243	917625	157.517	1100	LINC02593
chr1	918278	919449	240.514	-330	LINC02593
chr1	924489	925063	173.893	-374	SAMD11
chr1	931510	931932	99.7046	1409	SAMD11
chr1	932008	933164	92.7933	2274	SAMD11
chr1	935386	936565	231.465	-3299	SAMD11
chr1	936748	937274	45.2942	-2264	SAMD11
chr1	937759	938746	25.1816	-1022	SAMD11
chr1	939689	940643	102.355	-180	SAMD11
chr1	940760	941315	283.558	-38	SAMD11
chr1	941403	941702	18.702	477	SAMD11
chr1	942753	944193	102.48	1307	SAMD11
chr1	944490	945102	115.485	766	NOC2L
chr1	947076	947806	72.0877	-381	NOC2L
chr1	949419	949699	2306.78	-2499	NOC2L
chr1	951626	952350	74.6048	-4928	NOC2L
chr1	954936	955396	166.823	3292	NOC2L
chr1	957073	957509	88.2502	1167	NOC2L
chr1	964370	964976	160.868	1121	KLHL17
chr1	968875	969226	235.756	-1824	PLEKHN1
chr1	979686	980300	194.634	1036	PERM1
chr1	981796	982349	167.294	20	PERM1
chr1	990875	991241	120.166	6993	ENSG00000272512
chr1	991790	992760	96.3748	5776	ENSG00000272512
chr1	996373	996714	106.559	1507	ENSG00000272512
chr1	999894	1000803	556.747	-177	HES4
chr1	1001350	1001900	58.2238	480	ISG15
chr1	1010268	1010631	167.219	-2221	ENSG00000231702
chr1	1018531	1018826	148.74	-1441	AGRN
chr1	1020752	1021370	170.687	938	AGRN
chr1	1030619	1031589	146.058	-3002	AGRN
chr1	1037763	1038428	496.594	3229	AGRN
chr1	1041106	1041780	37.3855	-3956	AGRN
chr1	1049235	1050233	258.805	1205	AGRN
chr1	1056477	1056971	89.2999	1691	ENSG00000242590
chr1	1058693	1059345	10.8933	-668	ENSG00000217801
chr1	1069260	1069585	149.704	4883	RNF223
chr1	1070943	1071359	55.3794	3155	RNF223
chr1	1072946	1074088	394.271	789	RNF223
chr1	1075860	1076410	168.11	-1829	RNF223
chr1	1079111	1079731	127.295	4651	C1orf159
chr1	1101455	1101836	250.672	4061	ENSG00000285812
chr1	1118550	1119078	238.068	-2453	C1orf159
chr1	1121783	1122145	60.1209	-5603	C1orf159
chr1	1132225	1132607	127.543	-4601	LINC01342
chr1	1143491	1145091	408.322	7274	LINC01342
chr1	1175573	1175960	287.718	1869	TTLL10
chr1	1176724	1177134	208.142	2626	TTLL10-AS1
chr1	1211497	1212446	86.848	1526	TNFRSF4
chr1	1212740	1213284	162.607	486	TNFRSF4
chr1	1213692	1214102	14.5864	241	TNFRSF4
chr1	1229741	1230389	134.508	-1469	SDF4
chr1	1237426	1238087	270.982	5401	C1QTNF12
chr1	1243744	1244517	223.859	287	C1QTNF12
chr1	1244553	1245019	37.0172	-62	C1QTNF12
chr1	1247415	1247824	152.429	-898	C1QTNF12
chr1	1249522	1249801	150.749	1672	ENSG00000260179
chr1	1250920	1251317	50.6825	215	ENSG00000260179
chr1	1258007	1258340	155.025	-1839	UBE2J2
chr1	1267994	1268343	361.365	-4600	UBE2J2
chr1	1273916	1274399	212.214	-294	UBE2J2
chr1	1285218	1285871	83.3994	-1564	SCNN1D
chr1	1287636	1288137	41.8197	778	SCNN1D
chr1	1289173	1289509	35.4026	2232	SCNN1D
chr1	1289942	1291291	239.837	3508	SCNN1D
chr1	1291966	1292300	71.0564	2875	ACAP3
chr1	1295223	1295522	145.03	-365	ACAP3
chr1	1296363	1296711	304.835	-367	MIR6726
chr1	1305991	1306607	153.81	-370	ACAP3
chr1	1306903	1309273	326.921	-158	ACAP3
chr1	1309571	1309915	75.8332	-134	ACAP3
chr1	1310010	1310469	32.9474	-631	ACAP3
chr1	1313831	1314474	20.7376	-328	INTS11
chr1	1316874	1317481	20.7911	272	INTS11
chr1	1318802	1320150	265.788	-130	INTS11
chr1	1321340	1321973	50.974	-752	INTS11
chr1	1322729	1323113	211.804	1682	INTS11
chr1	1324763	1325049	195.326	104	CPTP
chr1	1326311	1326699	26.3653	1264	CPTP
chr1	1327733	1328425	20.4874	2838	CPTP
chr1	1328927	1329428	40.3902	-2102	TAS1R3
chr1	1330614	1331098	249.46	-424	TAS1R3
chr1	1333240	1333906	97.7507	2293	TAS1R3
chr1	1334239	1334768	59.948	3224	TAS1R3
chr1	1340567	1341434	435.98	-636	DVL1
chr1	1344847	1345264	88.6268	3899	DVL1
chr1	1346091	1346453	154.474	2683	DVL1
chr1	1347254	1347853	114.23	1401	DVL1
chr1	1350881	1351546	149.759	-1796	DVL1
chr1	1364035	1364326	106.545	-2404	MXRA8
chr1	1372677	1373083	206.331	2264	AURKAIP1
chr1	1375962	1376503	47.7271	-1026	AURKAIP1
chr1	1383213	1383866	15.5697	4874	NDUFB4P8
chr1	1385543	1385854	205.579	3014	CCNL2
chr1	1398847	1399865	676.117	-21	CCNL2
chr1	1400231	1400548	85.4167	-29	MRPL20-AS1
chr1	1426750	1427125	160.059	1067	TMEM88B
chr1	1435192	1435482	93.7529	-186	VWA1
chr1	1459050	1459602	102.788	-3157	ATAD3C
chr1	1460434	1461131	19.7964	-1700	ATAD3C
chr1	1461938	1463032	196.338	2	ATAD3C
chr1	1470891	1471598	303.737	-520	ATAD3B
chr1	1471705	1471999	218.852	68	ATAD3B
chr1	1474987	1475584	257.853	-2740	ATAD3B
chr1	1478343	1478701	151.529	496	ATAD3B
chr1	1479420	1479917	99.7405	620	ATAD3B
chr1	1483643	1483994	310.079	334	ATAD3B
chr1	1487094	1487479	206.298	2718	ATAD3B
chr1	1501153	1501550	114.777	-1898	ENSG00000284740
chr1	1504836	1505150	470.11	-678	ENSG00000284740
chr1	1507988	1508663	61.1138	2655	ENSG00000284740
chr1	1509311	1509634	184.272	-2689	ATAD3A
chr1	1511230	1511854	162.207	-620	ATAD3A
chr1	1524823	1525368	42.9328	1141	ATAD3A
chr1	1533868	1534311	113.146	6260	TMEM240
chr1	1538087	1539251	185.861	1681	TMEM240
chr1	1541225	1542159	293.962	-1068	TMEM240
chr1	1548068	1548680	22.2315	-1887	SSU72
chr1	1551473	1551869	108.261	-5184	SSU72
chr1	1554546	1555448	174.758	-8510	SSU72
chr1	1567152	1567582	89.9027	-6735	ENSG00000215014
chr1	1567965	1568357	189.833	-5941	ENSG00000215014
chr1	1574380	1574848	88.6543	-27	SSU72
chr1	1575802	1576475	55.8654	1164	ENSG00000215014
chr1	1580770	1581242	187.662	2903	ENSG00000274481
chr1	1594606	1595060	71.0464	5302	FNDC10
chr1	1614095	1614659	78.6625	-1077	MIB2
chr1	1620631	1620938	224.617	-2337	MIB2
chr1	1621513	1621943	57.2663	-1394	MIB2
chr1	1642307	1642632	177.009	8230	MMP23B
chr1	1648396	1648737	136.48	10405	CDK11B
chr1	1652915	1653309	141.396	5860	CDK11B
chr1	1655077	1655391	180.635	3738	CDK11B
chr1	1661877	1662257	74.7857	2742	ENSG00000272004
chr1	1669635	1670019	205.749	312	SLC35E2B
chr1	1690020	1690393	53.7076	2502	SLC35E2B
chr1	1692332	1693521	213.737	-132	SLC35E2B
chr1	1709439	1709764	149.342	-726	CDK11A
chr1	1721258	1721565	196.178	243	CDK11A
chr1	1746090	1746743	194.659	-425	SLC35E2A
chr1	1752338	1752831	41.3021	1798	NADK
chr1	1759110	1759917	138.485	-939	NADK
chr1	1768146	1768529	187.99	-9763	NADK
chr1	1778832	1779372	274.108	-312	NADK
chr1	1804701	1805135	135.485	-10721	GNB1
chr1	1806166	1806588	85.3156	12009	GNB1
chr1	1813528	1814018	379.594	4613	GNB1
chr1	1818820	1819264	72.6785	-656	GNB1
chr1	1848769	1849379	152.544	-16789	GNB1
chr1	1888525	1888902	97.4679	1687	GNB1
chr1	1901466	1901808	258.637	10166	ENSG00000231050
chr1	1904754	1905119	66.5248	-10171	CALML6
chr1	1913395	1913827	101.408	-1497	CALML6
chr1	1917299	1917644	110.516	1325	TMEM52
chr1	1918369	1918856	382.788	184	TMEM52
chr1	1919275	1919924	134.441	-321	TMEM52
chr1	1927212	1927542	205.447	26	CFAP74
chr1	1928115	1928674	105.293	-466	CFAP74
chr1	2014362	2014879	215.066	909	ENSG00000233542
chr1	2019732	2020358	1.60042	561	GABRD
chr1	2022734	2023211	214.461	-588	GABRD
chr1	2036454	2037013	75.3869	7815	GABRD
chr1	2047396	2047964	459.267	1971	ENSG00000226969
chr1	2074929	2075551	275.756	-4	PRKCZ
chr1	2101433	2102091	245.845	-2954	PRKCZ
chr1	2117007	2117409	205.192	1003	PRKCZ
chr1	2130415	2130770	193.119	-3045	PRKCZ
chr1	2143350	2143972	152.299	-790	PRKCZ
chr1	2145644	2146213	157.348	542	PRKCZ
chr1	2176938	2177261	117.266	6775	PRKCZ-AS1
chr1	2181749	2182024	56.7385	1988	PRKCZ-AS1
chr1	2189555	2189892	268.444	4384	FAAP20
chr1	2194017	2194431	225.326	-11	FAAP20
chr1	2194747	2195393	70.1545	-295	FAAP20
chr1	2207546	2208291	148.368	-186	FAAP20
chr1	2209115	2209415	111.005	-1532	FAAP20
chr1	2215271	2215587	209.275	-2709	FAAP20
chr1	2218842	2219963	151.222	-6683	FAAP20
chr1	2227450	2228108	103.603	-540	SKI
chr1	2229446	2230082	69.5705	1445	SKI
chr1	2231012	2231888	89.2579	-1029	SKI
chr1	2233443	2233740	140.779	1113	SKI
chr1	2246321	2246680	154.114	-1495	SKI
chr1	2251920	2252391	170.7	4160	SKI
chr1	2277733	2278031	300.749	-25764	SKI
chr1	2279477	2279943	320.729	-23936	SKI
chr1	2291706	2292161	133.801	-11712	SKI
chr1	2292664	2293159	467.253	-10734	SKI
chr1	2297534	2298114	52.725	-5822	SKI
chr1	2300031	2300343	83.3547	-3459	SKI
chr1	2303035	2303655	1698.61	-301	SKI
chr1	2304050	2304713	249.131	736	SKI
chr1	2311271	2312206	482.492	-3301	ENSG00000287356
chr1	2329522	2329829	239.615	-2983	ENSG00000272161
chr1	2333458	2333791	125.398	-6932	ENSG00000272161
chr1	2345817	2346258	173.272	5819	ENSG00000269896
chr1	2347226	2347539	340.244	4474	ENSG00000269896
chr1	2381361	2381807	86.9301	3537	MORN1
chr1	2384935	2385338	330.479	-16	MORN1
chr1	2391178	2391606	287.359	162	MORN1
chr1	2400404	2401045	136.853	-1226	RER1
chr1	2412549	2412935	287.715	-178	PEX10
chr1	2417802	2418191	336.85	-4200	PEX10
chr1	2429029	2429615	218.268	3342	PLCH2
chr1	2432841	2433246	11.5716	7064	PLCH2
chr1	2437262	2437774	337.284	11538	PLCH2
chr1	2444441	2444738	332.079	18610	PLCH2
chr1	2460783	2461398	161.996	-6368	PLCH2
chr1	2466680	2467049	168.428	-594	PLCH2
chr1	2468889	2469414	250.048	1693	PLCH2
chr1	2475131	2475653	590.151	-897	PLCH2
chr1	2481786	2482261	107.923	2136	PLCH2
chr1	2496030	2496581	29.06	-1476	PLCH2
chr1	2498965	2499632	32.7325	652	PLCH2
chr1	2500168	2500618	230.567	1746	PLCH2
chr1	2506351	2507005	50.3077	6335	PANK4
chr1	2510038	2510309	260.981	2839	PANK4
chr1	2516000	2516683	3.49585	-405	PANK4
chr1	2523614	2523997	9.71674	2381	PANK4
chr1	2525786	2526161	59.4483	213	PANK4
chr1	2526302	2528423	985.977	-766	PANK4
chr1	2543669	2544024	113.864	-2553	ENSG00000272449
chr1	2544192	2544506	157.553	-2051	ENSG00000272449
chr1	2545921	2546264	27.2371	-307	ENSG00000272449
chr1	2546991	2548969	505.394	1580	ENSG00000272449
chr1	2549145	2550375	37.9765	1838	TNFRSF14-AS1
chr1	2552735	2553292	17.5965	-908	TNFRSF14-AS1
chr1	2560815	2561442	4.41971	447	TNFRSF14
chr1	2568386	2568944	26.3843	2255	ENSG00000225931
chr1	2576659	2577078	38.9881	-4691	ENSG00000228037
chr1	2577810	2578491	49.4992	-3409	ENSG00000228037
chr1	2579804	2580110	2873.17	-1603	ENSG00000228037
chr1	2581700	2581982	102.278	281	ENSG00000228037
chr1	2586779	2587569	305.607	89	PRXL2B
chr1	2588303	2588842	118.868	-21	PRXL2B
chr1	2590272	2590901	1407.74	1993	PRXL2B
chr1	2594085	2594531	157.64	-235	MMEL1
chr1	2600660	2601242	166.45	-6878	MMEL1
chr1	2610916	2611400	173.869	243	MMEL1
chr1	2611648	2612307	328.164	-577	MMEL1
chr1	2625271	2625785	120.808	3966	MMEL1
chr1	2639739	2640320	234.689	-7014	MMEL1
chr1	2652189	2652506	2.90026	-19332	MMEL1
chr1	2652879	2653389	3.69949	-20118	MMEL1
chr1	2655050	2655454	9.70075	-22236	MMEL1
chr1	2660623	2660901	16.4559	-27746	MMEL1
chr1	2694098	2694444	12.1279	-61255	MMEL1
chr1	2695599	2695898	32.9594	-62733	MMEL1
chr1	2697386	2697880	31.6646	-64617	MMEL1
chr1	2747686	2748237	2.78706	-20129	ENSG00000285945
chr1	2755050	2755396	16.4966	-12868	ENSG00000285945
chr1	2759227	2759653	68.0126	-8651	ENSG00000285945
chr1	2785284	2785583	173.007	4231	TTC34
chr1	2799881	2800267	113.908	1643	TTC34
chr1	2804016	2804374	166.527	-2478	TTC34
chr1	2811537	2811923	278.085	962	ENSG00000233234
chr1	2812469	2813075	81.6884	-80	ENSG00000233234
chr1	2838634	2839214	117.382	-23926	ENSG00000231630
chr1	2848000	2848348	145.141	-33176	ENSG00000231630
chr1	2852012	2852642	189.618	-37329	ENSG00000231630
chr1	2870725	2871255	485.676	-55992	ENSG00000231630
chr1	2877560	2878162	8.46773	-62863	ENSG00000231630
chr1	2878655	2878950	37.7372	-63805	ENSG00000231630
chr1	2883162	2883476	161.964	-68321	ENSG00000231630
chr1	2887873	2888351	8.24841	-73114	ENSG00000231630
chr1	2889068	2889485	124.273	74138	ENSG00000284745
chr1	2904079	2904370	13.6622	59190	ENSG00000284745
chr1	2915593	2916468	318.667	47384	ENSG00000284745
chr1	2926754	2927384	170.117	36346	ENSG00000284745
chr1	2927799	2928498	91.7919	35266	ENSG00000284745
chr1	2930321	2930614	149.549	32947	ENSG00000284745
chr1	2944020	2945028	464.55	18891	ENSG00000284745
chr1	2962244	2962597	233.986	994	ENSG00000284745
chr1	2970275	2970655	144.515	-1758	ENSG00000284745
chr1	2972681	2973102	103.909	-4185	ENSG00000284745
chr1	2974409	2974703	183.28	-5849	ENSG00000284745
chr1	2975796	2976224	266.345	-7303	ENSG00000284745
chr1	3002989	3003505	221.621	-18220	ACTRT2
chr1	3017910	3018598	123.678	-3213	ACTRT2
chr1	3034219	3034875	73.6122	13080	ACTRT2
chr1	3040708	3041242	141.111	19508	ACTRT2
chr1	3064662	3065301	266.581	-1196	PRDM16-DT
chr1	3126056	3126650	125.024	-1622	MIR4251
chr1	3133503	3133776	212.938	69	ENSG00000226286
chr1	3136570	3136955	219.694	-3054	ENSG00000226286
chr1	3155201	3155795	194.522	-21789	ENSG00000226286
chr1	3159725	3160167	218.254	-26237	ENSG00000226286
chr1	3170475	3170857	324.481	-35322	ENSG00000279839
chr1	3181100	3181753	209.399	-24561	ENSG00000279839
chr1	3187052	3187657	123.549	-18633	ENSG00000279839
chr1	3190580	3191350	376.85	-15023	ENSG00000279839
chr1	3207160	3207446	229.488	1315	ENSG00000279839
chr1	3238017	3238701	43.788	428	PRDM16
chr1	3243821	3244300	143.113	-71	PRDM16
chr1	3286902	3287439	72.0728	22925	ENSG00000272235
chr1	3290202	3290558	319.864	19716	ENSG00000272235
chr1	3299434	3300390	34.6482	10184	ENSG00000272235
chr1	3305301	3305752	209.425	4569	ENSG00000272235
chr1	3321034	3321639	115.097	1812	ENSG00000287828
chr1	3330687	3331163	167.635	-7776	ENSG00000287828
chr1	3352617	3353159	384.35	21040	ENSG00000286518
chr1	3353389	3353956	65.483	20255	ENSG00000286518
chr1	3358304	3358604	2.12015	15474	ENSG00000286518
chr1	3369584	3370189	95.9107	4041	ENSG00000286518
chr1	3377866	3378251	263.178	-4131	ENSG00000286518
chr1	3389000	3389538	57.1104	-7222	PRDM16
chr1	3391733	3392105	63.6554	-4572	PRDM16
chr1	3393025	3394189	160.952	-2884	PRDM16
chr1	3408962	3409785	84.86	12883	PRDM16
chr1	3459530	3460144	30.9579	5172	ARHGEF16
chr1	3469851	3470551	112.698	-1406	ARHGEF16
chr1	3479411	3479804	261.537	6839	ARHGEF16
chr1	3482021	3482581	22.1744	-4945	ENSG00000272088
chr1	3487349	3487757	3168.9	307	ENSG00000272088
chr1	3496625	3497006	153.592	-99	MEGF6
chr1	3501987	3502398	284.101	-5476	MEGF6
chr1	3510539	3511094	318.817	-14100	MEGF6
chr1	3520213	3520580	115.323	11051	MEGF6
chr1	3545719	3546063	106.201	-14443	MEGF6
chr1	3551259	3551617	546.311	9352	MIR551A
chr1	3578736	3579215	100.41	-18186	MIR551A
chr1	3584567	3585135	94.0626	-24061	MIR551A
chr1	3597753	3598699	221.89	13051	MEGF6
chr1	3601634	3601919	214.299	9500	MEGF6
chr1	3608075	3608403	155.009	3038	MEGF6
chr1	3613624	3614168	28.7123	-2388	MEGF6
chr1	3623025	3623452	182.922	1504	ENSG00000238260
chr1	3624860	3625522	145.472	141	TPRG1L
chr1	3632147	3632542	466.762	3088	WRAP73
chr1	3633042	3633614	118.955	2105	WRAP73
chr1	3635227	3635804	33.8948	-66	WRAP73
chr1	3645301	3645801	154.153	4475	WRAP73
chr1	3655361	3655831	88.7623	-2835	WRAP73
chr1	3659566	3659898	123.937	-6971	WRAP73
chr1	3663590	3663951	193.903	5001	TP73-AS3
chr1	3675373	3676351	130.094	-6504	TP73
chr1	3677806	3678300	71.3289	-4313	TP73
chr1	3687817	3688195	2771.9	-2666	TP73
chr1	3697962	3698448	292.129	147	TP73
chr1	3707760	3708188	64.1623	6324	TP73-AS2
chr1	3730238	3730701	50.4899	2992	TP73
chr1	3732691	3732990	166.28	3747	TP73-AS1
chr1	3758240	3758846	71.0822	6093	CCDC27
chr1	3771428	3772244	216.446	-913	SMIM1
chr1	3778166	3778678	240.725	-4393	RN7SL574P
chr1	3788087	3788471	142.826	3271	ENSG00000272153
chr1	3796113	3796545	479.935	169	LRRC47
chr1	3800080	3800470	216.938	-3777	LRRC47
chr1	3815225	3815656	268.096	1017	CEP104
chr1	3855715	3856355	66.7557	1159	CEP104
chr1	3856688	3857607	130.376	46	CEP104
chr1	3891882	3892534	45.6877	8013	C1orf174
chr1	3899858	3900320	82.2143	132	C1orf174
chr1	3900771	3901314	162.196	606	LINC01134
chr1	3953923	3954287	330.057	-5081	LINC01345
chr1	3960582	3960873	216.574	-11704	LINC01345
chr1	3969403	3969936	246.269	-6463	LINC02780
chr1	3975879	3976297	161.88	-45	LINC02780
chr1	3985318	3985653	207.678	9346	LINC02780
chr1	4004572	4005315	131.427	14564	ENSG00000284703
chr1	4019781	4020226	133.366	-496	ENSG00000284703
chr1	4071710	4072138	312.166	-52416	ENSG00000284703
chr1	4075250	4075889	49.8005	-56062	ENSG00000284703
chr1	4080450	4081118	52.7895	-61276	ENSG00000284703
chr1	4091947	4092399	88.3842	-72665	ENSG00000284703
chr1	4094435	4094873	160.326	-75146	ENSG00000284703
chr1	4137073	4137708	106.857	38508	EEF1DP6
chr1	4138264	4138636	251.607	37449	EEF1DP6
chr1	4176691	4177045	143.813	-969	EEF1DP6
chr1	4177447	4177873	112.473	-1761	EEF1DP6
chr1	4206503	4206982	206.331	-30844	EEF1DP6
chr1	4256708	4257389	96.8173	-81150	EEF1DP6
chr1	4313713	4314058	364.058	-98141	LINC01777
chr1	4332844	4333359	6.0269	-78925	LINC01777
chr1	4351016	4351438	111.817	-60800	LINC01777
chr1	4372419	4372705	254.094	-39465	LINC01777
chr1	4439176	4439740	247.048	23147	LINC01777
chr1	4444335	4444953	108.957	28333	LINC01777
chr1	4457051	4457506	285.868	27096	ENSG00000284694
chr1	4466866	4467210	262.182	17337	ENSG00000284694
chr1	4488445	4489073	149.342	-4384	ENSG00000284694
chr1	4566172	4566640	148.444	-5075	LINC01646
chr1	4571922	4572565	199.498	696	LINC01646
chr1	4628404	4628759	333.454	-26027	AJAP1
chr1	4635170	4635680	125.375	-19184	AJAP1
chr1	4667674	4668089	116.239	13150	AJAP1
chr1	4683066	4683412	302.525	-27916	AJAP1
chr1	4719828	4720152	3068.78	8835	AJAP1
chr1	4722009	4722283	274.525	10991	AJAP1
chr1	4794323	4794691	199.448	-59515	ENSG00000287586
chr1	4835381	4835835	209.536	-100616	ENSG00000287586
chr1	4854605	4854943	107.262	118524	ENSG00000284739
chr1	4860054	4860400	136.005	113071	ENSG00000284739
chr1	4867874	4868314	163.734	105204	ENSG00000284739
chr1	4871680	4872143	76.3759	101386	ENSG00000284739
chr1	4888911	4889505	146.561	84090	ENSG00000284739
chr1	5009142	5009677	125.815	36029	LINC02781
chr1	5027821	5028216	219.559	54638	LINC02781
chr1	5048068	5048618	74.0821	42556	LINC02782
chr1	5154222	5154729	713.047	-63577	LINC02782
chr1	5194152	5194504	345.911	-103429	LINC02782
chr1	5226221	5226896	91.007	80835	ENSG00000284616
chr1	5244882	5245238	299.443	62334	ENSG00000284616
chr1	5246735	5247191	137.533	60431	ENSG00000284616
chr1	5282654	5283351	28.9098	24391	ENSG00000284616
chr1	5334155	5334686	93.6776	-27027	ENSG00000284616
chr1	5391244	5391859	58.3233	-84158	ENSG00000284616
chr1	5407058	5407496	139.399	74751	ENSG00000284666
chr1	5485553	5485883	151.833	-3690	ENSG00000284666
chr1	5509799	5510430	208.607	-17058	ENSG00000284692
chr1	5555245	5555616	256.613	684	ENSG00000283356
chr1	5593640	5594536	186.729	30017	ENSG00000264341
chr1	5704315	5704792	93.796	-36259	ENSG00000236948
chr1	5835299	5835927	30.2062	27128	MIR4689
chr1	5840694	5841286	199.498	21751	MIR4689
chr1	5857594	5858006	202.381	4941	MIR4689
chr1	5862592	5863062	91.4111	-86	MIR4689
chr1	5892010	5892324	343.645	-9318	NPHP4
chr1	5910591	5911253	111.635	-5598	NPHP4
chr1	5927089	5927447	138.268	-21944	NPHP4
chr1	5980360	5980952	101.204	-10271	KCNAB2
chr1	5983833	5984335	57.0391	-6843	KCNAB2
chr1	6007412	6007720	296.069	14806	KCNAB2
chr1	6014075	6014717	188.108	-11617	KCNAB2
chr1	6054604	6054934	248.413	8655	KCNAB2
chr1	6073399	6073965	62.9616	267	KCNAB2
chr1	6093188	6094108	279.622	-668	KCNAB2
chr1	6096779	6097365	2115.6	2589	KCNAB2
chr1	6109326	6109781	96.9521	-2782	CHD5
chr1	6129211	6129598	200.613	-863	CHD5
chr1	6140587	6140874	179.48	3373	CHD5
chr1	6144708	6145270	97.8402	-885	CHD5
chr1	6146964	6147334	279.141	-3045	CHD5
chr1	6147597	6147925	49.2641	-3657	CHD5
chr1	6175599	6175917	129.212	4265	CHD5
chr1	6178609	6178989	240.459	1224	CHD5
chr1	6193363	6194019	6.89938	4066	ENSG00000285629
chr1	6199548	6200033	116.942	-196	RPL22
chr1	6204073	6204722	13.0277	-904	RPL22
chr1	6205258	6206185	513.998	58	RNF207-AS1
chr1	6207185	6207476	78.0048	1202	RNF207
chr1	6234038	6234411	195.459	-467	LINC00337
chr1	6246581	6246867	14.7091	2545	HES3
chr1	6254082	6254456	76.5372	6829	GPR153
chr1	6257037	6257674	130.801	3742	GPR153
chr1	6259865	6260527	250.592	902	GPR153
chr1	6260954	6261602	5.49486	-180	GPR153
chr1	6275440	6276127	256.001	-14686	GPR153
chr1	6283794	6284260	328.924	11477	ACOT7
chr1	6296183	6296508	212.637	-842	ACOT7
chr1	6336525	6336969	143.497	15502	ACOT7
chr1	6337276	6337960	188.472	14631	ACOT7
chr1	6338198	6338506	287.718	13897	ACOT7
chr1	6358797	6359188	297.606	351	ACOT7
chr1	6363713	6364025	43.0657	-3162	ACOT7
chr1	6366023	6366555	50.7475	-5582	ACOT7
chr1	6391772	6392132	171.359	1409	ACOT7
chr1	6393540	6393912	299.777	40	ACOT7
chr1	6395536	6395861	164.339	-1932	ACOT7
chr1	6445364	6445713	187.494	1467	ENSG00000231868
chr1	6447882	6448289	286.387	43	ESPN
chr1	6462038	6462512	219.377	332	TNFRSF25
chr1	6498937	6499537	186.784	-1813	PLEKHG5
chr1	6504484	6504854	247.254	1489	PLEKHG5
chr1	6506940	6507293	10.2488	-959	PLEKHG5
chr1	6549239	6549531	2497.72	1103	NOL9
chr1	6553723	6554436	208.905	420	NOL9
chr1	6561424	6561839	249.55	6323	TAS1R1
chr1	6566336	6566699	152.738	-4423	TAS1R1
chr1	6569058	6569481	101.317	-1671	TAS1R1
chr1	6580058	6581218	350.235	550	ZBTB48
chr1	6588174	6588736	153.477	-232	ZBTB48
chr1	6606072	6606657	188.826	-3364	KLHL21
chr1	6612078	6612429	50.9419	-1477	PHF13
chr1	6613457	6613776	237.862	-114	PHF13
chr1	6632722	6633790	243.386	4861	THAP3
chr1	6701664	6702167	262.759	8	DNAJC11
chr1	6730977	6731327	86.1125	6479	LINC01672
chr1	6738705	6739111	232.949	14235	LINC01672
chr1	6741758	6742048	349.222	17230	LINC01672
chr1	6742943	6743523	85.2309	18560	LINC01672
chr1	6785094	6785759	143.948	-27	CAMTA1
chr1	6802663	6803183	217.713	-4065	CAMTA1
chr1	6805720	6806051	225.702	-1102	CAMTA1
chr1	6830290	6830623	238.728	4161	ENSG00000227950
chr1	6855663	6856231	102.329	2852	CAMTA1
chr1	6876292	6876715	135.649	2448	CAMTA1
chr1	6948644	6949234	21.4078	65340	ENSG00000237365
chr1	6962170	6964241	246.258	51073	ENSG00000237365
chr1	7103326	7104062	24.8501	-89415	ENSG00000237365
chr1	7107092	7107737	25.3973	-93136	ENSG00000237365
chr1	7129400	7129949	43.9856	-89685	RNU1-8P
chr1	7146636	7146998	171.729	-72543	RNU1-8P
chr1	7177094	7177534	376.938	-42046	RNU1-8P
chr1	7208604	7208983	231.624	-10566	RNU1-8P
chr1	7234104	7234407	219.377	14896	RNU1-8P
chr1	7265788	7266369	262.253	46719	RNU1-8P
chr1	7299002	7299565	207.73	-69658	CAMTA1-IT1
chr1	7338539	7338996	255.113	-30174	CAMTA1-IT1
chr1	7359258	7359690	86.9999	-9468	CAMTA1-IT1
chr1	7362292	7362812	102.021	-6390	CAMTA1-IT1
chr1	7367728	7368631	107.271	-762	CAMTA1-IT1
chr1	7439614	7440082	249.758	1706	CAMTA1-AS1
chr1	7444096	7444523	168.73	-2756	CAMTA1-AS1
chr1	7469797	7470199	321.487	-28444	CAMTA1-AS1
chr1	7501832	7502361	39.6034	-60543	CAMTA1-AS1
chr1	7505030	7505719	77.1068	-63821	CAMTA1-AS1
chr1	7517629	7517958	156.27	-76240	CAMTA1-AS1
chr1	7550131	7550800	28.9098	-108912	CAMTA1-AS1
chr1	7554620	7555052	150.483	-113282	CAMTA1-AS1
chr1	7591694	7592272	181.155	102861	ENSG00000270171
chr1	7610286	7610567	152.544	84417	ENSG00000270171
chr1	7618874	7619270	116.75	75772	ENSG00000270171
chr1	7645108	7645750	70.7785	49415	ENSG00000270171
chr1	7669700	7670086	581.646	24951	ENSG00000270171
chr1	7678942	7679496	157.326	15625	ENSG00000270171
chr1	7719095	7719438	105.951	-17141	CAMTA1
chr1	7726381	7726734	110.661	-9850	CAMTA1
chr1	7756213	7756723	157.48	11507	CAMTA1
chr1	7771220	7771523	7.79791	76	VAMP3
chr1	7778649	7779078	102.114	1767	VAMP3
chr1	7783841	7784207	222.114	-267	PER3
chr1	7825928	7826316	285.868	1220	ENSG00000236266
chr1	7827400	7827921	118.698	-319	ENSG00000236266
chr1	7864178	7864610	146.183	-10882	UTS2
chr1	7961122	7961872	347.57	-166	PARK7
chr1	8011421	8011986	133.665	3929	ERRFI1
chr1	8020244	8020587	154.804	-4783	ERRFI1
chr1	8023195	8023477	160.734	2947	ERRFI1
chr1	8026096	8026570	933.547	-24	ERRFI1
chr1	8093338	8093790	274.822	-35101	ENSG00000232848
chr1	8122375	8122778	169.891	-64114	ENSG00000232848
chr1	8131847	8132248	160.748	-57776	ENSG00000229305
chr1	8190873	8191152	127.135	-679	ENSG00000288816
chr1	8196582	8196894	88.5519	-4780	LINC01714
chr1	8215037	8215484	103.674	5268	ENSG00000233645
chr1	8236033	8236394	214.597	-15685	ENSG00000233645
chr1	8279634	8280242	32.8351	12325	RNU6-991P
chr1	8315311	8315602	192.702	-2657	SLC45A1
chr1	8330092	8330405	248.753	111	SLC45A1
chr1	8412836	8413575	2.14151	10213	RERE
chr1	8423752	8424633	116.768	41	RERE
chr1	8439380	8439979	679.765	14042	RERE-AS1
chr1	8440019	8440550	69.1815	14647	RERE-AS1
chr1	8525115	8525470	119.069	646	RERE
chr1	8525778	8526221	89.2574	27	RERE
chr1	8530727	8531068	2.12015	-4859	RERE
chr1	8576682	8577138	145.764	13931	RERE
chr1	8627630	8627982	120.936	-3426	RERE
chr1	8661507	8661855	104.16	-5310	RERE
chr1	8675179	8675471	75.1859	-18954	RERE
chr1	8679105	8679667	51.182	-23015	RERE
chr1	8698944	8699515	112.393	3989	RERE
chr1	8707049	8707440	78.6693	-4026	RERE
chr1	8712569	8713105	81.6546	-9618	RERE
chr1	8723132	8723527	217.13	-20111	RERE
chr1	8800192	8800713	73.6122	1978	ENSG00000226545
chr1	8807489	8807850	221.097	-619	ENSG00000228423
chr1	8832762	8833461	13.7908	2105	RPL23AP19
chr1	8849182	8849541	12.6337	-441	RERE
chr1	8865813	8866217	131.083	575	MIR6728
chr1	8871163	8871444	158.415	272	ENO1
chr1	8873873	8874461	73.62	-2223	ENO1
chr1	8876151	8876520	141.897	1671	ENO1
chr1	8878744	8879048	132.669	61	ENO1-AS1
chr1	8890173	8890635	137.191	-3005	HMGN2P17
chr1	8924087	8924697	56.483	14650	ENSG00000232663
chr1	8929437	8929956	147.95	-16170	CA6
chr1	8959358	8959707	72.579	13646	CA6
chr1	8978172	8978602	2.07839	1487	RN7SL451P
chr1	9062160	9062530	126.947	7259	SLC2A5
chr1	9065225	9065800	100.908	4091	SLC2A5
chr1	9069497	9069810	180.382	-19	SLC2A5
chr1	9119424	9119813	84.7613	-8249	GPR157
chr1	9199791	9200196	211.514	-1088	MIR34AHG
chr1	9210196	9210693	138.268	-11539	MIR34AHG
chr1	9241921	9242579	21.7854	2406	H6PD
chr1	9340272	9340625	18.111	-10982	SPSB1
chr1	9343550	9344021	165.759	-7645	SPSB1
chr1	9385286	9385651	239.323	29762	SPSB1
chr1	9388679	9389375	29.2219	33320	SPSB1
chr1	9408151	9408499	135.948	14537	ENSG00000284652
chr1	9450205	9450587	174.398	-9832	LINC02606
chr1	9477449	9477748	73.6122	25872	ENSG00000235263
chr1	9536618	9537260	10.5705	-2526	SLC25A33
chr1	9538609	9539194	357.869	-563	SLC25A33
chr1	9560993	9561489	163.029	-15186	ENSG00000231181
chr1	9562086	9562672	76.9067	-14048	ENSG00000231181
chr1	9576040	9576636	129.645	-89	ENSG00000231181
chr1	9577189	9577855	39.6286	1095	ENSG00000231181
chr1	9592306	9592698	250.101	3580	TMEM201
chr1	9595512	9596131	88.4	-1075	TMEM201
chr1	9605816	9606403	128.8	-104	TMEM201
chr1	9617511	9618035	76.3832	10045	TMEM201
chr1	9618165	9618853	113.112	10781	TMEM201
chr1	9624792	9625284	80.7539	17310	TMEM201
chr1	9649792	9650209	105.411	-1730	PIK3CD
chr1	9688445	9689082	307.197	588	PIK3CD
chr1	9697964	9698397	72.0512	10005	PIK3CD
chr1	9714250	9714696	2935.3	-1226	PIK3CD
chr1	9724494	9725228	187.775	8585	PIK3CD
chr1	9729722	9730149	223.39	3550	CLSTN1
chr1	9752819	9753346	84.8122	-1502	CLSTN1
chr1	9768453	9768804	192.401	-12193	MZT1P1
chr1	9775678	9775960	199.51	-5003	MZT1P1
chr1	9778690	9779313	157.795	-1820	MZT1P1
chr1	9786557	9786858	83.2279	5886	MZT1P1
chr1	9792223	9792669	386.783	11624	MZT1P1
chr1	9820919	9821222	326.865	2598	CLSTN1
chr1	9832084	9832767	99.117	-4155	ENSG00000280113
chr1	9846772	9847169	164.253	-1347	ENSG00000223989
chr1	9885846	9886343	152.52	7142	CTNNBIP1
chr1	9888216	9888605	22.13	4826	CTNNBIP1
chr1	9896900	9897408	80.6246	-3460	ENSG00000285701
chr1	9906081	9906522	256.365	3967	CTNNBIP1
chr1	9910159	9910964	296.951	-226	CTNNBIP1
chr1	9938309	9938991	63.1192	-3030	LZIC
chr1	9942423	9942854	80.1673	129	LZIC
chr1	9943270	9943574	36.9252	-6	NMNAT1
chr1	9947018	9947436	193.534	-91	RN7SKP269
chr1	9989513	9989821	2089.1	6526	ENSG00000241326
chr1	10013753	10014202	138.651	16750	RBP7
chr1	10033132	10033537	178.501	61	UBE4B
chr1	10034724	10035252	218.854	1714	UBE4B
chr1	10057984	10058276	331.485	-541	PGAM1P11
chr1	10115060	10115504	137.136	-6760	UBE4B
chr1	10124484	10124758	238.186	2579	UBE4B
chr1	10134445	10135120	6.30836	6444	UBE4B
chr1	10148371	10148687	98.9153	-9825	UBE4B
chr1	10190339	10190757	158.898	11532	UBE4B
chr1	10192516	10193651	100.252	14068	UBE4B
chr1	10209902	10210385	310.709	-426	KIF1B
chr1	10229649	10230049	141.93	-915	KIF1B
chr1	10254832	10255322	2296.41	22748	KIF1B
chr1	10307586	10308239	43.788	1448	RN7SL731P
chr1	10336199	10336621	167.635	-8365	KIF1B
chr1	10386051	10386582	234.775	224	ENSG00000284735
chr1	10399589	10399866	376.135	96	PGD
chr1	10454222	10454512	243.66	-4188	ENSG00000203469
chr1	10472603	10473222	104.571	-384	DFFA
chr1	10474973	10475376	213.612	193	PEX14
chr1	10477515	10478119	11.284	2835	PEX14
chr1	10526999	10527507	54.2691	-8635	PEX14
chr1	10553647	10554254	158.609	18063	PEX14
chr1	10578573	10578960	196.082	37685	ENSG00000287727
chr1	10585470	10585845	243.449	30794	ENSG00000287727
chr1	10636396	10636912	8.65796	2109	CASZ1
chr1	10640860	10641952	99.2876	2165	ENSG00000272078
chr1	10649129	10649661	207.404	1705	CASZ1
chr1	10670367	10671139	266.955	-9355	CASZ1
chr1	10671852	10672290	20.1913	-10673	CASZ1
chr1	10678478	10678788	135.649	15279	CASZ1
chr1	10680207	10680935	155.321	13341	CASZ1
chr1	10684528	10684889	294.313	9203	CASZ1
chr1	10686212	10686499	121.212	7556	CASZ1
chr1	10703665	10704270	87.5583	1607	CASZ1
chr1	10718495	10719071	77.1068	-13208	CASZ1
chr1	10732304	10732787	51.8891	-26971	CASZ1
chr1	10739316	10739605	220.574	-33886	CASZ1
chr1	10744191	10744707	84.2261	-38874	CASZ1
chr1	10749675	10750146	106.511	-44336	CASZ1
chr1	10751168	10751734	144.091	45195	CASZ1
chr1	10752647	10753108	304.324	43768	CASZ1
chr1	10758424	10758994	177.777	37937	CASZ1
chr1	10767015	10767872	123.69	29202	CASZ1
chr1	10782112	10782415	84.9589	14382	CASZ1
chr1	10789135	10789791	3.58286	7183	CASZ1
chr1	10791002	10791567	197.092	5361	CASZ1
chr1	10806226	10806556	2525.56	-9741	CASZ1
chr1	10878526	10878990	1856.73	-17003	HSPE1P24
chr1	10881469	10881798	250.886	-14127	HSPE1P24
chr1	10900404	10900765	162.187	4824	HSPE1P24
chr1	10910865	10911501	420.507	15422	HSPE1P24
chr1	10925834	10926339	91.2977	21783	C1orf127
chr1	10936053	10936545	172.144	11571	C1orf127
chr1	10947207	10947486	94.0626	523	C1orf127
chr1	10983340	10983818	86.4539	-1542	C1orf127
chr1	10986076	10986470	201.213	-4236	C1orf127
chr1	10993104	10993531	214.299	-1521	CFL1P6
chr1	11018085	11018407	132.609	-534	TARDBP
chr1	11029329	11029739	173.291	-125	TARDBP
chr1	11038581	11039188	178.359	4313	MASP2
chr1	11060666	11060996	108.392	-811	SRM
chr1	11076928	11077406	211.602	484	EXOSC10
chr1	11099317	11099818	254.981	-107	EXOSC10-AS1
chr1	11122932	11123319	134.873	-7463	MTOR
chr1	11158482	11159134	91.7919	6458	RNU6-537P
chr1	11178575	11179654	214.008	-10240	ANGPTL7
chr1	11194013	11194606	45.8019	683	ANGPTL7
chr1	11198239	11198516	35.8257	4751	ANGPTL7
chr1	11341000	11341504	170.601	-22159	ENSG00000284646
chr1	11342814	11343085	292.668	-23857	ENSG00000284646
chr1	11373625	11374249	234.674	51884	MTCYBP45
chr1	11398060	11398482	129.277	27550	MTCYBP45
chr1	11404177	11404735	89.7272	21365	MTCYBP45
chr1	11423130	11423551	66.2746	2480	MTCYBP45
chr1	11455921	11456310	23.6657	-23039	DISP3
chr1	11458186	11458515	120.15	-20804	DISP3
chr1	11488204	11488634	183.408	9253	DISP3
chr1	11499403	11499770	246.141	2429	ENSG00000285833
chr1	11519079	11519432	172.144	-14420	DISP3
chr1	11525320	11525683	291.634	-8174	DISP3
chr1	11528794	11529087	171.017	-4735	DISP3
chr1	11543798	11544383	7.23981	10415	DISP3
chr1	11556668	11557082	107.68	23199	DISP3
chr1	11564339	11564646	52.1785	30817	DISP3
chr1	11580261	11580630	218.254	-29022	LINC01647
chr1	11591169	11591597	201.403	-18085	LINC01647
chr1	11619115	11619579	273.855	-4211	ENSG00000284708
chr1	11630705	11631229	74.7491	7409	ENSG00000284708
chr1	11647480	11647987	275	2979	FBXO2
chr1	11654466	11654878	284.136	-185	FBXO44
chr1	11676300	11676866	26.0126	4528	MAD2L2
chr1	11677215	11677491	124.95	3758	MAD2L2
chr1	11683575	11683949	270.098	-2614	MAD2L2
chr1	11691156	11691674	179.614	62	MAD2L2
chr1	11715340	11715729	182.992	-20549	AGTRAP
chr1	11736121	11736612	145.708	192	AGTRAP
chr1	11748087	11748497	118.949	780	AGTRAP
chr1	11748522	11748973	156.351	1236	AGTRAP
chr1	11753200	11754035	141.387	6106	AGTRAP
chr1	11758073	11758931	47.7105	-3285	C1orf167
chr1	11764212	11764658	165.696	2242	C1orf167
chr1	11774316	11774665	338.582	2369	C1orf167
chr1	11804984	11805941	346.082	-50	MTHFR
chr1	11861122	11861537	181.155	-2385	NPPB
chr1	11877534	11877870	220.086	-68	SBF1P2
chr1	11885246	11885672	148.86	7689	SBF1P2
chr1	11895688	11896262	100.873	-11965	ENSG00000285646
chr1	11907502	11908152	184.867	-113	ENSG00000285646
chr1	11908331	11909073	724.93	550	RNU5E-1,ENSG00000285646
chr1	11912347	11913004	74.9531	-2749	RNU5E-4P
chr1	11926259	11926879	147.524	-141	KIAA2013
chr1	11937407	11937772	217.262	2847	PLOD1
chr1	11980127	11980557	38.658	-28	MFN2
chr1	11982078	11982410	202.05	1798	MFN2
chr1	11990901	11991294	234.775	-1154	MFN2
chr1	12018072	12018631	926.661	-1044	ENSG00000270914
chr1	12027377	12027974	98.603	-1045	MIIP
chr1	12045509	12045948	56.8323	-8715	RN7SL649P
chr1	12139499	12139892	260.175	13762	TNFRSF8
chr1	12144024	12144344	86.1125	18250	TNFRSF8
chr1	12207798	12208211	190.16	13104	RPL10P17
chr1	12289369	12289855	214.261	6177	VPS13D
chr1	12300282	12300658	243.449	1189	VPS13D
chr1	12311515	12312035	42.3868	249	VPS13D
chr1	12312756	12313355	42.6392	1530	VPS13D
chr1	12378086	12378551	101.388	-4677	VPS13D
chr1	12400265	12400927	104.066	286	VPS13D
chr1	12435334	12435930	119.012	25794	VPS13D
chr1	12440764	12441041	129.789	-24037	VPS13D
chr1	12477309	12477631	98.1013	-1079	VPS13D
chr1	12478091	12478692	156.775	-157	VPS13D
chr1	12490340	12490735	26.3548	-6560	VPS13D
chr1	12525574	12525898	171.728	-2	LINC02766
chr1	12534240	12534728	97.9602	6760	LINC02766
chr1	12569609	12570172	141.661	181	RNU6ATAC18P
chr1	12593235	12593529	206.331	2926	DHRS3
chr1	12602465	12603049	191.105	-6449	DHRS3
chr1	12608451	12609101	102.007	7920	DHRS3
chr1	12617619	12618068	3.95373	366	DHRS3
chr1	12723998	12724613	417.51	8191	AADACL3
chr1	12783125	12783762	116.159	-7953	PRAMEF1
chr1	12805235	12805593	212.022	10723	PRAMEF1
chr1	12816137	12816736	72.3237	6722	LINC01784
chr1	12860881	12861221	135.83	3965	PRAMEF2
chr1	12863398	12863767	231.581	6497	PRAMEF2
chr1	12907689	12908096	1567.58	-8717	PRAMEF7
chr1	12948102	12948524	154.093	-733	PRAMEF6
chr1	13008962	13009716	16.7035	-20000	PRAMEF28P
chr1	13012099	13012373	771.821	-17103	PRAMEF28P
chr1	13061002	13061474	95.1978	80	HNRNPCL3
chr1	13165317	13165789	82.7049	78	HNRNPCL4
chr1	13216586	13216860	701.946	9383	PRAMEF18
chr1	13253267	13253689	100.873	-734	PRAMEF5
chr1	13315325	13315633	275.942	-102	PRAMEF15
chr1	13330168	13330580	166.508	6335	ENSG00000228229
chr1	13403528	13403859	176.594	-12657	PRAMEF20
chr1	13450299	13450824	280.197	34211	PRAMEF20
chr1	13481632	13481983	3.58286	-31412	ENSG00000259961
chr1	13495371	13495791	181.155	-17639	ENSG00000259961
chr1	13507738	13508850	426.591	-4926	ENSG00000259961
chr1	13606266	13606548	331.189	16877	RNA5SP41
chr1	13632333	13632783	644.322	-9274	RNA5SP41
chr1	13696460	13696766	186.487	-414	ENSG00000253085
chr1	13731594	13732003	17.8548	781	PRDM2
chr1	13745584	13745938	72.7703	-3642	PRDM2
chr1	13748638	13749200	117.382	-484	PRDM2
chr1	13840258	13840616	8.199	-52355	KAZN
chr1	13861237	13861904	109.386	-31221	KAZN
chr1	13881899	13882276	16.8547	-10704	KAZN
chr1	13991407	13991757	219.187	98790	KAZN
chr1	14052642	14052925	193.119	71551	RNU6-1265P
chr1	14157594	14158009	287.514	-33467	RNU6-1265P
chr1	14196196	14196495	223.868	63352	ENSG00000231606
chr1	14332301	14332716	318.731	18815	KAZN-AS1
chr1	14414976	14415358	216.574	4422	KAZN-AS1
chr1	14499935	14500248	319.864	-80119	KAZN-AS1
chr1	14574753	14575065	198.032	-23776	KAZN
chr1	14593343	14593833	390.678	-5097	KAZN
chr1	14597723	14598162	95.7714	-742	KAZN
chr1	14598950	14599586	546.544	551	KAZN
chr1	14654840	14655601	215.821	37392	TBCAP2
chr1	14695720	14696338	84.6625	-3416	TBCAP2
chr1	14699434	14699893	236.559	-7051	TBCAP2
chr1	14832160	14832507	1049.96	-54607	ENSG00000287756
chr1	14837658	14838042	162.707	-60123	ENSG00000287756
chr1	14860444	14860929	100.545	-63443	KAZN
chr1	14919865	14920368	126.513	-4013	KAZN
chr1	14945195	14945682	266.583	-480	KAZN
chr1	14949805	14950109	42.0931	4038	KAZN
chr1	14953555	14953895	88.6955	7806	KAZN
chr1	14959527	14960108	105.411	13899	KAZN
chr1	14975823	14976100	269.458	30043	KAZN
chr1	14980239	14980614	9.72406	34508	KAZN
chr1	14990351	14990673	295.233	44593	KAZN
chr1	15030315	15030920	42.3836	84699	KAZN
chr1	15031043	15031364	284.171	85285	KAZN
chr1	15037774	15038319	182.051	92128	KAZN
chr1	15064775	15065064	93.3882	87538	TMEM51-AS1
chr1	15079748	15080359	107.156	72404	TMEM51-AS1
chr1	15145763	15146046	217.292	6553	TMEM51-AS1
chr1	15196533	15197199	16.8547	-4021	MFFP1
chr1	15241609	15242206	160.02	-5315	FHAD1
chr1	15242890	15243269	127.666	-4143	FHAD1
chr1	15253155	15253813	6.0269	1699	FHAD1
chr1	15297907	15298377	176.651	-7619	FHAD1
chr1	15301459	15301775	262.043	-4144	FHAD1
chr1	15312883	15313497	134.873	1085	FHAD1
chr1	15334200	15334633	323.262	1047	ENSG00000236045
chr1	15339925	15340345	158.98	-1626	FHAD1
chr1	15376586	15377060	149.573	1123	FHAD1
chr1	15457932	15458227	108.144	1333	CELA2A
chr1	15466964	15467255	94.0626	1201	CELA2B
chr1	15508084	15508614	126.388	-1297	CASP9
chr1	15524375	15525209	103.993	-66	CASP9
chr1	15525769	15527178	296.319	60	CASP9
chr1	15527784	15528381	76.0676	1235	DNAJC16
chr1	15529587	15529887	34.5002	2889	DNAJC16
chr1	15603296	15603665	137.973	145	ENSG00000237301
chr1	15607662	15608106	212.284	261	RNU7-179P
chr1	15616900	15617510	357.53	-253	DDI2
chr1	15624416	15624741	195.783	-5823	DDI2
chr1	15630539	15630994	262.703	342	DDI2
chr1	15651469	15651813	84.9767	-195	DDI2
chr1	15658566	15658864	160.45	-998	RSC1A1
chr1	15689831	15690219	9.32031	5469	PLEKHM2
chr1	15703824	15704208	228.721	19460	PLEKHM2
chr1	15736659	15737184	142.792	-26	ENSG00000237938
chr1	15742737	15743295	64.3626	469	TMEM82
chr1	15753009	15753408	232.824	-3313	SLC25A34-AS1
chr1	15754964	15756161	195.012	-1044	FBLIM1
chr1	15776783	15777731	362.186	184	FBLIM1
chr1	15794397	15795940	621.873	2373	RPL12P14
chr1	15800025	15800671	114.628	7552	RPL12P14
chr1	15834202	15836328	737.279	-830	SPEN
chr1	15836716	15837953	153.634	1240	SPEN
chr1	15839684	15840047	33.8643	3771	SPEN
chr1	15843988	15844414	192.511	-3506	SPEN
chr1	15846345	15846839	4.40771	-1115	SPEN
chr1	15847033	15848281	255.463	-50	SPEN
chr1	15848988	15850325	1703.44	-1510	FLJ37453
chr1	15851841	15852673	12.9523	-4110	FLJ37453
chr1	15855319	15855693	212.635	-7359	FLJ37453
chr1	15860491	15861108	158.635	-12653	FLJ37453
chr1	15868845	15869139	117.036	-4510	SPEN
chr1	15872354	15872959	97.8277	-845	SPEN
chr1	15875722	15876522	213.111	-454	SPEN
chr1	15879371	15880223	163.993	3221	SPEN
chr1	15880535	15881128	92.986	4256	SPEN
chr1	15882477	15883869	265.726	6597	SPEN
chr1	15886003	15886552	16.2249	9702	SPEN
chr1	15889023	15889294	121.009	12583	SPEN
chr1	15891222	15891508	124.23	14789	SPEN
chr1	15893244	15893808	193.274	16950	SPEN
chr1	15895191	15895764	58.7852	18902	SPEN
chr1	15897631	15898199	47.1918	19993	ENSG00000270620
chr1	15898587	15899379	433.152	18925	ENSG00000270620
chr1	15900139	15900841	219.699	17418	ENSG00000270620
chr1	15903022	15903655	5.58879	14569	ENSG00000270620
chr1	15908999	15909479	110.306	8669	ENSG00000270620
chr1	15913851	15914300	196.818	3832	ENSG00000270620
chr1	15914932	15915329	66.2388	2777	ENSG00000270620
chr1	15924975	15925309	177.777	-7234	ENSG00000270620
chr1	15933927	15934248	102.242	-4495	SPEN
chr1	15936130	15936828	249.468	-2104	SPEN
chr1	15941422	15942362	296.107	830	ZBTB17
chr1	15943665	15944300	16.4095	-57	ZBTB17
chr1	15945365	15945877	115.402	463	ZBTB17
chr1	15946392	15946728	103.631	-476	ZBTB17
chr1	15950924	15951492	137.688	1765	ZBTB17
chr1	15969810	15970426	58.6007	486	ENSG00000234607
chr1	15993587	15993969	230.612	3907	TBC1D3P6
chr1	16006362	16006879	77.7356	50	ENSG00000233078
chr1	16022829	16023351	39.3934	1054	CLCNKA
chr1	16027196	16027626	142.271	572	CLCNKA
chr1	16028752	16029441	65.5317	2258	CLCNKA
chr1	16048991	16049546	17.4515	269	CLCNKB
chr1	16056316	16056792	239.748	30	CLCNKB
chr1	16057786	16058356	2673.65	1547	CLCNKB
chr1	16082602	16083395	142.846	-9348	FAM131C
chr1	16112801	16113240	299.483	20541	EPHA2
chr1	16117525	16117968	196.107	15815	EPHA2
chr1	16130290	16130848	124.886	2993	EPHA2
chr1	16137742	16138061	206.071	-4340	EPHA2
chr1	16142893	16143308	29.0982	3349	EPHA2
chr1	16145407	16145699	1865.64	897	EPHA2
chr1	16146338	16146731	251.597	-85	EPHA2
chr1	16147131	16147557	184.227	-894	EPHA2
chr1	16154869	16155449	176.64	-17	ENSG00000227959
chr1	16155733	16156411	45.2102	-3	EPHA2
chr1	16172599	16173207	39.4385	13637	ENSG00000224621
chr1	16175912	16176495	76.7121	16938	ENSG00000224621
chr1	16180998	16181297	306.351	-16706	ARHGEF19-AS1
chr1	16206548	16207012	177.174	202	ARHGEF19
chr1	16215935	16216214	235.11	1085	ANO7L1
chr1	16232172	16233003	2465.69	-1253	ENSG00000288398
chr1	16235580	16235961	39.6459	888	CPLANE2
chr1	16236121	16236479	138.148	359	CPLANE2
chr1	16246778	16247056	265.448	-5519	MT1XP1
chr1	16291438	16291755	203.236	23770	FBXO42
chr1	16303728	16304245	66.2082	11380	FBXO42
chr1	16343843	16344414	6.18459	8351	FBXO42
chr1	16346156	16346789	176.051	6007	FBXO42
chr1	16352587	16353421	250.321	429	SZRD1
chr1	16359046	16359694	129.212	6795	SZRD1
chr1	16367014	16367810	84.9711	147	SZRD1
chr1	16386316	16386883	55.3494	-17070	RPL22P3
chr1	16440759	16441078	130.065	147	NECAP2
chr1	16441376	16441751	103.745	792	NECAP2
chr1	16447034	16447545	15.5697	6518	NECAP2
chr1	16483296	16483628	249.812	-121	CROCCP3
chr1	16488338	16488750	160.14	2538	CROCCP3
chr1	16490629	16491185	117.937	175	CROCCP3
chr1	16498522	16498938	168.317	527	CROCCP3
chr1	16512625	16514557	1157.84	694	RNU1-1
chr1	16515085	16515680	51.3153	349	ENSG00000285853
chr1	16518291	16518867	11.1874	-2115	ENSG00000224174
chr1	16531750	16532213	60.3737	2242	RNU1-6P
chr1	16538898	16539205	196.003	-3403	LINC01783
chr1	16540889	16541575	31.7866	-5583	LINC01783
chr1	16555168	16555654	11.1959	-2880	PDE4DIPP8
chr1	16560143	16560862	64.2866	-7972	PDE4DIPP8
chr1	16599503	16600109	110.137	3243	NBPF1
chr1	16601897	16602518	36.855	841	NBPF1
chr1	16604101	16604545	107.258	611	NBPF1
chr1	16612458	16612745	149.275	885	NBPF1
chr1	16613044	16613538	177.532	196	NBPF1
chr1	16613607	16614229	462.129	-356	NBPF1
chr1	16616438	16616749	162.297	-797	ENSG00000271732
chr1	16617572	16618142	51.0014	466	ENSG00000271732
chr1	16624246	16624832	253.284	1847	CROCCP2
chr1	16625636	16626230	133.285	453	CROCCP2
chr1	16635112	16635471	135.635	-4183	CROCCP2
chr1	16637255	16637546	272.533	5708	ENSG00000283773
chr1	16638223	16638863	50.6856	4566	ENSG00000283773
chr1	16642229	16642668	82.5009	660	ENSG00000283773
chr1	16644000	16644682	111.953	331	CROCCP2
chr1	16652521	16653136	76.7377	-4050	ENSG00000282143
chr1	16657697	16658207	109.319	-720	CROCCP2
chr1	16665734	16667535	1223.52	313	RNU1-3
chr1	16669580	16670028	6.79096	-2856	RNU1-3
chr1	16694189	16694769	115.123	-2170	ESPNP
chr1	16695085	16695443	108.639	-2955	ESPNP
chr1	16696485	16696866	58.4275	-4367	ESPNP
chr1	16702740	16703263	102.019	1456	ENSG00000279151
chr1	16707283	16708247	254.516	2854	ESPNP
chr1	16708573	16709297	45.2312	1684	ESPNP
chr1	16716957	16717758	194.499	2799	ESPNP
chr1	16737435	16737883	10.7324	-2614	CROCC
chr1	16739928	16741729	1204.06	313	RNU1-4
chr1	16749260	16749770	122.895	-718	CROCCP4
chr1	16757740	16758065	118.719	920	MST1L
chr1	16764514	16764836	187.285	-195	MST1L
chr1	16770636	16770956	205.549	-559	MST1L
chr1	16862446	16862720	180.41	-3562	MIR3675
chr1	16876725	16877549	422.973	3429	RNU1-5P
chr1	16895225	16897242	1148.03	254	RNU1-2
chr1	16904432	16905707	628.604	-294	ENSG00000272426
chr1	16914086	16915049	231.866	-7363	CROCC
chr1	16915844	16916260	99.1273	-5879	CROCC
chr1	16918425	16918696	169.152	-3370	CROCC
chr1	16923910	16924558	49.1166	1467	CROCC
chr1	16925797	16926337	15.7341	3300	CROCC
chr1	16929505	16929797	195.338	-484	CROCC
chr1	16936682	16937220	89.1155	160	CROCC
chr1	16945771	16946160	336.85	-901	CROCC
chr1	16947882	16948261	143.503	-319	CROCC
chr1	16960361	16960770	283.547	-5462	CROCC
chr1	16971574	16971953	171.948	1979	CROCC
chr1	16972179	16972565	255.798	2587	CROCC
chr1	16977984	16979028	189.16	-192	MFAP2
chr1	16980202	16980654	180.967	192	MFAP2
chr1	17006294	17006701	285.224	-733	ATP13A2
chr1	17055423	17055880	330.353	-1620	SDHB
chr1	17057953	17058315	2840.95	-4102	SDHB
chr1	17077274	17077599	116.239	-2086	PADI2
chr1	17082768	17083225	116.974	429	PADI2
chr1	17083952	17084318	56.6494	-709	PADI2
chr1	17085474	17086526	203.064	-2574	PADI2
chr1	17120397	17120759	109.948	-1127	PADI2
chr1	17184397	17185021	234.775	-5074	LINC02783
chr1	17213381	17213847	186.023	8486	PADI1
chr1	17226046	17226454	285.868	2763	PADI1
chr1	17231616	17232100	88.3842	-7774	PADI1
chr1	17264931	17265282	150.285	-12782	MIR3972
chr1	17288073	17288509	220.5	10402	MIR3972
chr1	17289110	17289617	217.713	11475	MIR3972
chr1	17299355	17299889	178.991	-8573	PADI4
chr1	17301923	17302346	198.032	-6060	PADI4
chr1	17332676	17333169	85.2716	-13111	PADI4
chr1	17341025	17341632	195.783	-4705	PADI4
chr1	17371758	17372320	236.629	-157	PADI6
chr1	17372411	17372704	178.912	362	PADI6
chr1	17396418	17397013	227.057	-10044	RCC2-AS1
chr1	17399481	17399768	138.268	-7135	RCC2-AS1
chr1	17405080	17405480	189.026	-1480	RCC2-AS1
chr1	17410700	17411009	129.113	-1809	RCC2
chr1	17439829	17440369	131.477	-422	RCC2
chr1	17447225	17447834	105.959	-7853	RCC2
chr1	17462653	17463204	86.2516	-23252	RCC2
chr1	17507825	17508209	123.43	-31681	ARHGEF10L
chr1	17525191	17525570	67.426	-14317	ARHGEF10L
chr1	17537924	17538573	75.4536	-1449	ARHGEF10L
chr1	17541063	17541708	46.2208	1688	ARHGEF10L
chr1	17557201	17557698	273.688	17752	ARHGEF10L
chr1	17596940	17597228	120.808	-5087	ARHGEF10L
chr1	17610744	17611123	266.583	-4154	ARHGEF10L
chr1	17619517	17620667	182.355	1776	ARHGEF10L
chr1	17628304	17628598	149.573	2444	ARHGEF10L
chr1	17675397	17677004	130.576	-17846	ARHGEF10L
chr1	17689949	17690564	43.788	-3790	ARHGEF10L
chr1	17702194	17702575	288.212	8338	ARHGEF10L
chr1	17708976	17709549	124.233	-8362	LINC02810
chr1	17728902	17729248	284.112	11388	LINC02810
chr1	17731845	17732769	214.958	14620	LINC02810
chr1	17740171	17740488	236.522	-15003	ACTL8
chr1	17743460	17743817	204.774	-11694	ACTL8
chr1	17768513	17768873	138.268	13360	ACTL8
chr1	17790033	17790341	219.377	-32795	ACTL8
chr1	17868254	17868627	442.584	45459	ACTL8
chr1	17923133	17923565	125.411	-92363	ENSG00000284653
chr1	17961927	17962462	242.313	-53517	ENSG00000284653
chr1	18002292	18002656	89.0974	-13238	ENSG00000284653
chr1	18052520	18053094	161.888	-12850	LINC01654
chr1	18080204	18080887	92.8664	14889	LINC01654
chr1	18098310	18098591	121.95	-9347	IGSF21
chr1	18108323	18109012	62.4256	-721	ENSG00000280222
chr1	18118258	18118669	140.53	9075	ENSG00000280222
chr1	18128285	18128652	306.565	19080	ENSG00000280222
chr1	18169974	18170376	229.088	9171	IGSF21-AS1
chr1	18174968	18175638	70.5172	4043	IGSF21-AS1
chr1	18183039	18183595	171.017	-3971	IGSF21-AS1
chr1	18228772	18229372	107.102	-49726	IGSF21-AS1
chr1	18258611	18258951	120.843	-20064	IGSF21
chr1	18276480	18276829	177.429	-2190	IGSF21
chr1	18291100	18291393	322.131	12402	IGSF21
chr1	18315716	18316173	337.982	37100	IGSF21
chr1	18334282	18334587	75.3763	-26932	IGSF21
chr1	18377260	18377771	193.316	1559	IGSF21
chr1	18413463	18414081	58.3233	27943	ENSG00000225387
chr1	18440066	18440764	14.4545	-40515	KLHDC7A
chr1	18474833	18475197	179.492	-5915	KLHDC7A
chr1	18480356	18480768	223.992	-368	KLHDC7A
chr1	18510398	18510931	123.549	-2453	DYNLL1P3
chr1	18535334	18535798	151.628	22448	DYNLL1P3
chr1	18536156	18536630	81.0768	23275	DYNLL1P3
chr1	18552058	18552598	213.878	39210	DYNLL1P3
chr1	18566020	18566982	107.144	-28913	ENSG00000225478
chr1	18587930	18588351	257.799	-7273	ENSG00000225478
chr1	18597183	18597547	84.5539	1951	ENSG00000225478
chr1	18629210	18629787	149.573	-1347	PAX7
chr1	18695891	18696208	231.363	64526	PAX7
chr1	18703535	18703919	113.955	72203	PAX7
chr1	18721338	18721674	47.3709	89982	PAX7
chr1	18724525	18724852	184.267	93165	PAX7
chr1	18742526	18743141	130.345	111310	PAX7
chr1	18759458	18760041	30.2062	99932	TAS1R2
chr1	18762559	18763063	194.213	96871	TAS1R2
chr1	18767366	18767968	38.48	92015	TAS1R2
chr1	18798816	18799391	270.284	60578	TAS1R2
chr1	18808343	18808724	132.609	51148	TAS1R2
chr1	18872247	18872706	217.13	10798	MIR4695
chr1	18901859	18902260	270.955	468	ALDH4A1
chr1	18902392	18903023	102.617	16	ALDH4A1
chr1	18951719	18952041	52.4076	3818	IFFO2
chr1	18961340	18961853	252.958	-4921	IFFO2
chr1	19034005	19034370	90.6561	41323	ENSG00000272084
chr1	19042145	19042536	168.309	33170	ENSG00000272084
chr1	19048410	19048963	70.1576	26824	ENSG00000272084
chr1	19049719	19050351	36.3026	25476	ENSG00000272084
chr1	19056443	19057409	227.79	18585	ENSG00000272084
chr1	19064985	19065396	141.286	10320	ENSG00000272084
chr1	19080662	19081254	205.896	348	UBR4
chr1	19094769	19095246	170.337	914	UBR4
chr1	19108056	19108447	129.815	2306	UBR4
chr1	19125449	19125764	147.498	2094	UBR4
chr1	19178258	19178588	180.03	-678	UBR4
chr1	19192479	19192911	107.68	-14950	UBR4
chr1	19228481	19229018	1624.88	-560	EMC1
chr1	19255088	19255773	138.466	-2281	MRTO4
chr1	19263057	19263602	208.312	-1023	ENSG00000286064
chr1	19267356	19267662	34.7415	3760	AKR7L
chr1	19307599	19308206	157.48	602	AKR7A2
chr1	19311661	19312103	385.589	25	AKR7A2
chr1	19314071	19314588	204.289	1601	SLC66A1
chr1	19331131	19331496	207.02	6560	SLC66A1
chr1	19364363	19364899	133.321	-18269	CAPZB
chr1	19367658	19368216	46.7047	17627	CAPZB
chr1	19392127	19392693	45.8044	-6613	CAPZB
chr1	19426837	19427486	115.323	2778	RN7SL277P
chr1	19441479	19441772	140.924	17242	RN7SL277P
chr1	19457710	19458170	38.5833	-26463	MICOS10
chr1	19458585	19459069	136.777	-25576	MICOS10
chr1	19480087	19480601	77.0821	-4059	MICOS10
chr1	19483378	19484033	47.5274	-697	MICOS10
chr1	19487124	19487455	142.23	-1751	CAPZB
chr1	19514811	19515272	128.792	4449	RNU4-28P
chr1	19588810	19589410	38.5896	7722	ENSG00000235185
chr1	19590800	19591132	237.205	5866	ENSG00000235185
chr1	19595026	19595543	86.1125	1547	ENSG00000235185
chr1	19648429	19648829	279.36	1019	NBL1
chr1	19664704	19665143	140.996	49	HTR6
chr1	19665169	19665583	178.011	501	HTR6
chr1	19678009	19678415	331.485	13337	HTR6
chr1	19710241	19710675	173.982	-9248	TMCO4
chr1	19725118	19725587	119.017	13066	TMCO4
chr1	19731738	19732058	316.465	6521	TMCO4
chr1	19745125	19745440	217.423	-6864	TMCO4
chr1	19760360	19760849	178.991	10822	TMCO4
chr1	19802450	19802805	382.233	-2683	TMCO4
chr1	19803518	19803993	45.8643	-3811	TMCO4
chr1	19877997	19878691	148.284	-4051	OTUD3
chr1	19913138	19913687	152.764	6848	OTUD3
chr1	19917210	19917894	34.167	6065	PLA2G2E
chr1	19935095	19935504	52.8383	-11683	PLA2G2E
chr1	19994852	19995499	206.331	-14760	PLA2G2A
chr1	19996139	19996481	165.38	-15894	PLA2G2A
chr1	20008926	20009303	172.151	-19064	PLA2G5
chr1	20032194	20032485	334.584	3769	PLA2G5
chr1	20090739	20091018	156.351	20584	PLA2G5
chr1	20092276	20092783	198.966	22235	PLA2G5
chr1	20132587	20132895	241.995	-6582	PLA2G2F
chr1	20150412	20150731	270.818	-3599	ENSG00000227066
chr1	20235089	20235562	382.727	-7769	LINC01757
chr1	20236861	20237178	255.482	-6075	LINC01757
chr1	20237438	20237779	201.091	-5486	LINC01757
chr1	20297772	20298233	223.868	-5078	VWA5B1
chr1	20310103	20310407	126.947	7174	VWA5B1
chr1	20313916	20314504	110.105	8977	ENSG00000226664
chr1	20322473	20322752	201.776	574	ENSG00000226664
chr1	20347677	20348064	187.908	14953	VWA5B1
chr1	20379912	20380353	125.815	33120	ENSG00000226487
chr1	20388140	20388421	195.783	24972	ENSG00000226487
chr1	20465396	20465769	190.689	-10639	ENSG00000284641
chr1	20481620	20481987	21.3883	-1407	ENSG00000284743
chr1	20500873	20501456	4.11464	6986	MUL1
chr1	20558428	20558805	2904.23	6044	FAM43B
chr1	20612487	20613188	122.71	-20620	PINK1
chr1	20633351	20634328	219.974	161	MIR6084
chr1	20654250	20654933	208.381	-1508	DDOST
chr1	20661399	20661729	185.211	-20	DDOST
chr1	20689990	20690261	310.801	-3751	KIF17
chr1	20718210	20718884	29.8987	-530	KIF17
chr1	20737438	20737840	197.617	4759	ENSG00000233069
chr1	20786287	20787218	195.728	-87	HP1BP3
chr1	20801748	20802058	149.211	-14580	HP1BP3
chr1	20804007	20804595	40.7527	-16978	HP1BP3
chr1	20804881	20805412	68.9681	-17824	HP1BP3
chr1	20815812	20816343	4.53578	-25163	RNU7-200P
chr1	20861768	20862238	264.734	-10735	EIF4G3
chr1	20918841	20919270	259.773	22342	EIF4G3
chr1	20930739	20931120	2944.51	10468	EIF4G3
chr1	20982909	20983204	184.261	-612	EIF4G3
chr1	20989975	20990420	207.02	-1766	MIR1256
chr1	21014262	21014876	79.2956	-10635	RPS15AP6
chr1	21021825	21022263	134.84	-18110	RPS15AP6
chr1	21035478	21035989	149.342	15216	EIF4G3
chr1	21055642	21056132	172.144	-4893	EIF4G3
chr1	21067333	21067681	1432.48	6246	ENSG00000236073
chr1	21115254	21115677	82.1813	-2337	EIF4G3
chr1	21116203	21116832	3.58286	-3389	EIF4G3
chr1	21136280	21136581	198.361	-23302	EIF4G3
chr1	21138768	21139409	286.394	-22386	HSPE1P27
chr1	21171871	21172349	182.283	2627	EIF4G3
chr1	21226318	21226665	206.331	-4411	ECE1
chr1	21270481	21270905	197.617	4611	ENSG00000236936
chr1	21296850	21297190	194.244	1979	ECE1
chr1	21300485	21300922	394.235	-1705	ECE1
chr1	21309059	21309733	110.852	-10397	ECE1
chr1	21318735	21319099	127.356	-19918	ECE1
chr1	21320314	21320985	19.5046	-21651	ECE1
chr1	21323330	21323745	46.369	21599	ECE1
chr1	21354081	21354368	244.63	-8653	ECE1
chr1	21364765	21365295	131.574	-19458	ECE1
chr1	21389124	21389622	148.025	-8614	PPP1R11P1
chr1	21397454	21397851	269.569	-334	PPP1R11P1
chr1	21402526	21403126	137.136	4839	PPP1R11P1
chr1	21426314	21426691	143.701	1464	NBPF2P
chr1	21434952	21435463	91.1472	890	CROCCP5
chr1	21436669	21437009	165.284	2521	CROCCP5
chr1	21438160	21438759	39.1384	-1668	NBPF3
chr1	21439799	21440182	264.865	-137	NBPF3
chr1	21481312	21481688	1.42704	8105	NBPF3
chr1	21492542	21492975	144.356	-16638	ALPL
chr1	21507450	21507760	149.368	-1792	ALPL
chr1	21510480	21511004	143.22	1314	ALPL
chr1	21515953	21516225	42.7483	6661	ALPL
chr1	21545011	21545971	214.881	-5788	ALPL
chr1	21555460	21555873	157.658	4388	ALPL
chr1	21588788	21589191	110.847	2518	LINC02596
chr1	21592366	21592690	141.373	6056	LINC02596
chr1	21593640	21594322	37.722	7509	LINC02596
chr1	21600613	21601073	204.427	14371	LINC02596
chr1	21617019	21617617	337.982	2723	RAP1GAP
chr1	21663326	21664299	339.221	3868	RAP1GAP
chr1	21696689	21697305	15.7735	7618	USP48
chr1	21752932	21753420	186.369	-4985	USP48
chr1	21760897	21761504	19.0657	-7068	ENSG00000231978
chr1	21783191	21783718	47.3805	151	USP48
chr1	21784605	21784906	140.889	-1150	USP48
chr1	21822394	21822961	94.3301	1181	LDLRAD2
chr1	21827671	21828171	237.233	2792	HSPG2
chr1	21848732	21849202	233.645	-1009	HSPG2
chr1	21851162	21851687	115.547	3231	HSPG2
chr1	21865192	21865566	1339.89	6998	HSPG2
chr1	21868878	21869551	10.0467	3162	HSPG2
chr1	21873946	21874611	54.5142	427	HSPG2
chr1	21875541	21876170	280.68	-648	HSPG2
chr1	21885561	21885970	261.926	4928	HSPG2
chr1	21899346	21899920	118.767	-3323	HSPG2
chr1	21902830	21903708	370.946	-4829	ENSG00000232037
chr1	21904359	21904967	6.68099	-3435	ENSG00000232037
chr1	21930310	21930698	18.0322	6806	HSPG2
chr1	21972398	21972952	154.358	-4347	CELA3B
chr1	21975027	21975409	147.432	-1804	CELA3B
chr1	21977810	21978382	111.61	203	CELA3B
chr1	21988115	21988478	142.673	481	RNU6-1022P
chr1	22020313	22020616	134.99	-4093	LINC00339
chr1	22041688	22042061	215.628	-10752	CDC42
chr1	22052584	22053185	91.6208	42	CDC42-AS1
chr1	22059169	22059628	97.4679	202	CDC42-IT1
chr1	22138528	22138891	244.921	-4140	ENSG00000285873
chr1	22142402	22142951	44.4541	-173	ENSG00000285873
chr1	22144551	22144984	161.266	-799	WNT4
chr1	22178006	22178298	121.765	-34183	WNT4
chr1	22181787	22182355	1.30869	-38102	WNT4
chr1	22185231	22185862	272.139	-41578	WNT4
chr1	22257610	22258124	120.148	-8372	MIR4418
chr1	22288951	22289254	204.774	22864	MIR4418
chr1	22350542	22350943	281.331	15739	ENSG00000279625
chr1	22410001	22410894	177.851	-18390	ZBTB40
chr1	22416389	22416806	378.822	-12240	ZBTB40
chr1	22451993	22452274	249.55	267	ZBTB40
chr1	22511388	22511845	242.732	-5857	ZBTB40-IT1
chr1	22515903	22516368	160.868	-1338	ZBTB40-IT1
chr1	22529720	22530110	275.241	12441	ZBTB40-IT1
chr1	22631346	22632002	210.887	1692	MIR6127
chr1	22632808	22633214	88.5918	355	MIR6127
chr1	22651329	22651613	205.192	-1291	C1QB
chr1	22694420	22695098	26.1503	-16080	EPHB2
chr1	22697933	22698613	263.88	-12566	EPHB2
chr1	22700806	22701141	222.644	-9865	EPHB2
chr1	22715312	22715702	139.508	-4010	MIR4684
chr1	22718839	22719339	39.4439	-428	MIR4684
chr1	22738014	22738310	155.933	18645	MIR4684
chr1	22808302	22808782	109.576	8302	EPHB2
chr1	22817168	22817692	81.1453	17190	EPHB2
chr1	22835724	22836269	154.104	852	ENSG00000225952
chr1	22851507	22851917	269.569	11514	MIR4253
chr1	22857701	22858307	164.169	5222	MIR4253
chr1	22868695	22869429	95.98	3903	EPHB2
chr1	22872612	22873168	11.2264	7731	EPHB2
chr1	22881418	22882001	13.6622	16551	EPHB2
chr1	22911708	22912457	113.456	46924	EPHB2
chr1	22912838	22913907	154.59	48214	EPHB2
chr1	22916561	22916911	186.132	46442	LACTBL1
chr1	22931927	22932567	92.9273	30931	LACTBL1
chr1	22967300	22967611	151.823	-2118	LACTBL1
chr1	22988331	22988645	275.659	-23150	LACTBL1
chr1	23003004	23003414	139.399	10885	TEX46
chr1	23018254	23018548	160.589	699	TEX46
chr1	23019284	23020335	151.849	342	KDM1A
chr1	23051706	23052383	104.276	1620	KDM1A
chr1	23060911	23061332	279.062	-3188	ENSG00000266802
chr1	23083927	23084408	118.758	3295	KDM1A
chr1	23092298	23092901	200.637	-4542	ENSG00000240553
chr1	23099916	23100811	227.157	-12306	ENSG00000240553
chr1	23101938	23102217	112.096	-14020	ENSG00000240553
chr1	23146321	23146837	176.903	6254	ENSG00000229010
chr1	23158900	23159285	161.046	-3611	RNU6-514P
chr1	23168204	23168582	29.7126	424	LUZP1
chr1	23186783	23187117	3.4714	-9142	LUZP1
chr1	23201095	23201589	130.103	16160	HTR1D
chr1	23247211	23247702	46.7047	2692	ENSG00000215381
chr1	23254024	23254501	234.775	9498	ENSG00000215381
chr1	23257749	23258123	186.636	13171	ENSG00000215381
chr1	23264073	23264377	98.5424	19460	ENSG00000215381
chr1	23279475	23279782	214.904	5825	LINC01355
chr1	23299569	23300131	146.638	2053	ENSG00000284726
chr1	23346819	23347451	65.5283	-2799	HNRNPR
chr1	23363488	23363847	305.432	4718	ZNF436
chr1	23368316	23368983	556.635	-264	ZNF436
chr1	23392340	23392748	172.133	-13515	ENSG00000271420
chr1	23423183	23423839	62.6743	1107	TCEA3
chr1	23428721	23429127	211.25	-4176	TCEA3
chr1	23471223	23471778	15.5697	8678	ASAP3
chr1	23484179	23484630	106.304	163	ASAP3
chr1	23495433	23496114	87.9616	-11206	ASAP3
chr1	23510261	23510872	58.2468	8829	E2F2
chr1	23514710	23515090	265.24	4496	E2F2
chr1	23531107	23531403	151.276	-22	E2F2
chr1	23539972	23540621	132.859	-9064	E2F2
chr1	23554091	23555538	149.585	-3900	ENSG00000235052
chr1	23555771	23556396	74.6492	2991	ID3
chr1	23556713	23557059	220.149	2189	ID3
chr1	23559063	23560180	180.455	-121	ID3
chr1	23567537	23568026	310.801	-8281	ID3
chr1	23574234	23574581	317.599	-7087	MDS2
chr1	23591687	23592054	264.916	1750	ENSG00000285802
chr1	23605705	23606033	56.5419	-12248	ENSG00000285802
chr1	23628354	23629141	66.5526	1325	MDS2
chr1	23634025	23634461	17.9524	6820	MDS2
chr1	23640661	23641044	218.851	13430	MDS2
chr1	23647220	23647861	114.978	20118	MDS2
chr1	23676852	23677492	82.9727	6878	ENSG00000229239
chr1	23690736	23691083	216.467	-832	RPL11
chr1	23691454	23691759	141.258	-135	RPL11
chr1	23714637	23715289	143.521	22354	RPL11
chr1	23718725	23719077	126.276	-24547	ELOA
chr1	23742951	23743569	50.4642	-188	ELOA
chr1	23770087	23770550	48.0578	2078	ELOA-AS1
chr1	23790595	23790937	125.832	-379	LYPLA2
chr1	23794163	23794752	218.733	366	LYPLA2
chr1	23829140	23829972	5.40636	-4127	HMGCL
chr1	23847896	23848241	65.286	-9449	HMGCL
chr1	23863428	23864035	68.6609	4558	FUCA1
chr1	23869488	23869801	101.141	-1355	FUCA1
chr1	23938185	23938882	32.2144	9464	MIR378F
chr1	23949886	23950358	10.194	-739	H3P1
chr1	23959011	23959736	351.693	265	PNRC2
chr1	23964472	23965103	78.6283	3820	PNRC2
chr1	23979822	23980460	117.382	130	SRSF10
chr1	23987578	23987978	33.325	-6851	SRSF10
chr1	23988510	23988853	227.725	-7755	SRSF10
chr1	24011520	24011816	128.08	-3149	ENSG00000215905
chr1	24034401	24034723	326.658	-6273	ENSG00000225315
chr1	24038019	24038653	30.1304	-2499	ENSG00000225315
chr1	24043263	24043572	175.506	2583	ENSG00000225315
chr1	24043605	24044137	127.294	3036	ENSG00000225315
chr1	24076166	24076668	11.2271	7715	MYOM3
chr1	24088404	24089004	170.181	-4572	MYOM3
chr1	24093748	24094056	203.881	-9770	MYOM3
chr1	24095115	24095735	102.865	-11293	MYOM3
chr1	24110219	24110670	298.337	1690	MYOM3
chr1	24163228	24163505	131.771	-20227	IL22RA1
chr1	24177917	24178564	59.3467	9007	IFNLR1
chr1	24190874	24191240	211.403	-3098	IFNLR1
chr1	24195436	24195819	173.208	-3930	GRHL3
chr1	24207102	24207453	53.6495	7038	LINC02800
chr1	24291659	24292229	207.854	-26820	GRHL3
chr1	24322301	24322579	10.2589	-539	GRHL3-AS1
chr1	24344317	24344698	338.786	7010	GRHL3
chr1	24386529	24386912	283.6	4958	STPG1
chr1	24397971	24398436	455.877	3127	STPG1
chr1	24424189	24424833	154.093	-7577	STPG1
chr1	24438276	24438869	131.083	-17593	NIPAL3
chr1	24448957	24449267	197.838	-7054	NIPAL3
chr1	24473931	24474326	197.221	-2233	ENSG00000288982
chr1	24493696	24494173	180.131	-8416	RCAN3
chr1	24502836	24503259	335.601	151	RCAN3
chr1	24540614	24540906	187.494	-5360	RCAN3AS
chr1	24556577	24557156	113.248	780	NCMAP
chr1	24613528	24614184	2.83298	11657	Y_RNA
chr1	24643088	24644146	184.512	58	SRRM1
chr1	24660919	24661319	20.051	-5436	SRRM1
chr1	24705540	24706033	145.764	893	ENSG00000284699
chr1	24717531	24717853	1052.26	12798	ENSG00000284699
chr1	24735636	24736033	184.533	-9547	CLIC4
chr1	24745008	24745404	48.5834	-176	CLIC4
chr1	24781178	24782180	168.598	-3700	RNU6-1208P
chr1	24829584	24830082	168.684	-51854	RNU6-1208P
chr1	24832718	24833118	10.4635	-54939	RNU6-1208P
chr1	24833524	24833810	63.121	-55688	RNU6-1208P
chr1	24862602	24863177	227.531	56526	MIR6731
chr1	24887221	24887747	211.172	31932	MIR6731
chr1	24907559	24908063	136.578	11605	MIR6731
chr1	24914461	24914914	56.218	4728	MIR6731
chr1	24934048	24934563	181.27	-4030	RUNX3
chr1	24958648	24959110	333.037	-2466	RUNX3-AS1
chr1	24986559	24986900	250.686	-15865	ENSG00000261025
chr1	24990921	24991337	112.21	-20264	ENSG00000261025
chr1	25009997	25010710	300.186	-13149	MIR4425
chr1	25016890	25017258	118.961	-6429	MIR4425
chr1	25033216	25033901	2.90026	-7577	LINC02793
chr1	25063105	25063788	45.2021	22311	LINC02793
chr1	25070298	25070816	84.357	29421	LINC02793
chr1	25187149	25187448	184.918	-20840	ENSG00000231953
chr1	25232627	25233607	331.687	531	ENSG00000284602
chr1	25237160	25237640	53.3468	-2094	ENSG00000284657
chr1	25237900	25238180	241.715	-1454	ENSG00000284657
chr1	25241420	25241698	116.475	2065	ENSG00000284657
chr1	25241827	25242158	57.5433	1661	RSRP1
chr1	25247546	25247961	278.129	-83	ENSG00000272432
chr1	25250328	25250653	154.093	2654	ENSG00000272432
chr1	25253843	25254130	275.659	6150	ENSG00000272432
chr1	25267085	25267618	15.5697	-216	ENSG00000261349
chr1	25337414	25338487	274.769	149	RSRP1
chr1	25391878	25392274	379.539	-6645	ENSG00000238084
chr1	25392871	25393504	58.3233	-5533	ENSG00000238084
chr1	25401243	25401528	58.3233	1316	RHCE
chr1	25409392	25409930	152.139	-6959	RHCE
chr1	25430145	25431616	167.369	-16	MACO1
chr1	25489347	25489952	34.7601	40757	MACO1
chr1	25530644	25530927	60.6458	-12820	LDLRAP1
chr1	25576982	25577432	136.791	-4271	ENSG00000225643
chr1	25582549	25583063	130.661	1328	ENSG00000225643
chr1	25584271	25584758	111.256	3037	ENSG00000225643
chr1	25626128	25626471	70.7317	8450	MAN1C1
chr1	25627332	25627623	126.205	9628	MAN1C1
chr1	25629658	25630045	111.65	12002	MAN1C1
chr1	25676359	25676810	113.349	-9917	MAN1C1
chr1	25686893	25687260	239.749	575	MAN1C1
chr1	25705925	25706457	188.108	-3411	MAN1C1
chr1	25725587	25725922	259.06	16153	MAN1C1
chr1	25737933	25738560	73.2917	28645	MAN1C1
chr1	25739931	25740382	146.018	30555	MAN1C1
chr1	25756666	25756938	151.968	-15267	MAN1C1
chr1	25767188	25767532	159.886	-4709	MAN1C1
chr1	25776988	25777444	124.15	-373	MAN1C1
chr1	25791537	25791923	297.5	-8463	SELENON
chr1	25810060	25810403	275.849	-1238	ENSG00000255054
chr1	25820008	25820650	67.426	97	MTFR1L
chr1	25828391	25828681	162.887	2904	MTFR1L
chr1	25832464	25832934	71.9557	-565	ENSG00000272478
chr1	25841408	25841734	320.437	-4024	AUNIP
chr1	25866183	25866780	50.9039	4771	PAQR7
chr1	25882746	25883099	198.185	-4437	SNRPFP2
chr1	25889959	25890425	48.0771	1222	ENSG00000223624
chr1	25907847	25908178	128.08	-1022	STMN1
chr1	26021938	26022298	157.326	343	EXTL1
chr1	26091759	26092125	120.15	-19223	PDIK1L
chr1	26098021	26098600	162.707	-12854	PDIK1L
chr1	26117192	26117683	11.5106	5601	PDIK1L
chr1	26126444	26126743	198.032	14757	PDIK1L
chr1	26150442	26150768	220.5	-8474	FAM110D
chr1	26220353	26220903	418.913	-152	ENSG00000278572
chr1	26221921	26222352	2896.17	-1661	ENSG00000278572
chr1	26234537	26235164	90.678	649	CEP85
chr1	26261360	26261635	43.788	1900	ENSG00000270733
chr1	26269214	26269673	202.113	154	CEP85
chr1	26300403	26300772	1882.92	2428	UBXN11
chr1	26309267	26309695	55.7053	-2492	UBXN11
chr1	26320084	26320498	111.123	-1928	UBXN11
chr1	26321255	26321634	178.539	-3082	UBXN11
chr1	26343371	26343663	241.034	-4171	CRYBG2
chr1	26356981	26357383	1715.89	2870	CRYBG2
chr1	26362607	26362939	223.868	-2693	CRYBG2
chr1	26364334	26364619	294.063	-4397	CRYBG2
chr1	26368046	26368667	15.0297	2388	ZNF683
chr1	26387083	26387475	57.9111	-12757	ZNF683
chr1	26389252	26389687	140.05	-14948	ZNF683
chr1	26396918	26397539	59.3467	-13588	LIN28A
chr1	26401630	26402137	117.883	-8933	LIN28A
chr1	26426158	26426603	212.022	-5901	DHDDS
chr1	26469349	26469732	212.637	-1527	DHDDS-AS1
chr1	26480287	26480703	222.869	7066	HMGN2
chr1	26481890	26482241	115.805	8637	HMGN2
chr1	26482543	26483181	2.14151	9433	HMGN2
chr1	26494448	26494779	2632.21	21185	HMGN2
chr1	26500431	26500798	2633.57	19635	DPPA2P2
chr1	26523828	26524462	88.2673	-3895	DPPA2P2
chr1	26531257	26531734	217.13	168	RPS6KA1
chr1	26547229	26547590	210.163	167	RPS6KA1
chr1	26555973	26556341	161.017	-886	RPS6KA1
chr1	26560843	26561494	95.2186	4126	RPS6KA1
chr1	26562173	26562537	73.3929	5312	RPS6KA1
chr1	26574171	26574819	55.0623	2225	RPS6KA1
chr1	26602646	26602974	116.958	-378	RNU7-29P
chr1	26620134	26621299	419.431	193	ENSG00000289452
chr1	26639510	26639981	109.76	868	ENSG00000229247
chr1	26670646	26671158	98.603	-22334	ARID1A
chr1	26692228	26693908	860.614	-168	ARID1A
chr1	26695427	26695885	366.11	-359	ARID1A
chr1	26697407	26697888	50.5598	1244	ARID1A
chr1	26704625	26705173	99.8402	8495	ARID1A
chr1	26705367	26705651	179.279	9105	ARID1A
chr1	26735561	26736268	529.934	6258	ARID1A
chr1	26754674	26755460	150.703	2115	ARID1A
chr1	26773460	26773838	364.775	682	ARID1A
chr1	26788196	26789307	516.919	-176	PIGV
chr1	26789587	26790271	33.6422	620	PIGV
chr1	26791236	26791899	61.7549	2259	PIGV
chr1	26794243	26794841	106.165	5233	PIGV
chr1	26818189	26818777	6.0269	1183	ENSG00000287810
chr1	26836469	26836829	237.049	4629	ZDHHC18
chr1	26865119	26865400	241.749	2111	SFN
chr1	26868217	26868828	81.6889	5374	SFN
chr1	26890108	26890548	183.262	-45	GPN2
chr1	26926662	26927021	312.832	4700	NUDC
chr1	26935311	26935863	119.317	-9548	NUDC
chr1	26946166	26946600	268.329	1248	NUDC
chr1	26968098	26969228	135.39	-8195	KDF1
chr1	27012535	27012965	171.203	100	TENT5B
chr1	27026877	27027200	123.542	-14189	TENT5B
chr1	27031609	27032408	170.25	-19159	TENT5B
chr1	27035207	27035749	92.6239	-22628	TENT5B
chr1	27048255	27048616	184.923	-35586	TENT5B
chr1	27060803	27061209	219.043	38676	SLC9A1
chr1	27086399	27087012	388.216	12976	SLC9A1
chr1	27101911	27102504	95.4587	587	SLC9A1
chr1	27126275	27126587	109.948	-22409	SLC9A1
chr1	27132398	27133036	120.15	21881	SLC9A1
chr1	27161949	27162526	56.3391	4743	SLC9A1
chr1	27163266	27163635	185.816	3530	SLC9A1
chr1	27269484	27269989	128.373	8689	WDTC1
chr1	27325127	27325498	259.354	-16	ACTG1P20
chr1	27334753	27335297	25.2117	1562	TMEM222
chr1	27343334	27343756	108.368	317	SYTL1
chr1	27349205	27349900	41.1385	77	SYTL1
chr1	27360376	27360802	309.669	2140	MAP3K6
chr1	27379271	27379624	134.14	3855	CD164L2
chr1	27381585	27381970	78.2619	1525	CD164L2
chr1	27384698	27385010	107.136	-1521	CD164L2
chr1	27391898	27392173	105.815	-586	GPR3
chr1	27392832	27393171	150.154	380	GPR3
chr1	27399642	27400023	294.518	7211	GPR3
chr1	27458095	27458676	420.926	1188	ENSG00000241169
chr1	27459223	27459802	82.2431	2315	ENSG00000241169
chr1	27473412	27474043	77.1068	16323	WASF2
chr1	27488112	27488586	70.9943	1702	WASF2
chr1	27489219	27489572	195.326	655	WASF2
chr1	27506357	27506745	215.933	-16384	WASF2
chr1	27516775	27517168	111	-8833	ENSG00000237429
chr1	27523970	27524573	125.375	-1533	ENSG00000237429
chr1	27527235	27527512	128.792	1569	ENSG00000237429
chr1	27547321	27547665	341.13	6052	AHDC1
chr1	27568272	27568722	280.354	-237	AHDC1
chr1	27569563	27569890	182.871	-1467	AHDC1
chr1	27577402	27577997	216.574	-9440	AHDC1
chr1	27592451	27592857	137.52	10760	AHDC1
chr1	27596629	27597208	51.5367	6495	AHDC1
chr1	27600972	27601270	226.814	2293	AHDC1
chr1	27608253	27608618	169.689	-4005	AHDC1
chr1	27615898	27616335	2774.2	7945	FGR
chr1	27616906	27617281	274.525	6968	FGR
chr1	27626768	27627342	42.3546	-486	FGR
chr1	27632023	27632369	201.403	2938	FGR
chr1	27652771	27653380	89.8447	3657	ENSG00000235912
chr1	27668222	27668561	112.39	-1076	ENSG00000225886
chr1	27716119	27716618	178.89	9387	ENSG00000287244
chr1	27725836	27726257	192.171	-10	FAM76A
chr1	27741096	27741620	157.48	1404	RPEP3
chr1	27772694	27773216	243.261	-264	STX12
chr1	27779933	27780262	53.5431	6240	ENSG00000269971
chr1	27783917	27784500	33.4209	10351	ENSG00000269971
chr1	27815179	27815711	76.0953	-4538	ENSG00000270031
chr1	27819241	27819773	143.316	-476	ENSG00000270031
chr1	27852509	27852940	119.552	2632	PPP1R8
chr1	27873749	27874188	322.428	1397	THEMIS2
chr1	27881971	27882450	114.674	-1187	THEMIS2
chr1	27937350	27937909	230.07	2520	SMPDL3B
chr1	27940336	27940845	63.4246	5481	SMPDL3B
chr1	27957959	27958638	169.87	-1289	XKR8
chr1	27959455	27959976	402.557	65	XKR8
chr1	27964268	27964803	248.088	4274	XKR8
chr1	27985116	27985653	99.0719	5139	ENSG00000238231
chr1	28043398	28043720	81.7163	-7880	EYA3
chr1	28070809	28071195	302.554	-12915	EYA3
chr1	28088377	28089154	267.284	-129	EYA3
chr1	28095434	28095803	42.6392	803	SPCS2P4
chr1	28100155	28100516	89.0974	-3914	SPCS2P4
chr1	28155386	28155765	260.637	-12735	RNU6-176P
chr1	28156804	28157390	2222.71	-14256	RNU6-176P
chr1	28158947	28159224	82.7414	-16245	RNU6-176P
chr1	28169105	28169662	145.109	7306	PTAFR
chr1	28172766	28173624	64.0299	3495	PTAFR
chr1	28192673	28193114	257.501	979	PTAFR
chr1	28219798	28220147	146.654	-11164	DNAJC8
chr1	28223059	28223334	237.363	9807	DNAJC8
chr1	28237071	28237448	179.284	1106	ATP5IF1
chr1	28247329	28248555	205.092	798	ENSG00000271398
chr1	28256009	28256489	166.751	-3269	SESN2
chr1	28259575	28260228	67.966	384	SESN2
chr1	28262536	28262921	233.373	3211	SESN2
chr1	28265275	28265608	90.9312	5924	SESN2
chr1	28267134	28267823	21.5259	7961	SESN2
chr1	28280126	28280447	200.637	20769	SESN2
chr1	28285540	28285861	99.1367	26183	SESN2
chr1	28302787	28303209	119.034	-26004	MED18
chr1	28307493	28307935	193.83	-21288	MED18
chr1	28314851	28315284	133.622	-13934	MED18
chr1	28323110	28323622	179.708	-5636	MED18
chr1	28324643	28324965	138.56	-4198	MED18
chr1	28345562	28346268	303.885	15632	MED18
chr1	28368848	28369453	135.124	-431	PHACTR4
chr1	28381990	28382407	75.8917	12455	PHACTR4
chr1	28393597	28394041	150.703	24075	PHACTR4
chr1	28403757	28404100	138.561	18726	Y_RNA
chr1	28417446	28417750	201.776	5057	Y_RNA
chr1	28417892	28418454	110.835	4482	Y_RNA
chr1	28432067	28432464	217.292	-5885	PHACTR4
chr1	28463579	28464079	140.11	10288	ENSG00000229820
chr1	28485757	28486326	214.299	4680	RNU6ATAC27P
chr1	28495696	28496113	46.7047	4210	PHACTR4
chr1	28517571	28518109	128.337	-296	RCC1
chr1	28518195	28518782	322.016	-137	RCC1
chr1	28527212	28527497	186.784	-128	PRDX3P2
chr1	28549421	28550197	44.0733	-3276	TRNAU1AP
chr1	28552514	28553023	263.227	-316	TRNAU1AP
chr1	28553943	28554569	18.3079	584	TRNAU1AP
chr1	28566798	28567383	136.261	6458	TRNAU1AP
chr1	28577972	28578657	227.077	507	SNORD99
chr1	28580416	28581804	78.0341	-54	SNORA16A
chr1	28609749	28610445	66.6308	5508	TAF12
chr1	28618518	28618828	266.274	-3068	TAF12
chr1	28647061	28647490	132.133	1015	TAF12
chr1	28648773	28649623	300.203	598	ENSG00000270103,RNU11
chr1	28650746	28651048	108.106	2297	ENSG00000270103,RNU11
chr1	28663975	28664577	131.477	-4502	GMEB1
chr1	28666953	28667350	183.102	-1626	GMEB1
chr1	28668462	28668736	265.037	-179	GMEB1
chr1	28669964	28670394	186.784	1395	GMEB1
chr1	28693276	28693569	177.777	3758	ENSG00000252777
chr1	28712220	28712686	99.5445	22788	ENSG00000252777
chr1	28720180	28720576	223.56	-16243	YTHDF2
chr1	28736405	28737314	113.755	-80	YTHDF2
chr1	28739389	28739868	2679.83	538	YTHDF2
chr1	28751939	28752352	213.419	13055	YTHDF2
chr1	28755771	28756699	131.363	17144	YTHDF2
chr1	28763031	28763599	111.082	24224	YTHDF2
chr1	28776815	28777163	211.857	-35181	OPRD1
chr1	28780576	28781212	121.244	-31276	OPRD1
chr1	28796760	28797133	189.509	-15223	OPRD1
chr1	28803501	28803782	119.168	-8528	OPRD1
chr1	28806389	28806814	71.4539	-5568	OPRD1
chr1	28807113	28807495	91.3231	-4866	OPRD1
chr1	28847759	28848227	112.836	29343	ENSG00000233427
chr1	28859693	28860057	76.0825	17461	ENSG00000233427
chr1	28861974	28862353	118.402	15172	ENSG00000233427
chr1	28874854	28875416	52.7041	2201	ENSG00000233427
chr1	28886593	28887016	90.2194	-286	EPB41
chr1	28887380	28888028	30.7151	532	EPB41
chr1	28889506	28889829	152.536	2496	EPB41
chr1	28907892	28908195	18.1567	-6500	EPB41
chr1	28914491	28915147	8.52825	193	EPB41
chr1	28920690	28921010	147.038	6224	EPB41
chr1	28946990	28947616	119.709	32677	EPB41
chr1	28961812	28962117	285.752	20643	ENSG00000225616
chr1	28964300	28964872	83.4179	18022	ENSG00000225616
chr1	28995360	28995979	148.025	8059	EPB41
chr1	29043716	29044365	112.928	2842	Metazoa_SRP
chr1	29056685	29056962	186.323	-1780	EPB41
chr1	29070935	29071260	156.351	6141	EPB41
chr1	29126940	29127515	83.9932	-3325	TMEM200B
chr1	29149569	29150059	63.9236	-2820	ENSG00000225750
chr1	29157105	29157832	94.0626	2071	SRSF4
chr1	29186539	29187187	156.351	-4963	SRSF4
chr1	29229461	29230159	527.915	1081	MECR
chr1	29253344	29253732	39.2348	-6643	PTPRU
chr1	29259671	29259999	431.19	-346	PTPRU
chr1	29263456	29264126	61.9904	3610	PTPRU
chr1	29272778	29273231	147.231	-6546	PTPRU
chr1	29282964	29283569	413.008	-456	PTPRU
chr1	29292637	29293517	2680.98	9354	PTPRU
chr1	29309520	29310078	287.791	-1547	PTPRU
chr1	29316411	29316820	155.764	-1144	PTPRU
chr1	29329064	29329442	60.0007	6035	PTPRU
chr1	29350490	29351031	151.09	-647	LINC01756
chr1	29358994	29359390	162.186	-9078	LINC01756
chr1	29362958	29363304	37.831	-13017	LINC01756
chr1	29396999	29397333	190.16	-47052	LINC01756
chr1	29416567	29417103	247.277	-66721	LINC01756
chr1	29502723	29503335	92.9273	-6136	ENSG00000225011
chr1	29544134	29544531	149.573	-47440	ENSG00000225011
chr1	29574732	29575056	197.199	-78001	ENSG00000225011
chr1	29601652	29602257	229.088	-105062	ENSG00000225011
chr1	29636058	29636601	156.351	73217	ENSG00000228176
chr1	29674538	29675158	163.029	34699	ENSG00000228176
chr1	29675560	29676143	95.1978	33695	ENSG00000228176
chr1	29710388	29711060	142.232	-1177	ENSG00000228176
chr1	29715003	29715451	7.4972	-5680	ENSG00000228176
chr1	29730020	29730429	66.7573	-20678	ENSG00000228176
chr1	29730743	29731417	56.6408	-21533	ENSG00000228176
chr1	29739588	29740246	59.822	-15258	ENSG00000284676
chr1	29789727	29790202	696.184	34790	ENSG00000284676
chr1	29793141	29793454	96.3331	38123	ENSG00000284676
chr1	29802137	29802582	166.508	47185	ENSG00000284676
chr1	29824825	29825466	16.7035	69971	ENSG00000284676
chr1	29849151	29849577	226.814	55993	ENSG00000270927
chr1	29943873	29944216	177.851	-38688	ENSG00000270927
chr1	29959061	29959617	220.5	-53982	ENSG00000270927
chr1	29977001	29977405	337.982	60409	LINC01648
chr1	30040647	30040952	232.383	-3188	LINC01648
chr1	30052657	30053283	1940.52	-15358	LINC01648
chr1	30054757	30055153	239.323	-17343	LINC01648
chr1	30107246	30107595	499.589	-32842	ENSG00000233372
chr1	30115662	30116072	247.277	-24396	ENSG00000233372
chr1	30135759	30136091	271.741	-4338	ENSG00000233372
chr1	30141978	30142632	145.497	2042	ENSG00000233372
chr1	30212139	30212449	203.651	-14229	ENSG00000231251
chr1	30221716	30222191	224.837	-4569	ENSG00000231251
chr1	30229230	30229753	146.343	2969	ENSG00000231251
chr1	30299784	30300247	218.963	73493	ENSG00000231251
chr1	30328422	30328776	171.091	83039	ENSG00000236335
chr1	30368823	30369190	224.991	42631	ENSG00000236335
chr1	30380161	30380459	257.02	31328	ENSG00000236335
chr1	30385276	30385700	330.152	26150	ENSG00000236335
chr1	30398444	30398875	1480.87	12978	ENSG00000236335
chr1	30402168	30402660	237.941	9224	ENSG00000236335
chr1	30405162	30405575	2996.29	6269	ENSG00000236335
chr1	30408089	30408460	139.511	3363	ENSG00000236335
chr1	30423695	30424101	109.948	8073	ENSG00000231949
chr1	30443455	30443763	35.5101	27784	ENSG00000231949
chr1	30490679	30491085	231.364	75057	ENSG00000231949
chr1	30543981	30544570	115.69	128451	ENSG00000231949
chr1	30584923	30585283	198.032	131032	MATN1
chr1	30603059	30603380	203.748	112915	MATN1
chr1	30606561	30606853	21.9753	109428	MATN1
chr1	30639501	30640111	77.9361	76329	MATN1
chr1	30641504	30642012	109.312	74377	MATN1
chr1	30647983	30648594	227.928	67846	MATN1
chr1	30659789	30660184	162.539	56148	MATN1
chr1	30661760	30662042	58.2322	54234	MATN1
chr1	30666358	30666885	100.915	49513	MATN1
chr1	30670634	30671032	50.9105	45302	MATN1
chr1	30672990	30673457	76.7149	42911	MATN1
chr1	30699779	30700094	254.207	16198	MATN1
chr1	30714755	30715390	19.2047	1062	MATN1
chr1	30715862	30716491	56.2144	-42	MATN1
chr1	30717082	30717548	70.9413	-1180	MATN1
chr1	30718041	30719354	229.254	-74	MATN1-AS1
chr1	30750458	30750911	125.002	-4456	LAPTM5
chr1	30780134	30780802	51.149	-22694	LAPTM5
chr1	30783211	30783665	338.223	-25664	LAPTM5
chr1	30807612	30807884	236.753	7805	ENSG00000229607
chr1	30816604	30816881	188.83	-1190	ENSG00000229607
chr1	30850386	30850854	283.808	6797	RN7SKP91
chr1	30855524	30856087	135.166	-2352	ENSG00000235143
chr1	30869401	30870947	219.871	8566	SDC3
chr1	30872974	30873612	69.6431	5447	SDC3
chr1	30875495	30875796	181.717	3094	SDC3
chr1	30878260	30879328	44.4027	-54	SDC3
chr1	30902842	30903162	354.565	5756	SDC3
chr1	30906663	30907189	146.751	1832	SDC3
chr1	30942984	30943365	285.451	2197	PUM1
chr1	30955555	30956010	204.934	-2026	PUM1
chr1	30979000	30979381	163.835	942	PUM1
chr1	30995723	30996110	171.017	-813	PUM1
chr1	31005424	31006435	441.741	-10826	PUM1
chr1	31017437	31018216	240.506	-18907	ENSG00000237329
chr1	31027795	31028426	99.1029	-8623	ENSG00000237329
chr1	31029795	31030182	89.5186	-6745	ENSG00000237329
chr1	31070633	31070940	224.192	-4796	PUM1
chr1	31108582	31109024	146.066	-180	ENSG00000225142
chr1	31109649	31110183	114.254	-1293	ENSG00000225142
chr1	31120882	31121254	235.912	-12445	ENSG00000225142
chr1	31156823	31157161	184.578	24684	NKAIN1
chr1	31162837	31163111	280.197	18702	NKAIN1
chr1	31170805	31171428	114.106	10559	NKAIN1
chr1	31175561	31176261	424.177	5765	NKAIN1
chr1	31183670	31184051	4031.97	-2185	NKAIN1
chr1	31189571	31190011	219.569	-1395	NKAIN1
chr1	31218302	31218704	222.055	21384	NKAIN1
chr1	31227464	31227874	269.15	12218	NKAIN1
chr1	31239155	31239557	240.48	531	NKAIN1
chr1	31257065	31257371	118.078	3859	SNRNP40
chr1	31264892	31265270	37.8892	-1400	ENSG00000229447
chr1	31268488	31269089	273.016	877	SNRNP40
chr1	31299765	31300040	225.831	2867	ZCCHC17
chr1	31300739	31301232	108.513	3950	ZCCHC17
chr1	31308432	31308814	101.527	11587	ZCCHC17
chr1	31311017	31311322	106.559	14134	ZCCHC17
chr1	31324755	31325242	479.148	21800	ENSG00000229044
chr1	31335143	31335826	14.9473	11314	ENSG00000229044
chr1	31351878	31352342	138.267	-5311	ENSG00000229044
chr1	31387257	31387592	150.703	-10575	FABP3
chr1	31407715	31408178	140.683	-1618	SERINC2
chr1	31411092	31411746	181.939	1202	SERINC2
chr1	31418738	31419273	184.118	5193	SERINC2
chr1	31422645	31422930	312.649	8975	SERINC2
chr1	31425116	31425518	61.7545	11504	SERINC2
chr1	31430549	31430846	115.667	16885	SERINC2
chr1	31431414	31432233	534.407	18011	SERINC2
chr1	31557626	31558198	6.30836	17531	LINC01226
chr1	31568971	31569431	73.5686	6372	ENSG00000229167
chr1	31569867	31570535	137.576	5372	ENSG00000229167
chr1	31577526	31578078	45.5259	96	ENSG00000229167
chr1	31581056	31581358	245.048	1454	TINAGL1
chr1	31587949	31588579	68.6563	3113	TINAGL1
chr1	31606884	31607197	137.128	-10645	HCRTR1
chr1	31644574	31644895	166.45	-25	PEF1-AS1
chr1	31659384	31659723	101.526	2206	COL16A1
chr1	31665497	31666044	429.235	310	COL16A1
chr1	31666149	31666620	103.672	0	COL16A1
chr1	31667843	31669129	105.169	-2101	COL16A1
chr1	31710295	31710984	7.84589	-6321	COL16A1
chr1	31714505	31715398	172.23	-10633	COL16A1
chr1	31715845	31716229	138.636	-11718	COL16A1
chr1	31723148	31723829	482.946	11858	ADGRB2
chr1	31736123	31736570	89.7901	332	ADGRB2
chr1	31746076	31746504	79.2956	-2617	ADGRB2
chr1	31754881	31755183	262.34	1232	ADGRB2
chr1	31758795	31759244	159.947	-285	MIR4254
chr1	31768833	31769170	2679.83	-4109	ADGRB2
chr1	31785305	31786589	325.207	-3183	ENSG00000254545
chr1	31861137	31861722	129.178	-5862	ENSG00000203620
chr1	31871655	31872345	20.2076	-16432	ENSG00000203620
chr1	31892600	31893115	155.821	18422	PTP4A2
chr1	31937539	31938008	395.062	1	PTP4A2
chr1	31940742	31941099	67.2598	1655	PTP4A2
chr1	31943888	31944356	10.8376	734	PTP4A2
chr1	31950690	31951033	191.525	-6006	PTP4A2
chr1	31962929	31963423	42.3836	-18320	PTP4A2
chr1	31975275	31975574	348.56	11609	ENSG00000284702
chr1	31981209	31981562	125.503	5648	ENSG00000284702
chr1	31990856	31991412	125.815	-4100	ENSG00000284702
chr1	32013729	32015170	449.977	268	KHDRBS1
chr1	32019733	32020265	78.4541	5817	KHDRBS1
chr1	32028546	32029079	172.869	14631	KHDRBS1
chr1	32055407	32055719	124.682	-16468	TMEM39B
chr1	32072785	32073319	433.347	67	TMEM39B
chr1	32078855	32079487	17.8548	3040	TMEM39B
chr1	32105850	32106294	275.659	-1984	KPNA6
chr1	32121176	32121468	142.38	13264	KPNA6
chr1	32186790	32187433	46.7047	7047	TXLNA
chr1	32195064	32195431	226.831	-5347	CCDC28B
chr1	32199661	32200111	80.7204	-709	CCDC28B
chr1	32200547	32201144	216.665	193	CCDC28B
chr1	32202996	32203325	89.5477	-69	CCDC28B
chr1	32221997	32222614	138.268	13	TMEM234
chr1	32245492	32245811	81.6566	-1570	FAM167B
chr1	32249619	32250172	265.448	-1343	LCK
chr1	32264106	32264554	314.133	5267	Metazoa_SRP
chr1	32272933	32273533	122.372	-878	LCK
chr1	32291829	32292329	405.729	-4	HDAC1
chr1	32301177	32301830	5.5237	9343	HDAC1
chr1	32304468	32304835	18.599	12491	HDAC1
chr1	32307054	32307471	131.8	15102	HDAC1
chr1	32333377	32334317	204.039	2311	HDAC1
chr1	32336085	32336562	15.5463	-91	MARCKSL1
chr1	32339100	32339550	210.082	-3092	MARCKSL1
chr1	32351508	32351946	292.458	206	TSSK3
chr1	32359337	32359862	197.947	2224	FAM229A
chr1	32391440	32391725	121.614	2842	BSDC1
chr1	32393973	32395083	307.773	-87	BSDC1
chr1	32401764	32402146	55.3494	1160	GAPDHP20
chr1	32409346	32409824	150.703	-6470	GAPDHP20
chr1	32434781	32435480	7.23981	-8342	LRRC37A12P
chr1	32448095	32448490	156.351	-9542	RN7SL122P
chr1	32459583	32459958	143.116	1936	RN7SL122P
chr1	32464968	32465392	59.3467	108	ZBTB8B
chr1	32524039	32524573	141.78	-15121	ZBTB8A
chr1	32543997	32544331	88.8235	4735	ZBTB8A
chr1	32587376	32587680	205.62	44530	ZBTB8OS
chr1	32618157	32618756	57.4861	13601	ZBTB8OS
chr1	32622433	32623602	242.583	9040	ZBTB8OS
chr1	32642646	32643104	95.7259	2924	Y_RNA
chr1	32643528	32644185	14.4545	3906	Y_RNA
chr1	32650624	32651121	130.203	30	ZBTB8OS
chr1	32654744	32655340	77.7617	3555	RBBP4
chr1	32661508	32662031	110.087	-6549	RBBP4
chr1	32705560	32706072	95.1211	-2220	SYNC
chr1	32713929	32714452	117.681	-10595	SYNC
chr1	32725579	32726084	187.218	-595	ENSG00000224409
chr1	32751726	32752393	119.635	-1959	KIAA1522
chr1	32753158	32753879	68.6803	-500	KIAA1522
chr1	32760960	32761321	284.441	-4493	KIAA1522
chr1	32766115	32766465	54.7954	623	KIAA1522
chr1	32767997	32768478	161.197	2571	KIAA1522
chr1	32771494	32771859	91.1122	6010	KIAA1522
chr1	32772965	32773406	328.627	7519	KIAA1522
chr1	32783773	32784293	111.794	-278	YARS1
chr1	32804768	32806478	198.456	957	YARS1
chr1	32815574	32816019	32.382	-970	S100PBP
chr1	32817422	32818011	361.23	18	S100PBP
chr1	32838581	32839050	57.9111	-7986	S100PBP
chr1	32876270	32876664	151.325	-3985	FNDC5
chr1	32890618	32890974	68.1024	-2728	HPCA
chr1	32892972	32893308	128.439	-384	HPCA
chr1	32896499	32896996	231.471	1008	TMEM54
chr1	32906551	32907051	115.893	-5363	TMEM54
chr1	32913981	32914509	222.264	-11209	ENSG00000287691
chr1	32932392	32932798	104.276	7141	ENSG00000287691
chr1	32950049	32950600	61.0892	14360	RNF19B
chr1	32958072	32958711	36.579	6293	RNF19B
chr1	32962018	32962373	110.195	2489	RNF19B
chr1	32982095	32983155	126.503	2678	ENSG00000217644
chr1	32985935	32986211	92.3098	-879	ENSG00000239670
chr1	32990511	32990853	148.536	3607	ENSG00000236065
chr1	33003206	33003747	168.904	8880	AK2
chr1	33036930	33037477	245.596	-200	AK2
chr1	33037794	33038286	43.2018	-1036	AK2
chr1	33042498	33043101	70.571	-5796	AK2
chr1	33044760	33045282	172.118	-8017	AK2
chr1	33045962	33046248	174.898	-9101	AK2
chr1	33062079	33062734	220.093	18589	AK2
chr1	33088603	33089151	93.8106	-4365	AZIN2
chr1	33089220	33089595	111.671	-3834	AZIN2
chr1	33091565	33091938	223.311	-1490	AZIN2
chr1	33096733	33097127	26.2603	2286	AZIN2
chr1	33097848	33098396	231.384	3478	AZIN2
chr1	33127522	33127898	172.869	15520	ENSG00000278997
chr1	33136870	33137255	82.5882	6167	ENSG00000278997
chr1	33145749	33146187	232.86	-2738	ENSG00000278997
chr1	33146436	33146966	197.818	-3471	ENSG00000278997
chr1	33173148	33173590	166.45	3181	TRIM62
chr1	33176245	33176594	29.8392	130	TRIM62
chr1	33181464	33182665	88.0414	-6	TRIM62
chr1	33218762	33219323	96.3032	22907	ENSG00000284721
chr1	33253593	33254699	49.4992	-2346	ZNF362
chr1	33295097	33295612	281.034	-11993	ENSG00000225313
chr1	33298397	33299043	128.08	-8628	ENSG00000225313
chr1	33337121	33337787	229.807	-590	RN7SKP16
chr1	33338211	33338661	175.526	-1572	RN7SKP16
chr1	33349908	33350581	226.696	-107	PHC2-AS1
chr1	33377363	33377966	148.201	-2072	PHC2
chr1	33383979	33384603	111.794	8474	PHC2
chr1	33413529	33413880	172.144	16941	PHC2
chr1	33425135	33425722	139.399	5217	PHC2
chr1	33432338	33432748	169.916	-1448	PHC2
chr1	33442208	33442720	1374.87	-11369	PHC2
chr1	33443577	33444066	165.868	-12727	PHC2
[truncated: 112,728 more rows]

## Sheet: Sheet2
HCT116-shCtrl vs HCT116-shFOXP4 Differential Peaks
Seq names	Start	End	Peak Score	Distance To TSS	Gene Name
chr1	10003	10604	2831.8	-1565	DDX11L1
chr1	11022	11367	17.9136	-674	DDX11L1
chr1	12200	12729	54.7525	455	DDX11L1
chr1	16679	17320	9.35538	436	MIR6859-1
chr1	20278	20639	2.70401	-3023	MIR6859-1
chr1	28975	30345	110.974	-90	WASH7P
chr1	33756	34406	12.2822	1992	FAM138A
chr1	34581	34980	3.19798	1292	FAM138A
chr1	37733	38044	5.09318	-1808	FAM138A
chr1	71449	71977	10.6352	6294	OR4F5
chr1	93378	93661	133.47	-2415	ENSG00000239945
chr1	103636	103968	266.814	-12697	ENSG00000239945
chr1	126496	126786	49.3942	2532	ENSG00000238009
chr1	135702	136191	141.834	-52	ENSG00000268903
chr1	137219	137750	12.4247	480	ENSG00000269981
chr1	138178	138679	1.59319	-464	ENSG00000269981
chr1	143618	144103	60.1652	2970	ENSG00000241860
chr1	145127	146159	49.3427	1188	ENSG00000241860
chr1	146548	146952	2.22827	81	ENSG00000241860
chr1	147194	147694	16.8547	-613	ENSG00000241860
chr1	152044	152356	25.0972	-2493	ENSG00000241860
chr1	152401	153051	27.1458	-3019	ENSG00000241860
chr1	165094	165606	78.6283	3417	ENSG00000241860
chr1	180411	181856	1002.03	-1562	DDX11L17
chr1	183123	183647	115.026	689	DDX11L17
chr1	185094	185753	90.3366	2534	MIR6859-2
chr1	186299	186609	150.476	1504	MIR6859-2
chr1	191348	191707	5.51336	-3570	MIR6859-2
chr1	198713	200413	42.6297	-4152	WASH9P
chr1	261519	262026	235.11	-2749	ENSG00000228463
chr1	265553	265931	2.77541	-1009	ENSG00000228463
chr1	266725	268072	7.02708	544	ENSG00000286448
chr1	270580	270915	3.22434	-1932	ENSG00000228463
chr1	279717	280041	32.1293	-11063	ENSG00000228463
chr1	282746	283250	135.715	-14182	ENSG00000228463
chr1	350097	350508	88.9763	-1937	RPL23AP24
chr1	363044	363738	75.9667	2760	ENSG00000237094
chr1	364704	365224	82.0392	1187	ENSG00000237094
chr1	367219	368003	38.5149	839	ENSG00000237094
chr1	369226	369905	32.8938	-1116	ENSG00000237094
chr1	372189	373240	16.4368	-4265	ENSG00000237094
chr1	374132	374632	17.9524	5590	ENSG00000237094
chr1	375943	376269	4.04687	3866	ENSG00000237094
chr1	381452	381721	3.3693	-1615	ENSG00000237094
chr1	383792	384380	15.2638	-4114	ENSG00000237094
chr1	386536	387127	4.23474	-6860	ENSG00000237094
chr1	389021	389477	3.98393	-9277	ENSG00000237094
chr1	403798	404156	13.3584	-24005	ENSG00000237094
chr1	407202	407632	69.2885	-27445	ENSG00000237094
chr1	423867	424432	32.2994	-15720	WBP1LP7
chr1	426691	426970	9.66698	-13039	WBP1LP7
chr1	429902	430323	2.1452	-9757	WBP1LP7
chr1	432791	434918	38.8709	-6015	WBP1LP7
chr1	441628	441959	2.77541	1924	WBP1LP7
chr1	459197	459626	77.9578	-7734	OR4F29
chr1	460103	460517	72.1065	-8632	OR4F29
chr1	487097	487473	48.6472	184	CICP7
chr1	496122	496468	70.4914	310	ENSG00000237094
chr1	498208	498876	2.89772	-86	ENSG00000237094
chr1	499320	499665	22.713	-318	ENSG00000237094
chr1	504867	505208	3.98393	-2165	ENSG00000237094
chr1	523690	524202	63.6962	-1018	ENSG00000237094
chr1	529121	529819	8.41336	-6542	ENSG00000237094
chr1	595542	596871	13.0952	2344	ENSG00000230021
chr1	597803	598611	34.2834	344	ENSG00000230021
chr1	600489	601012	8.02462	-2200	ENSG00000230021
chr1	606609	606951	207.324	6033	ENSG00000230021
chr1	609841	610354	10.0412	2715	ENSG00000230021
chr1	611080	612186	130.917	1180	ENSG00000230021
chr1	629306	630002	2188.81	14	MTND2P28
chr1	630764	631175	1211.42	-104	MTCO1P12
chr1	631887	632583	1906.8	178	ENSG00000278791
chr1	633432	634153	13722.6	97	MTATP6P1
chr1	640561	640963	49.9748	6386	MTCO3P12
chr1	642952	643382	100.428	8791	MTCO3P12
chr1	662432	662772	12.6337	-12240	WBP1LP6
chr1	667671	668222	236.979	-6895	WBP1LP6
chr1	668511	668812	37.1841	-6180	WBP1LP6
chr1	668979	670260	18.7919	-5222	WBP1LP6
chr1	679846	680121	133.82	5142	WBP1LP6
chr1	694168	694597	85.2425	-7729	OR4F16
chr1	695074	695488	67.5483	-8627	OR4F16
chr1	722475	723343	18.5109	817	CICP3
chr1	727477	727891	9.27689	-3120	ENSG00000230021
chr1	729222	729625	4.90719	2788	ENSG00000230021
chr1	730002	730482	2.66754	1970	ENSG00000230021
chr1	732659	733166	4.82013	151	ENSG00000230021
chr1	734224	734782	71.8057	-1439	ENSG00000230021
chr1	737461	738450	88.2123	-4892	ENSG00000230021
chr1	739228	739728	32.5686	-6414	ENSG00000230021
chr1	741050	741395	17.0218	-8159	ENSG00000230021
chr1	747959	748454	73.1159	10129	RNU6-1199P
chr1	760595	761060	283.352	-83	ENSG00000229905
chr1	770962	772681	7.78155	2458	ENSG00000228327
chr1	778186	780112	188.692	177	LINC01409
chr1	782266	782848	41.5903	620	ENSG00000285268
chr1	788505	789030	8.41336	2968	LINC01409
chr1	794900	795227	5.38798	-8772	LINC01409
chr1	796777	797610	145.59	-6642	LINC01409
chr1	801645	801968	2.34446	-2029	LINC01409
chr1	802231	802850	6.41136	-1295	LINC01409
chr1	803407	804098	5.40636	-83	LINC01409
chr1	804414	804906	7.08438	726	LINC01409
chr1	805495	805855	1.75719	1741	LINC01409
chr1	807984	808251	3.17034	2043	ENSG00000230092
chr1	809268	809669	3.71991	692	ENSG00000230092
chr1	819968	822597	610.036	-3571	ENSG00000230092
chr1	822764	823288	294.794	-2112	LINC01128
chr1	826823	827990	53.1412	115	LINC00115
chr1	832286	832894	5.62595	973	LINC01128
chr1	834653	834945	189.247	3182	LINC01128
chr1	835878	836215	81.6999	4430	LINC01128
chr1	836978	837530	116.921	5637	LINC01128
chr1	855073	855501	7.28899	3939	LINC01128
chr1	859864	860293	133.155	-147	ENSG00000288531
chr1	866087	866750	175.359	3782	FAM41C
chr1	868405	868752	1.61948	1622	FAM41C
chr1	869699	870228	17.0377	237	FAM41C
chr1	873226	873545	477.199	94	TUBB8P11
chr1	873853	874323	174.584	796	TUBB8P11
chr1	874703	875542	3.83564	1679	FAM41C
chr1	876037	877571	12.1594	-2	FAM41C
chr1	883220	883502	6.8154	-6127	ENSG00000283040
chr1	884969	885339	113.086	-7920	ENSG00000283040
chr1	888641	889029	7.60052	-11601	ENSG00000283040
chr1	899813	900288	4.84175	-4783	ENSG00000272438
chr1	906747	907190	9.73687	2135	ENSG00000272438
chr1	907519	908215	16.0746	3033	ENSG00000272438
chr1	908986	909715	216.09	-2084	ENSG00000230699
chr1	910654	911391	32.4614	-412	ENSG00000230699
chr1	913015	913291	8.60674	-1018	ENSG00000241180
chr1	916595	919449	240.514	512	LINC02593
chr1	920848	921716	440.701	-266	LINC02593
chr1	922077	922886	17.1104	-1441	SAMD11
chr1	923216	923811	20.5919	-409	SAMD11
chr1	924489	925063	173.893	-374	SAMD11
chr1	925419	925889	8.47725	-77	SAMD11
chr1	928755	929264	4.27917	-1302	SAMD11
chr1	929753	930191	253.383	-340	SAMD11
chr1	931331	931932	99.7046	1320	SAMD11
chr1	932008	933164	92.7933	2274	SAMD11
chr1	935090	936565	231.465	-3447	SAMD11
chr1	936748	937274	45.2942	-2264	SAMD11
chr1	937759	945102	904.302	355	SAMD11
chr1	946347	947931	373.54	-79	NOC2L
chr1	950210	950478	3.65903	-3284	NOC2L
chr1	951482	952464	74.6048	-4913	NOC2L
chr1	954936	955582	191.847	3199	NOC2L
chr1	957073	957741	205.938	1051	NOC2L
chr1	959080	959600	33.5593	-31	NOC2L
chr1	960150	960634	5.90327	-192	KLHL17
chr1	964370	964976	160.868	1121	KLHL17
chr1	965981	967238	21.0584	108	PLEKHN1
chr1	967736	968093	5.16381	1413	PLEKHN1
chr1	968396	968657	2.56645	2025	PLEKHN1
chr1	968875	969226	235.756	-1824	PLEKHN1
chr1	972947	973953	12.6815	-62	PLEKHN1
chr1	975750	976510	10.6867	511	PERM1
chr1	978297	978842	10.8836	-1929	PERM1
chr1	979624	980579	194.634	927	PERM1
chr1	981796	982349	167.294	20	PERM1
chr1	983973	984380	12.9568	-2084	PERM1
chr1	985416	985677	2.72651	-3454	PERM1
chr1	990875	991241	120.166	6993	ENSG00000272512
chr1	991790	992760	96.3748	5776	ENSG00000272512
chr1	993190	993821	18.7923	4545	ENSG00000272512
chr1	995544	996196	33.904	2181	ENSG00000272512
chr1	996373	996714	106.559	1507	ENSG00000272512
chr1	997320	998241	147.165	270	ENSG00000272512
chr1	999826	1001156	556.747	-319	HES4
chr1	1001350	1001900	58.2238	480	ISG15
chr1	1001920	1002226	220.726	928	ISG15
chr1	1010268	1010631	167.219	-2221	ENSG00000231702
chr1	1012986	1013904	346.532	-52	ISG15
chr1	1014649	1015055	13.4333	1355	ISG15
chr1	1018531	1018826	148.74	-1441	AGRN
chr1	1019174	1020505	253.996	-280	AGRN
chr1	1020752	1022031	741.97	1269	AGRN
chr1	1027377	1027695	3.10049	-6570	AGRN
chr1	1028204	1028695	278.976	-5656	AGRN
chr1	1029811	1031589	146.058	-3406	AGRN
chr1	1035740	1036240	3.00822	1123	AGRN
chr1	1037763	1038428	496.594	3229	AGRN
chr1	1038497	1039161	8.18029	3962	AGRN
chr1	1040448	1040943	76.5836	-4703	AGRN
chr1	1041106	1041780	37.3855	-3956	AGRN
chr1	1044264	1044578	3.48532	-978	AGRN
chr1	1045186	1045544	354.31	-34	AGRN
chr1	1045984	1046355	10.8444	771	AGRN
chr1	1046712	1047751	9.44902	31	AGRN
chr1	1049235	1050233	258.805	1205	AGRN
chr1	1050532	1050944	333.335	-1248	AGRN
chr1	1051284	1053036	16.5031	174	AGRN
chr1	1053410	1054615	464.748	-1020	ENSG00000242590
chr1	1055356	1055670	3.46186	480	ENSG00000242590
chr1	1056052	1056373	186.984	1180	ENSG00000242590
chr1	1056477	1056971	89.2999	1691	ENSG00000242590
chr1	1058693	1059728	14.4543	-476	ENSG00000217801
chr1	1062434	1062712	1.80907	-506	ENSG00000217801
chr1	1063569	1064363	15.3026	-529	ENSG00000217801
chr1	1068996	1070416	149.704	4600	RNF223
chr1	1070943	1071359	55.3794	3155	RNF223
chr1	1072946	1075389	394.271	138	RNF223
chr1	1075860	1076410	168.11	-1829	RNF223
chr1	1079111	1080733	127.295	4150	C1orf159
chr1	1081227	1081955	2.89042	2481	C1orf159
chr1	1084351	1085447	7.26863	-827	C1orf159
chr1	1086877	1087618	4.741	388	C1orf159
chr1	1088893	1089378	5.06183	-1500	C1orf159
chr1	1090062	1092264	6.69074	914	C1orf159
chr1	1101455	1101836	250.672	4061	ENSG00000285812
chr1	1107837	1109097	69.4399	-2340	C1orf159
chr1	1115831	1116765	44.934	-55	C1orf159
chr1	1117937	1118336	5.84424	-1776	C1orf159
chr1	1118550	1119078	238.068	-2453	C1orf159
chr1	1121783	1122145	60.1209	-5603	C1orf159
chr1	1122254	1122737	7.13224	-6135	C1orf159
chr1	1123527	1124110	6.90989	-7458	C1orf159
chr1	1124738	1125718	15.1049	-8867	C1orf159
chr1	1132225	1132607	127.543	-4601	LINC01342
chr1	1132819	1133196	3.74311	-4009	LINC01342
chr1	1133488	1133864	9.07451	-3341	LINC01342
chr1	1136469	1137009	7.29504	-278	LINC01342
chr1	1143128	1145091	408.322	7093	LINC01342
chr1	1146221	1147053	7.25725	9620	LINC01342
chr1	1148492	1149040	3.87901	11749	LINC01342
chr1	1150179	1150768	4.05068	13457	LINC01342
chr1	1159479	1159882	2.61687	-7423	MIR200B
chr1	1160507	1160772	5.35193	-6464	MIR200B
chr1	1161319	1161610	2.09399	-5639	MIR200B
chr1	1168498	1169956	13.7467	-130	ENSG00000272141
chr1	1171781	1172333	6.04593	-1823	TTLL10
chr1	1175573	1176330	287.718	2054	TTLL10
chr1	1176724	1177134	208.142	2626	TTLL10-AS1
chr1	1182972	1183237	5.0942	-1931	TTLL10
chr1	1192389	1192662	3.98393	7490	TTLL10
chr1	1198572	1198893	7.42835	6947	TNFRSF18
chr1	1201722	1202816	95.6513	3411	TNFRSF18
chr1	1203325	1203737	5.93468	2149	TNFRSF18
chr1	1205190	1205768	4.06916	201	TNFRSF18
chr1	1210140	1210436	6.08091	3210	TNFRSF4
chr1	1210901	1211211	7.06723	2442	TNFRSF4
chr1	1211497	1212446	86.848	1526	TNFRSF4
chr1	1212740	1213673	162.607	291	TNFRSF4
chr1	1213692	1214102	14.5864	241	TNFRSF4
chr1	1216077	1216706	3.17615	-2239	TNFRSF4
chr1	1219907	1220326	187.436	176	SDF4
chr1	1222279	1223315	16.8815	-1446	SDF4
chr1	1225426	1225797	2.65713	2984	SDF4
chr1	1229741	1230389	134.508	-1469	SDF4
chr1	1230730	1232574	80.742	316	SDF4
chr1	1237426	1238726	270.982	5082	C1QTNF12
chr1	1239087	1239656	3.99341	3786	C1QTNF12
chr1	1241670	1245019	256.701	118	C1QTNF12
chr1	1247415	1247824	152.429	-898	C1QTNF12
chr1	1248063	1248383	4.80815	-1501	C1QTNF12
chr1	1248954	1249801	150.749	1956	ENSG00000260179
chr1	1250092	1250633	13.4131	971	ENSG00000260179
chr1	1250920	1251317	50.6825	215	ENSG00000260179
chr1	1253190	1253892	19.9913	-2207	ENSG00000260179
chr1	1255206	1255701	12.8395	881	UBE2J2
chr1	1258007	1259776	155.025	-2557	UBE2J2
chr1	1265163	1265664	13.3474	-1845	UBE2J2
chr1	1266946	1267714	83.0463	-3761	UBE2J2
chr1	1267994	1268343	361.365	-4600	UBE2J2
chr1	1273394	1275157	212.214	-412	UBE2J2
chr1	1280658	1281582	6.21218	-104	SCNN1D
chr1	1282031	1282669	125.309	186	SCNN1D
chr1	1284684	1285871	83.3994	-1831	SCNN1D
chr1	1286622	1287048	3.36129	-274	SCNN1D
chr1	1287636	1288137	41.8197	778	SCNN1D
chr1	1289173	1289509	35.4026	2232	SCNN1D
chr1	1289942	1292587	239.837	3743	ACAP3
chr1	1294251	1294591	6.15364	587	ACAP3
chr1	1295223	1296711	304.835	203	MIR6726
chr1	1296990	1297888	4.53402	802	ACAP3
chr1	1301850	1302285	6.07179	1192	ACAP3
chr1	1304581	1305375	222.195	-77	ACAP3
chr1	1305465	1306607	153.81	-107	ACAP3
chr1	1306903	1309273	347.33	-158	ACAP3
chr1	1309571	1309915	75.8332	-134	ACAP3
chr1	1310010	1310469	32.9474	-631	ACAP3
chr1	1311052	1312171	153.637	954	MIR6727
chr1	1313290	1314532	79.1516	-86	INTS11
chr1	1314605	1314944	5.79118	-111	INTS11
chr1	1316874	1317481	20.7911	272	INTS11
chr1	1318160	1318455	7.34109	381	ENSG00000240731
chr1	1318802	1320150	265.788	-130	INTS11
chr1	1320980	1321973	50.974	-572	INTS11
chr1	1322729	1323113	211.804	1682	INTS11
chr1	1324412	1325379	195.326	94	CPTP
chr1	1326311	1326699	26.3653	1264	CPTP
chr1	1327685	1328843	20.4874	-3016	TAS1R3
chr1	1328927	1329428	40.3902	-2102	TAS1R3
chr1	1330614	1331740	249.46	-103	TAS1R3
chr1	1332280	1334115	97.7507	1918	TAS1R3
chr1	1334239	1335868	59.948	3774	TAS1R3
chr1	1335933	1336221	117.625	3345	DVL1
chr1	1337102	1338414	17.2625	1664	DVL1
chr1	1339727	1340012	237.393	-162	MIR6808
chr1	1340486	1341434	435.98	-595	DVL1
chr1	1344745	1345775	88.6268	3695	DVL1
chr1	1346091	1346453	154.474	2683	DVL1
chr1	1346978	1348564	114.23	1184	DVL1
chr1	1349587	1349959	9.38877	-355	DVL1
chr1	1350881	1351546	149.759	-1796	DVL1
chr1	1351925	1352760	11.9745	1904	MXRA8
chr1	1353159	1354359	16.6235	488	MXRA8
chr1	1357866	1358618	181.915	301	MXRA8
chr1	1359398	1359825	4.90966	-818	MXRA8
chr1	1364035	1364326	106.545	-2404	MXRA8
chr1	1371830	1372620	31.4446	2919	AURKAIP1
chr1	1372677	1373083	206.331	2264	AURKAIP1
chr1	1374826	1375780	128.756	-96	AURKAIP1
chr1	1375962	1376503	47.7271	-1026	AURKAIP1
chr1	1377413	1377776	362.956	-1071	NDUFB4P8
chr1	1381883	1382753	17.8515	3652	NDUFB4P8
chr1	1383213	1383866	15.5697	4874	NDUFB4P8
chr1	1385543	1385854	205.579	3014	CCNL2
chr1	1386203	1386546	9.86907	2338	CCNL2
chr1	1387187	1388040	13.0081	1099	CCNL2
chr1	1391911	1392326	4.85814	-365	CCNL2
chr1	1393430	1394021	7.54666	-1010	CCNL2
chr1	1396314	1396979	44.6697	1640	CCNL2
chr1	1398069	1398598	137.505	-30	CCNL2
chr1	1398847	1401351	676.117	264	MRPL20-AS1
chr1	1402123	1402410	7.76876	1848	MRPL20-AS1
chr1	1406514	1406862	6.0595	310	MRPL20
chr1	1407319	1407808	25.4294	-271	MRPL20
chr1	1418817	1419329	5.10182	-1172	ENSG00000225905
chr1	1419623	1419890	13.149	-488	ENSG00000225905
chr1	1420559	1421292	7.03165	165	ANKRD65
chr1	1425855	1426117	1.93814	115	TMEM88B
chr1	1426750	1427494	160.059	1251	TMEM88B
chr1	1431772	1432337	6.93188	-212	LINC01770
chr1	1434219	1434647	4.09381	55	LINC01770
chr1	1435007	1435762	164.501	-138	VWA1
chr1	1440957	1441271	4.9188	5379	VWA1
chr1	1444577	1445327	9.36891	-4737	ATAD3C
chr1	1453875	1455008	6.13882	4528	ATAD3C
chr1	1455341	1456936	10.2803	6225	ATAD3C
chr1	1459050	1459602	102.788	-3157	ATAD3C
chr1	1460434	1461131	19.7964	-1700	ATAD3C
chr1	1461938	1463032	196.338	2	ATAD3C
chr1	1467366	1468437	414.953	-3863	ATAD3B
chr1	1470660	1472045	303.737	-412	ATAD3B
chr1	1472338	1472980	18.7823	875	ATAD3B
chr1	1474987	1475584	257.853	-2740	ATAD3B
chr1	1478343	1478701	151.529	496	ATAD3B
chr1	1479320	1480126	99.7405	674	ATAD3B
chr1	1481930	1482731	22.5028	-1154	ATAD3B
chr1	1483643	1483994	310.079	334	ATAD3B
chr1	1484815	1485191	6.2525	434	ATAD3B
chr1	1486577	1486943	2.98691	2191	ATAD3B
chr1	1487094	1487479	206.298	2718	ATAD3B
chr1	1489114	1489936	4.67178	4956	ATAD3B
chr1	1490178	1491262	338.384	6151	ATAD3B
chr1	1494553	1497330	37.7986	-7308	ENSG00000284740
chr1	1501153	1501550	114.777	-1898	ENSG00000284740
chr1	1504681	1505726	470.11	-467	ENSG00000284740
chr1	1507988	1508663	61.1138	2655	ENSG00000284740
chr1	1508729	1509068	282.124	3228	ENSG00000284740
chr1	1509311	1509634	184.272	-2689	ATAD3A
chr1	1510833	1511135	8.09917	-1178	ATAD3A
chr1	1511230	1513558	173.572	9	ATAD3A
chr1	1518042	1518773	4.87398	787	ATAD3A
chr1	1519269	1519538	3.54538	1783	ATAD3A
chr1	1519907	1520329	8.96887	2497	ATAD3A
chr1	1523749	1525368	42.9328	604	ATAD3A
chr1	1526514	1527325	10.5335	2965	ATAD3A
chr1	1532907	1534891	113.146	6451	TMEM240
chr1	1535470	1536467	12.6054	4381	TMEM240
chr1	1537773	1539251	185.861	1838	TMEM240
chr1	1540581	1540992	2.88075	-163	TMEM240
chr1	1541225	1542159	293.962	-1068	TMEM240
chr1	1543335	1543952	197.151	2843	SSU72
chr1	1544718	1545074	7.5203	1591	SSU72
chr1	1548068	1548680	22.2315	-1887	SSU72
chr1	1550619	1552194	108.261	-4920	SSU72
chr1	1554546	1555448	174.758	-8510	SSU72
chr1	1559205	1559546	5.34285	-12889	SSU72
chr1	1561221	1562654	5.08917	-12164	ENSG00000215014
chr1	1563930	1564704	9.61786	-9785	ENSG00000215014
chr1	1567133	1568357	189.833	-6357	ENSG00000215014
chr1	1574111	1575379	90.7693	118	SSU72
chr1	1575802	1576475	55.8654	1164	ENSG00000215014
chr1	1578661	1578986	5.46983	3849	ENSG00000215014
chr1	1580770	1581242	187.662	2903	ENSG00000274481
chr1	1583066	1583539	3.86741	606	ENSG00000274481
chr1	1594606	1595060	71.0464	5302	FNDC10
chr1	1597128	1598213	7.75077	2464	FNDC10
chr1	1598706	1599076	2.77541	1244	FNDC10
chr1	1605240	1606709	29.1048	5661	ENSG00000286989
chr1	1614095	1614659	78.6625	-1077	MIB2
chr1	1614871	1616226	389.886	19	MIB2
chr1	1620631	1620938	224.617	-2337	MIB2
chr1	1621513	1621943	57.2663	-1394	MIB2
chr1	1624645	1625278	400.375	-125	MIB2
chr1	1627158	1627795	34.3772	17	MIB2
chr1	1628216	1629166	5.60991	202	MIB2
chr1	1634550	1636358	27.749	1214	MMP23B
chr1	1637458	1638014	6.65468	3496	MMP23B
chr1	1640359	1640868	3.97032	6374	MMP23B
chr1	1642307	1642632	177.009	8230	MMP23B
chr1	1645138	1645473	109.367	11066	MMP23B
chr1	1648396	1648737	136.48	10405	CDK11B
chr1	1651383	1651970	29.4895	7295	CDK11B
chr1	1652915	1653309	141.396	5860	CDK11B
chr1	1655077	1655391	180.635	3738	CDK11B
chr1	1657848	1659819	132.812	138	CDK11B
chr1	1661877	1662257	74.7857	2742	ENSG00000272004
chr1	1664452	1665237	8.77509	5294	SLC35E2B
chr1	1665684	1666246	6.58599	4174	SLC35E2B
chr1	1669635	1670019	205.749	312	SLC35E2B
chr1	1675130	1675449	3.78869	2015	ENSG00000269737
chr1	1678393	1678745	9.19761	5294	ENSG00000269737
chr1	1681187	1681539	235.604	8088	ENSG00000269737
chr1	1682966	1683765	5.50701	9343	SLC35E2B
chr1	1690020	1690393	53.7076	2502	SLC35E2B
chr1	1692332	1693521	600.081	-132	SLC35E2B
chr1	1702359	1702820	2.25696	1526	CDK11A
chr1	1703101	1703614	9.88807	758	CDK11A
chr1	1704050	1704515	8.34886	-30	CDK11A
chr1	1706592	1706993	19.9818	768	CDK11A
chr1	1707773	1708119	7.83888	285	CDK11A
chr1	1709439	1709764	149.342	-726	CDK11A
chr1	1712152	1712611	160.297	-3506	CDK11A
chr1	1717746	1718775	7.34081	3394	CDK11A
chr1	1721258	1721565	196.178	243	CDK11A
chr1	1723936	1724928	222.355	-75	CDK11A
chr1	1732665	1732932	4.97628	245	ENSG00000227775
chr1	1737387	1738271	8.69747	-141	ENSG00000268575
chr1	1738690	1739031	1.94692	696	SLC35E2A
chr1	1745939	1746982	300.273	-469	SLC35E2A
chr1	1752338	1752831	41.3021	1798	NADK
chr1	1753222	1753514	9.71332	1015	NADK
chr1	1758373	1760287	138.485	-755	NADK
chr1	1764374	1764940	11.2849	-6082	NADK
chr1	1768146	1768529	187.99	-9763	NADK
chr1	1775460	1775772	6.69675	2803	NADK
chr1	1777733	1779372	274.108	-83	NADK
chr1	1779757	1780159	3.7568	4	NADK
chr1	1781899	1783051	12.7936	-2018	NADK
chr1	1795178	1795682	180.652	-1233	GNB1
chr1	1796665	1797701	9.25019	-2986	GNB1
chr1	1802693	1803107	223.599	-8703	GNB1
chr1	1804560	1805135	135.485	-10651	GNB1
chr1	1806166	1806588	85.3156	12009	GNB1
chr1	1812416	1813099	6.73372	5628	GNB1
chr1	1813528	1814018	379.594	4613	GNB1
chr1	1814909	1815199	6.52477	3332	GNB1
chr1	1816047	1816339	3.38047	2193	GNB1
chr1	1816409	1816792	348.249	1785	GNB1
chr1	1818820	1819264	72.6785	-656	GNB1
chr1	1826539	1827210	6.41136	-1321	GNB1
chr1	1828760	1829501	3.86192	3154	GNB1
chr1	1832526	1833434	9.67954	-695	GNB1
chr1	1847209	1848004	7.59129	-15322	GNB1
chr1	1848769	1849379	152.544	-16789	GNB1
chr1	1852797	1853260	12.1773	-20744	GNB1
chr1	1858796	1859830	11.3099	-27028	GNB1
chr1	1861731	1862228	8.32804	28421	GNB1
chr1	1870060	1870372	4.01455	20185	GNB1
chr1	1872429	1873266	6.29747	17553	GNB1
chr1	1874652	1875580	7.80357	15285	GNB1
chr1	1877837	1878306	2.77445	12329	GNB1
chr1	1880862	1881863	6.69141	9038	GNB1
chr1	1883544	1884031	37.114	6613	GNB1
chr1	1888525	1888902	97.4679	1687	GNB1
chr1	1890704	1891829	38.9552	0	ENSG00000231050
chr1	1894318	1894755	4.30443	3066	ENSG00000231050
chr1	1898219	1898786	3.95158	7032	ENSG00000231050
chr1	1899460	1899908	7.06241	8213	ENSG00000231050
chr1	1901466	1901808	258.637	10166	ENSG00000231050
chr1	1904754	1905119	66.5248	-10171	CALML6
chr1	1906128	1907247	12.3481	-8420	CALML6
chr1	1908474	1910100	184.631	-5821	CALML6
chr1	1913395	1913827	101.408	-1497	CALML6
chr1	1917299	1917644	110.516	1325	TMEM52
chr1	1918369	1918856	382.788	184	TMEM52
chr1	1919069	1919974	363.046	-243	TMEM52
chr1	1925172	1925643	6.59067	1995	CFAP74
chr1	1927212	1927542	205.447	26	CFAP74
chr1	1928115	1928674	105.293	-466	CFAP74
chr1	1929644	1930151	4.1265	-1969	CFAP74
chr1	1934367	1934913	3.80691	-6711	CFAP74
chr1	1937956	1938524	11.7197	-10311	CFAP74
chr1	1942907	1943176	5.43957	-15113	CFAP74
chr1	1943626	1943958	3.31062	-15863	CFAP74
chr1	1944949	1945254	1.86396	15004	CFAP74
chr1	1946604	1946916	1.70909	13346	CFAP74
chr1	1951768	1952035	6.8154	8204	CFAP74
chr1	1954440	1954967	18.2594	5402	CFAP74
chr1	1957545	1957813	3.30008	2427	CFAP74
chr1	1959376	1960225	8.68902	305	CFAP74
chr1	1968447	1969603	15.9747	-8917	CFAP74
chr1	1971002	1971331	4.99567	-11059	CFAP74
chr1	1978177	1978587	5.90775	12547	CFAP74
chr1	1984761	1985977	12.9834	5560	CFAP74
chr1	1986767	1987346	327.678	3872	CFAP74
chr1	1992309	1992683	3.98393	-1567	CFAP74
chr1	1994135	1994758	5.33436	-3518	CFAP74
chr1	1995237	1995670	567.204	-4525	CFAP74
chr1	2007792	2008169	10.9085	-4144	CFAP74
chr1	2009808	2010237	3.80248	5507	ENSG00000233542
chr1	2013264	2013703	3.06884	2046	ENSG00000233542
chr1	2014362	2014879	215.066	909	ENSG00000233542
chr1	2015526	2016145	2.10717	-197	ENSG00000233542
chr1	2017882	2018505	8.06572	-1135	GABRD
chr1	2019732	2020358	1.60042	561	GABRD
chr1	2020431	2020832	3.63537	1148	GABRD
chr1	2022522	2023544	214.461	-528	GABRD
chr1	2028526	2029264	6.94176	-24	GABRD
chr1	2030939	2031253	5.15518	2177	GABRD
chr1	2032060	2032653	12.362	3438	GABRD
chr1	2036454	2037013	75.3869	7815	GABRD
chr1	2041238	2042014	6.3135	8025	ENSG00000226969
chr1	2043545	2044132	6.21459	5812	ENSG00000226969
chr1	2047396	2047964	459.267	1971	ENSG00000226969
chr1	2049538	2050655	16.6044	-27	ENSG00000226969
chr1	2056059	2056506	5.64292	604	PRKCZ
chr1	2060395	2061062	317.74	5050	PRKCZ
chr1	2062304	2062574	2.44903	6760	PRKCZ
chr1	2068213	2068538	2.30249	-5086	PRKCZ
chr1	2068842	2069176	6.0595	-4453	PRKCZ
chr1	2069914	2070932	8.35355	-3039	PRKCZ
chr1	2074929	2075551	275.756	-4	PRKCZ
chr1	2080958	2081490	6.45814	-1024	PRKCZ
chr1	2093391	2093946	5.15015	-11047	PRKCZ
chr1	2096589	2096975	8.41527	-7934	PRKCZ
chr1	2101433	2102091	245.845	-2954	PRKCZ
chr1	2104063	2104920	8.6737	-224	PRKCZ
chr1	2107283	2107598	9.66692	2702	PRKCZ
chr1	2108978	2109430	460.045	-2450	PRKCZ
chr1	2110891	2111202	2.52276	-607	PRKCZ
chr1	2113668	2114066	4.31656	2213	PRKCZ
chr1	2115623	2116170	9.9217	-308	PRKCZ
chr1	2117007	2117409	205.192	1003	PRKCZ
chr1	2126070	2126674	4.95191	-7266	PRKCZ
chr1	2130415	2130770	193.119	-3045	PRKCZ
chr1	2133058	2133929	181.21	-144	PRKCZ
chr1	2143350	2144211	152.299	-670	PRKCZ
chr1	2145644	2146213	157.348	542	PRKCZ
chr1	2146768	2147082	4.6441	1538	PRKCZ
chr1	2150424	2150862	3.43427	5256	PRKCZ
chr1	2152357	2152680	6.83743	7132	PRKCZ
chr1	2160272	2161091	12.8606	-8166	PRKCZ
chr1	2165030	2165391	2.58722	-3637	PRKCZ
chr1	2168696	2169594	12.4515	170	PRKCZ
chr1	2173671	2174696	9.20264	5209	PRKCZ
chr1	2175731	2175999	2.28814	6890	PRKCZ
chr1	2176938	2177261	117.266	6775	PRKCZ-AS1
chr1	2178879	2180165	13.2147	4353	PRKCZ-AS1
chr1	2181749	2182024	56.7385	1988	PRKCZ-AS1
chr1	2186177	2186774	347.959	-2087	PRKCZ-AS1
chr1	2189189	2190156	268.444	4435	FAAP20
chr1	2194017	2194431	225.326	-11	FAAP20
chr1	2194747	2195424	108.428	-311	FAAP20
chr1	2197154	2197527	440.166	-2566	FAAP20
chr1	2199070	2199720	49.1838	512	FAAP20
chr1	2204323	2205733	255.429	-1146	FAAP20
chr1	2207546	2208291	148.368	-186	FAAP20
chr1	2209115	2209415	111.005	-1532	FAAP20
chr1	2210701	2211028	4.1321	-1658	ENSG00000234396
chr1	2212337	2212986	6.84166	58	FAAP20
chr1	2214588	2216272	209.275	-2710	FAAP20
chr1	2216542	2216956	3.80448	-4029	FAAP20
chr1	2218842	2219963	151.222	-6683	FAAP20
chr1	2220867	2221393	2.15044	-7189	SKI
chr1	2225090	2225382	281.173	-3083	SKI
chr1	2227450	2228108	103.603	-540	SKI
chr1	2229446	2230082	69.5705	1445	SKI
chr1	2231012	2232404	89.2579	-771	SKI
chr1	2233443	2233740	140.779	1113	SKI
chr1	2236858	2237141	2.23625	4521	SKI
chr1	2237887	2238811	5.88091	5870	SKI
chr1	2241950	2242581	16.6026	-5730	SKI
chr1	2245931	2246680	154.114	-1690	SKI
chr1	2248803	2249338	4.10648	1075	SKI
chr1	2249677	2249971	5.93933	1828	SKI
chr1	2251163	2251552	3.00266	3362	SKI
chr1	2251920	2252391	170.7	4160	SKI
chr1	2255579	2257050	9.3227	8319	SKI
chr1	2267681	2268053	4.86612	19871	SKI
chr1	2270227	2270553	3.71112	22394	SKI
chr1	2271010	2271525	10.5882	23272	SKI
chr1	2272029	2272671	3.63716	24354	SKI
chr1	2277733	2278855	300.749	-25352	SKI
chr1	2279477	2279943	320.729	-23936	SKI
chr1	2286831	2287172	3.75321	-16644	SKI
chr1	2289957	2290305	6.41352	-13515	SKI
chr1	2291706	2292161	133.801	-11712	SKI
chr1	2292404	2293735	467.253	-10576	SKI
chr1	2297534	2298114	52.725	-5822	SKI
chr1	2299186	2299656	9.05283	-4225	SKI
chr1	2300031	2300398	83.3547	-3431	SKI
chr1	2301605	2301892	10.9073	-1897	SKI
chr1	2304050	2304713	249.131	736	SKI
chr1	2311206	2312206	482.492	-3334	ENSG00000287356
chr1	2313103	2313959	4.38739	-1509	ENSG00000287356
chr1	2317020	2317284	3.40809	2112	ENSG00000287356
chr1	2318809	2319185	2.32703	3957	ENSG00000287356
chr1	2323949	2324400	8.32689	2518	ENSG00000272161
chr1	2329522	2330138	239.615	-3137	ENSG00000272161
chr1	2332667	2333238	3.89568	-6260	ENSG00000272161
chr1	2333458	2333791	125.398	-6932	ENSG00000272161
chr1	2336938	2337341	5.36225	-10447	ENSG00000272161
chr1	2340736	2341145	5.48842	10916	ENSG00000269896
chr1	2341897	2342506	282.301	9655	ENSG00000269896
chr1	2345817	2346258	173.272	5819	ENSG00000269896
chr1	2347032	2347539	340.244	4571	ENSG00000269896
chr1	2348100	2349039	10.263	3287	ENSG00000269896
chr1	2353402	2353762	3.43483	-762	ENSG00000269896
chr1	2355322	2356184	20.1725	-2933	ENSG00000269896
chr1	2358928	2359330	4.9512	4499	ENSG00000272420
chr1	2359385	2359793	176.129	4039	ENSG00000272420
chr1	2367851	2368161	3.50225	-4378	ENSG00000272420
chr1	2375561	2376128	9.51738	33	MORN1
chr1	2376567	2376884	2.41936	-848	MORN1
chr1	2381361	2382910	86.9301	2985	MORN1
chr1	2384935	2385338	330.479	-16	MORN1
chr1	2391171	2392388	287.359	5	RER1
chr1	2397064	2397488	2.70346	3271	RER1
chr1	2399423	2399977	298.089	-2251	RER1
chr1	2400404	2401045	136.853	-1226	RER1
chr1	2401073	2402082	9.98714	-373	RER1
chr1	2406628	2407160	7.55214	3110	PEX10
chr1	2411886	2413058	287.715	-16	PEX10
chr1	2417802	2418191	336.85	-4200	PEX10
chr1	2426464	2427016	2.79121	760	PLCH2
chr1	2427880	2428246	10.4374	2083	PLCH2
chr1	2429029	2429615	218.268	3342	PLCH2
chr1	2431462	2431833	5.5628	5668	PLCH2
chr1	2432841	2433246	11.5716	7064	PLCH2
chr1	2437262	2437774	337.284	11538	PLCH2
chr1	2437845	2438425	2.70409	12155	PLCH2
chr1	2439759	2440509	8.26623	14154	PLCH2
chr1	2444149	2444738	332.079	18464	PLCH2
chr1	2451042	2452377	8.34751	-15749	PLCH2
chr1	2452676	2453026	7.78873	-14608	PLCH2
chr1	2457967	2458457	7.88494	-9247	PLCH2
chr1	2460741	2461398	338.651	-6389	PLCH2
chr1	2464986	2465851	3.03436	-2040	PLCH2
chr1	2466680	2467049	168.428	-594	PLCH2
chr1	2468889	2469414	250.048	1693	PLCH2
chr1	2470132	2470405	1.85881	2810	PLCH2
chr1	2471160	2471947	7.37493	4095	PLCH2
chr1	2473522	2474026	3.20263	-2515	PLCH2
chr1	2474635	2475653	590.151	-1145	PLCH2
chr1	2481786	2482261	107.923	2136	PLCH2
chr1	2482573	2483373	6.65331	3085	PLCH2
chr1	2485732	2486091	4.65691	6024	PLCH2
chr1	2486876	2487202	504.216	6219	ENSG00000224387
chr1	2491085	2491481	25.4137	1975	ENSG00000224387
chr1	2491502	2492365	9.28803	1324	ENSG00000224387
chr1	2493644	2494437	9.8628	438	ENSG00000229393
chr1	2495659	2496581	29.06	-1641	ENSG00000229393
chr1	2498965	2499632	32.7325	652	PLCH2
chr1	2499724	2500618	230.567	1524	PLCH2
chr1	2501614	2502662	9.11315	3491	PLCH2
chr1	2503305	2503693	8.24304	4852	PLCH2
chr1	2504829	2506146	18.7513	6841	PLCH2
chr1	2506351	2508134	50.3077	5770	PANK4
chr1	2510038	2510309	260.981	2839	PANK4
chr1	2513056	2514512	13.8954	301	PANK4
chr1	2515013	2515465	5.80142	698	PANK4
chr1	2516000	2516683	3.49585	-405	PANK4
chr1	2517781	2518137	5.39478	1336	PANK4
chr1	2518687	2518988	316.134	457	PANK4
chr1	2522606	2522932	150.544	-1868	PANK4
chr1	2523614	2523997	9.71674	2381	PANK4
chr1	2525786	2528423	985.977	-508	PANK4
chr1	2537244	2538236	6.68669	-7477	HES5
chr1	2538947	2540114	30.807	-6869	ENSG00000272449
chr1	2543669	2544024	113.864	-2553	ENSG00000272449
chr1	2544192	2544506	157.553	-2051	ENSG00000272449
chr1	2545440	2545738	151.095	-811	ENSG00000272449
chr1	2545921	2548969	505.394	1045	ENSG00000272449
chr1	2549145	2550375	37.9765	1838	TNFRSF14-AS1
chr1	2552735	2553292	17.5965	-908	TNFRSF14-AS1
chr1	2554152	2554501	5.53598	-82	TNFRSF14-AS1
chr1	2560008	2560391	499.459	-354	TNFRSF14
chr1	2560815	2561442	4.41971	447	TNFRSF14
chr1	2561946	2562340	8.77993	342	TNFRSF14
chr1	2568386	2568944	26.3843	2255	ENSG00000225931
chr1	2575390	2575714	9.13272	-6008	ENSG00000228037
chr1	2576659	2577078	38.9881	-4691	ENSG00000228037
chr1	2577768	2578817	49.4992	-3267	ENSG00000228037
chr1	2581700	2581982	102.278	281	ENSG00000228037
chr1	2583379	2583821	349.069	-2012	ENSG00000289610
chr1	2586289	2587569	305.607	52	PRXL2B
chr1	2588303	2588842	118.868	-21	PRXL2B
chr1	2591860	2592248	251.555	624	MMEL1
chr1	2594085	2594531	157.64	-235	MMEL1
chr1	2594591	2595149	2.77541	-797	MMEL1
chr1	2597719	2598186	3.85208	-3880	MMEL1
chr1	2600660	2601242	166.45	-6878	MMEL1
chr1	2604527	2604912	9.66692	6681	MMEL1
chr1	2608521	2609554	8.73502	2363	MMEL1
chr1	2610916	2612732	328.164	-423	MMEL1
chr1	2625271	2625785	120.808	3966	MMEL1
chr1	2628379	2628657	10.4059	976	MMEL1
chr1	2630608	2631271	4.75606	-1446	MMEL1
chr1	2632578	2632890	5.0761	166	MMEL1-AS1
chr1	2639739	2640320	234.689	-7014	MMEL1
chr1	2641435	2642073	12.238	-8738	MMEL1
chr1	2643582	2643852	1.79398	-10701	MMEL1
chr1	2644414	2644960	4.77341	-11671	MMEL1
chr1	2652189	2652506	2.90026	-19332	MMEL1
chr1	2652879	2656203	20.698	-21525	MMEL1
chr1	2660623	2660901	16.4559	-27746	MMEL1
chr1	2671650	2671984	2.71352	-38801	MMEL1
chr1	2672693	2672980	1.73361	-39821	MMEL1
chr1	2677349	2677980	15.4589	-44649	MMEL1
chr1	2683452	2684465	23.9292	-50943	MMEL1
chr1	2686592	2686872	3.20524	-53716	MMEL1
chr1	2687385	2687842	4.70669	-54598	MMEL1
chr1	2694098	2694444	12.1279	-61255	MMEL1
chr1	2695745	2696064	4.83001	-62889	MMEL1
chr1	2697142	2697941	31.6646	-64526	MMEL1
chr1	2746516	2747349	5.30211	-21158	ENSG00000285945
chr1	2747686	2748237	2.78706	-20129	ENSG00000285945
chr1	2748428	2748739	17.5102	-19507	ENSG00000285945
chr1	2755050	2755396	16.4966	-12868	ENSG00000285945
chr1	2756517	2757015	5.5243	-11325	ENSG00000285945
chr1	2757570	2758825	19.1415	-9893	ENSG00000285945
chr1	2759227	2759653	68.0126	-8651	ENSG00000285945
chr1	2763361	2764255	3.05932	-4283	ENSG00000285945
chr1	2768190	2768714	4.53852	361	ENSG00000285945
chr1	2773965	2774252	2.54501	506	ENSG00000283259
chr1	2777374	2777903	7.88495	4036	ENSG00000283259
chr1	2783644	2785145	568.334	5270	TTC34
chr1	2785284	2785583	173.007	4231	TTC34
chr1	2799881	2800267	113.908	1643	TTC34
chr1	2801604	2802435	9.47252	-303	TTC34
chr1	2804016	2804374	166.527	-2478	TTC34
chr1	2810828	2811923	278.085	1316	ENSG00000233234
chr1	2812469	2813075	81.6884	-80	ENSG00000233234
chr1	2814000	2814309	8.92899	99	ENSG00000287396
chr1	2821246	2821546	2.98693	-6398	ENSG00000231630
chr1	2827183	2827794	7.58672	-12491	ENSG00000231630
chr1	2830632	2830945	84.2303	-15791	ENSG00000231630
chr1	2831284	2831690	6.5957	-16489	ENSG00000231630
chr1	2833655	2834094	5.87909	-18877	ENSG00000231630
chr1	2838634	2839214	117.382	-23926	ENSG00000231630
chr1	2848000	2848348	145.141	-33176	ENSG00000231630
chr1	2852012	2852642	189.618	-37329	ENSG00000231630
chr1	2860208	2860582	4.97628	-45397	ENSG00000231630
chr1	2861025	2861613	158.091	-46321	ENSG00000231630
chr1	2863367	2863968	71.7455	-48670	ENSG00000231630
chr1	2869389	2870067	6.49736	-54730	ENSG00000231630
chr1	2870725	2871255	485.676	-55992	ENSG00000231630
chr1	2872083	2872473	3.53568	-57280	ENSG00000231630
chr1	2877560	2878609	8.5174	-63087	ENSG00000231630
chr1	2878655	2878950	37.7372	-63805	ENSG00000231630
chr1	2883162	2883476	161.964	-68321	ENSG00000231630
chr1	2887873	2888351	8.24841	-73114	ENSG00000231630
chr1	2888454	2888899	9.02602	-73679	ENSG00000231630
chr1	2889068	2889485	124.273	74138	ENSG00000284745
chr1	2894238	2895528	17.1493	68532	ENSG00000284745
chr1	2896524	2897163	6.37747	66571	ENSG00000284745
chr1	2899542	2900253	2.53525	63517	ENSG00000284745
chr1	2904079	2904370	13.6622	59190	ENSG00000284745
chr1	2905659	2905991	9.11057	57590	ENSG00000284745
chr1	2907885	2908501	10.3462	55222	ENSG00000284745
chr1	2915593	2916468	318.667	47384	ENSG00000284745
chr1	2926509	2927384	170.117	36468	ENSG00000284745
chr1	2927799	2928498	91.7919	35266	ENSG00000284745
chr1	2930321	2930614	149.549	32947	ENSG00000284745
chr1	2938305	2938930	4.25028	24797	ENSG00000284745
chr1	2944020	2945028	464.55	18891	ENSG00000284745
chr1	2945040	2945454	4.43395	18168	ENSG00000284745
chr1	2959481	2959808	2.22827	3770	ENSG00000284745
chr1	2960424	2960809	2.22827	2798	ENSG00000284745
chr1	2962244	2962597	233.986	994	ENSG00000284745
chr1	2969825	2970655	144.515	-1533	ENSG00000284745
chr1	2971516	2971853	2.79224	-2978	ENSG00000284745
chr1	2972681	2973102	103.909	-4185	ENSG00000284745
chr1	2974409	2974703	183.28	-5849	ENSG00000284745
chr1	2975451	2976224	266.345	-7131	ENSG00000284745
chr1	2983549	2984096	3.95084	-15116	ENSG00000284745
chr1	3001067	3001415	3.98393	-20226	ACTRT2
chr1	3002989	3003505	221.621	-18220	ACTRT2
chr1	3013561	3014175	5.02915	-7599	ACTRT2
chr1	3015295	3015641	4.74114	-5999	ACTRT2
chr1	3017910	3018598	123.678	-3213	ACTRT2
chr1	3018947	3020526	6.3333	-1730	ACTRT2
chr1	3020899	3021568	6.41563	-233	ACTRT2
chr1	3028342	3029174	7.94028	7291	ACTRT2
chr1	3034219	3034875	73.6122	13080	ACTRT2
chr1	3040708	3041242	141.111	19508	ACTRT2
chr1	3053813	3054266	3.36129	7711	PRDM16-DT
chr1	3060217	3060787	3.5215	1249	PRDM16-DT
chr1	3064662	3065301	266.581	-1196	PRDM16-DT
chr1	3067877	3068241	7.41796	-290	PRDM16-DT
chr1	3069719	3070145	13.8351	721	PRDM16
chr1	3078043	3078307	3.54829	8964	PRDM16
chr1	3079702	3079981	175.707	10631	PRDM16
chr1	3091701	3092758	5.64727	23019	PRDM16
chr1	3099792	3100141	7.61562	-28008	MIR4251
chr1	3101319	3101745	8.53943	-26443	MIR4251
chr1	3106806	3107091	1.83324	-21026	MIR4251
chr1	3111150	3111656	5.07576	-16572	MIR4251
chr1	3114374	3115079	186.432	-13248	MIR4251
chr1	3120341	3120751	3.48168	-7429	MIR4251
chr1	3125873	3126650	125.024	-1713	MIR4251
chr1	3128863	3129515	5.73909	1214	MIR4251
chr1	3132947	3133393	389.842	539	ENSG00000226286
chr1	3133503	3133776	212.938	69	ENSG00000226286
chr1	3136570	3136955	219.694	-3054	ENSG00000226286
chr1	3137712	3138193	3.59213	-4244	ENSG00000226286
chr1	3142948	3143251	2.05803	-9391	ENSG00000226286
chr1	3145219	3145584	4.96637	-11693	ENSG00000226286
chr1	3146092	3146474	3.13375	-12574	ENSG00000226286
chr1	3146886	3147673	6.59524	-13571	ENSG00000226286
chr1	3155201	3155795	194.522	-21789	ENSG00000226286
chr1	3158985	3160167	218.254	-25867	ENSG00000226286
chr1	3163075	3163425	1.89023	-29541	ENSG00000226286
chr1	3164668	3165374	20.3386	-31312	ENSG00000226286
chr1	3166946	3167340	2.45256	-33434	ENSG00000226286
chr1	3170423	3171186	324.481	-35183	ENSG00000279839
chr1	3180764	3181943	209.399	-24634	ENSG00000279839
chr1	3187052	3188099	123.549	-18412	ENSG00000279839
chr1	3190580	3191350	376.85	-15023	ENSG00000279839
chr1	3192023	3192621	4.72684	-13666	ENSG00000279839
chr1	3194305	3194603	6.23848	-11534	ENSG00000279839
chr1	3195714	3196234	7.22274	-10014	ENSG00000279839
chr1	3197514	3198723	5.51903	-7869	ENSG00000279839
chr1	3205961	3206613	6.48242	299	ENSG00000279839
chr1	3207160	3207446	229.488	1315	ENSG00000279839
chr1	3216232	3217147	11.0051	10702	ENSG00000279839
chr1	3224383	3224855	7.47751	-13312	PRDM16
chr1	3225731	3226115	2.5946	-12008	PRDM16
chr1	3234530	3235793	3.98393	-2769	PRDM16
chr1	3236672	3237027	3.98393	-1081	PRDM16
chr1	3238017	3238701	43.788	428	PRDM16
chr1	3240074	3240465	4.61686	2339	PRDM16
chr1	3243821	3244300	143.113	-71	PRDM16
chr1	3246216	3246644	3.10992	2298	PRDM16
chr1	3247379	3247864	308.235	3490	PRDM16
chr1	3248564	3249239	5.29884	4770	PRDM16
chr1	3249968	3250595	4.74257	6150	PRDM16
chr1	3251025	3251512	8.91252	7137	PRDM16
chr1	3259094	3259753	8.99604	15292	PRDM16
chr1	3263082	3263459	8.63106	19139	PRDM16
chr1	3270008	3270606	7.34245	26175	PRDM16
chr1	3273559	3273867	12.1934	29581	PRDM16
chr1	3274493	3274829	2.11827	30529	PRDM16
chr1	3278211	3278779	3.76914	31601	ENSG00000272235
chr1	3283575	3283957	2.22827	26330	ENSG00000272235
chr1	3285101	3285449	2.18494	24821	ENSG00000272235
chr1	3286902	3287439	72.0728	22925	ENSG00000272235
chr1	3290202	3290558	319.864	19716	ENSG00000272235
chr1	3290903	3291279	4.14396	19005	ENSG00000272235
chr1	3298778	3300390	34.6482	10512	ENSG00000272235
chr1	3302085	3302504	2.77541	7801	ENSG00000272235
chr1	3305301	3305752	209.425	4569	ENSG00000272235
chr1	3312896	3313336	2.71352	-3020	ENSG00000272235
chr1	3314160	3314566	2.93212	-4267	ENSG00000272235
chr1	3319884	3320697	229.248	2858	ENSG00000287828
chr1	3321034	3321639	115.097	1812	ENSG00000287828
chr1	3321983	3322763	9.0283	776	ENSG00000287828
chr1	3323092	3323610	9.03767	-202	ENSG00000287828
chr1	3325732	3326027	4.81273	-2731	ENSG00000287828
chr1	3330444	3331163	167.635	-7655	ENSG00000287828
chr1	3335611	3336229	3.54829	-12771	ENSG00000287828
chr1	3336988	3338304	5.18783	-14497	ENSG00000287828
chr1	3347800	3348107	6.78378	-24805	ENSG00000287828
chr1	3349692	3350280	8.79661	23942	ENSG00000286518
chr1	3351979	3353159	384.35	21359	ENSG00000286518
chr1	3353389	3353956	65.483	20255	ENSG00000286518
chr1	3358304	3358662	5.44437	15445	ENSG00000286518
chr1	3359840	3360186	5.80344	13915	ENSG00000286518
chr1	3364679	3366619	9.64087	8279	ENSG00000286518
chr1	3369584	3370189	95.9107	4041	ENSG00000286518
chr1	3373532	3373827	4.74114	248	ENSG00000286518
chr1	3377866	3378251	263.178	-4131	ENSG00000286518
chr1	3379460	3379889	77.0378	-5747	ENSG00000286518
chr1	3384790	3385651	8.23271	-11270	PRDM16
chr1	3389000	3389538	57.1104	-7222	PRDM16
chr1	3391733	3392105	63.6554	-4572	PRDM16
chr1	3392984	3394189	160.952	-2904	PRDM16
chr1	3402490	3402954	13.1333	6231	PRDM16
chr1	3403308	3405732	189.884	8029	PRDM16
chr1	3408477	3408800	2.9334	12148	PRDM16
chr1	3408962	3409785	84.86	12883	PRDM16
chr1	3419358	3420441	10.3298	-5019	PRDM16
chr1	3423399	3423690	8.07065	-1374	PRDM16
chr1	3431130	3431622	6.07752	6160	PRDM16
chr1	3442982	3443312	2.9325	-11518	ARHGEF16
chr1	3450575	3450836	6.56612	-3959	ARHGEF16
chr1	3452919	3453286	9.37857	-1562	ARHGEF16
chr1	3453793	3454100	214.56	-718	ARHGEF16
chr1	3454430	3454982	5.0439	41	ARHGEF16
chr1	3459530	3460144	30.9579	5172	ARHGEF16
chr1	3460594	3460949	6.25539	-5233	ARHGEF16
chr1	3468521	3469083	28.2331	258	ARHGEF16
chr1	3469772	3470952	112.698	-1245	ARHGEF16
chr1	3473923	3474479	3.39155	1432	ARHGEF16
chr1	3476183	3476453	2.39325	3549	ARHGEF16
chr1	3477370	3478077	14.695	4955	ARHGEF16
chr1	3478429	3478871	169.699	5881	ARHGEF16
chr1	3479168	3480280	261.537	6955	ARHGEF16
chr1	3481182	3481747	13.3251	-5781	ENSG00000272088
chr1	3482021	3482749	22.1744	-4861	ENSG00000272088
chr1	3491161	3491913	12.045	1949	MEGF6
chr1	3493615	3493942	2.92261	-293	MEGF6
chr1	3496625	3497006	153.592	-99	MEGF6
chr1	3497225	3497758	6.19254	-775	MEGF6
chr1	3498290	3499403	6.81087	-2130	MEGF6
chr1	3500068	3500514	6.32361	-3574	MEGF6
chr1	3501987	3502398	284.101	-5476	MEGF6
chr1	3503619	3503968	6.0595	-7077	MEGF6
chr1	3505439	3505838	7.07649	-8922	MEGF6
chr1	3509366	3509863	6.04829	-12898	MEGF6
chr1	3510539	3511239	318.817	-14172	MEGF6
chr1	3515379	3515865	6.33482	15826	MEGF6
chr1	3519805	3520795	115.323	11148	MEGF6
chr1	3525227	3525700	9.77341	5984	MEGF6
chr1	3528716	3529666	5.05612	2257	MEGF6
chr1	3531639	3532110	5.89508	-427	MEGF6
chr1	3538449	3538761	3.58109	-7157	MEGF6
chr1	3539193	3539846	3.04239	-8072	MEGF6
chr1	3543556	3544264	472.419	-12462	MEGF6
chr1	3544700	3545338	5.94767	-13571	MEGF6
chr1	3545719	3546063	106.201	-14443	MEGF6
chr1	3550176	3550649	8.78083	10377	MIR551A
chr1	3551259	3551617	546.311	9352	MIR551A
chr1	3552304	3552648	7.17969	8314	MIR551A
chr1	3565778	3566082	7.01771	-5140	MIR551A
chr1	3566906	3567325	15.6924	-6326	MIR551A
chr1	3577386	3577704	3.67566	-16755	MIR551A
chr1	3578736	3579215	100.41	-18186	MIR551A
chr1	3584567	3586230	94.0626	-24609	MIR551A
chr1	3586585	3586957	2.77315	24506	MEGF6
chr1	3590650	3590945	1.97306	20479	MEGF6
chr1	3591941	3592360	6.0396	19126	MEGF6
chr1	3597753	3598699	221.89	13051	MEGF6
chr1	3600451	3600802	138.073	10650	MEGF6
chr1	3601634	3601919	214.299	9500	MEGF6
chr1	3602536	3603049	6.40849	8484	MEGF6
chr1	3603709	3604082	6.12375	7381	MEGF6
chr1	3608075	3608403	155.009	3038	MEGF6
chr1	3611334	3611807	14.5473	-63	MEGF6
chr1	3613169	3614168	28.7123	-2161	MEGF6
chr1	3618784	3619415	10.9627	5643	ENSG00000238260
chr1	3623025	3623452	182.922	1504	ENSG00000238260
chr1	3623957	3625772	145.472	-79	ENSG00000238260
chr1	3627376	3627702	4.37545	2489	TPRG1L
chr1	3629998	3630512	5.2949	5178	WRAP73
chr1	3630938	3631433	9.13232	4247	WRAP73
chr1	3632147	3632542	466.762	3088	WRAP73
chr1	3633042	3633614	118.955	2105	WRAP73
chr1	3635227	3635804	33.8948	-66	WRAP73
chr1	3639512	3640167	12.8362	-215	WRAP73
chr1	3643343	3643608	1.72199	-3851	WRAP73
chr1	3645301	3645813	154.153	4469	WRAP73
chr1	3651445	3652274	13.07	-656	TP73
chr1	3652795	3653247	7.14556	-260	WRAP73
chr1	3655361	3655831	88.7623	-2835	WRAP73
chr1	3659566	3659898	123.937	-6971	WRAP73
chr1	3663590	3664709	193.903	4622	TP73-AS3
chr1	3670778	3671833	6.16461	-2534	TP73-AS3
chr1	3675373	3676351	130.094	-6504	TP73
chr1	3676409	3677127	12.6276	-5598	TP73
chr1	3677806	3678300	71.3289	-4313	TP73
chr1	3683677	3684076	2.01461	1511	TP73
chr1	3689989	3690376	9.10693	-489	TP73
chr1	3692038	3692453	8.54457	1539	TP73
chr1	3695521	3695998	7.96867	-2286	TP73
chr1	3697962	3698448	292.129	147	TP73
chr1	3704786	3705384	2.42309	7027	TP73
chr1	3707760	3708188	64.1623	6324	TP73-AS2
chr1	3709234	3709970	186.305	4696	TP73-AS2
chr1	3712547	3712906	4.83864	1571	TP73-AS2
chr1	3714326	3715103	6.1897	-417	TP73-AS2
chr1	3717524	3717929	3.85619	-3429	TP73-AS2
chr1	3719113	3720224	10.4776	-5371	TP73-AS2
chr1	3721010	3721376	5.33436	-6285	TP73
chr1	3723670	3724002	6.38072	-3642	TP73
chr1	3727436	3727746	7.57868	113	TP73
chr1	3729707	3730052	4.90768	2402	TP73
chr1	3730238	3730996	50.4899	3139	TP73
chr1	3731276	3731871	3.25982	4096	TP73
chr1	3732185	3733024	166.28	3983	TP73-AS1
chr1	3733302	3733714	272.148	3080	TP73-AS1
chr1	3735721	3736346	4.63967	554	TP73-AS1
chr1	3739151	3739636	6.7495	-1519	TP73-AS1
chr1	3744272	3745207	2.55837	1165	TP73-AS1
chr1	3745469	3746224	8.59523	58	TP73-AS1
chr1	3750681	3751058	4.9188	-1575	CCDC27
chr1	3755614	3756132	22.9551	3423	CCDC27
chr1	3758240	3758846	71.0822	6093	CCDC27
chr1	3761131	3761705	8.14226	8968	CCDC27
chr1	3762514	3762925	9.58623	-10029	SMIM1
chr1	3771428	3773226	216.446	-422	SMIM1
chr1	3774285	3775003	6.95775	1819	SMIM1
chr1	3775799	3776330	5.74024	3240	SMIM1
chr1	3778166	3778678	240.725	-4393	RN7SL574P
chr1	3778729	3779481	6.7437	-3710	RN7SL574P
chr1	3785611	3786018	3.20949	807	ENSG00000272153
chr1	3788087	3788471	142.826	3271	ENSG00000272153
chr1	3788877	3790018	16.1106	4440	ENSG00000272153
chr1	3795495	3795826	5.39717	837	LRRC47
chr1	3796113	3796886	479.935	-2	LRRC47
chr1	3800080	3800709	216.938	-3897	LRRC47
chr1	3804313	3804720	4.45495	-8019	LRRC47
chr1	3811184	3811772	10.0641	4980	CEP104
chr1	3814853	3815656	268.096	1203	CEP104
chr1	3816403	3816790	5.06908	-139	CEP104
chr1	3817134	3817650	9.6234	-934	CEP104
chr1	3822653	3823353	5.17729	-6545	CEP104
chr1	3823807	3824178	2.28443	7231	CEP104
chr1	3827813	3828288	8.20897	3173	CEP104
chr1	3838007	3838658	6.44369	-1181	CEP104
chr1	3842370	3843075	11.8162	3282	CEP104
chr1	3847477	3848358	13.3427	-214	CEP104
chr1	3855715	3856355	66.7557	1159	CEP104
chr1	3856688	3857741	130.376	-1	CEP104
chr1	3869283	3870106	10.9082	2032	DFFB
chr1	3880747	3881766	345.405	-2250	DFFB
chr1	3885810	3886113	5.11325	2455	DFFB
chr1	3891549	3892534	45.6877	8179	C1orf174
chr1	3899858	3901502	182.515	243	LINC01134
chr1	3907457	3907760	6.53275	7172	LINC01134
chr1	3910865	3911379	6.1212	10685	LINC01134
chr1	3930445	3930809	6.0595	-9859	LINC01346
chr1	3939314	3939596	3.36129	-1031	LINC01346
chr1	3943728	3944113	2.77541	3304	LINC01346
chr1	3953923	3954287	330.057	-5081	LINC01345
chr1	3960582	3960873	216.574	-11704	LINC01345
chr1	3968421	3968688	3.36129	-7578	LINC02780
chr1	3969403	3969936	246.269	-6463	LINC02780
chr1	3971263	3971556	2.22827	-4723	LINC02780
chr1	3973416	3973705	5.33436	-2572	LINC02780
chr1	3975879	3976297	161.88	-45	LINC02780
chr1	3984054	3984337	2.22827	8056	LINC02780
chr1	3985318	3985653	207.678	9346	LINC02780
chr1	3992219	3992750	5.33436	16345	LINC02780
chr1	3999296	3999563	3.98393	20078	ENSG00000284703
chr1	4004572	4005315	131.427	14564	ENSG00000284703
chr1	4015851	4016201	261.993	3482	ENSG00000284703
chr1	4017911	4018225	5.33436	1440	ENSG00000284703
chr1	4019781	4020226	133.366	-496	ENSG00000284703
chr1	4020940	4021367	5.33436	-1646	ENSG00000284703
chr1	4028813	4029198	229.248	-9498	ENSG00000284703
chr1	4031961	4032499	3.36129	-12722	ENSG00000284703
chr1	4058002	4058382	5.33436	-38684	ENSG00000284703
chr1	4071710	4072138	312.166	-52416	ENSG00000284703
chr1	4075250	4075889	49.8005	-56062	ENSG00000284703
chr1	4080450	4081118	52.7895	-61276	ENSG00000284703
chr1	4091947	4092399	88.3842	-72665	ENSG00000284703
chr1	4094435	4094873	160.326	-75146	ENSG00000284703
chr1	4135041	4135413	2.77541	40672	EEF1DP6
chr1	4137073	4137708	106.857	38508	EEF1DP6
chr1	4138264	4138636	251.607	37449	EEF1DP6
chr1	4141843	4142158	1.72199	33898	EEF1DP6
chr1	4176691	4177045	143.813	-969	EEF1DP6
chr1	4177447	4177873	112.473	-1761	EEF1DP6
chr1	4206503	4206982	206.331	-30844	EEF1DP6
chr1	4249381	4249710	2.22827	-73647	EEF1DP6
chr1	4254777	4255164	6.8154	-79072	EEF1DP6
chr1	4256708	4257389	96.8173	-81150	EEF1DP6
chr1	4263882	4264253	3.98393	-88169	EEF1DP6
chr1	4280395	4280788	3.98393	-104693	EEF1DP6
chr1	4288608	4288951	2.22827	-112881	EEF1DP6
chr1	4310356	4311127	10.1154	-101285	LINC01777
chr1	4313713	4314058	364.058	-98141	LINC01777
chr1	4323050	4323342	2.22827	-88831	LINC01777
chr1	4326699	4327804	3.98393	-84775	LINC01777
chr1	4332844	4333359	6.0269	-78925	LINC01777
chr1	4342854	4343458	155.773	-68871	LINC01777
chr1	4351016	4351438	111.817	-60800	LINC01777
chr1	4370006	4370292	226.989	-41878	LINC01777
chr1	4372419	4372705	254.094	-39465	LINC01777
chr1	4424786	4425172	6.0595	8668	LINC01777
chr1	4430993	4431286	2.22827	14829	LINC01777
chr1	4439176	4439740	247.048	23147	LINC01777
chr1	4444335	4444953	108.957	28333	LINC01777
chr1	4457051	4457506	285.868	27096	ENSG00000284694
chr1	4463857	4464194	11.9103	20349	ENSG00000284694
chr1	4466866	4467210	262.182	17337	ENSG00000284694
chr1	4483812	4484102	3.36129	418	ENSG00000284694
chr1	4488179	4489073	149.342	-4251	ENSG00000284694
chr1	4496179	4496556	8.41336	-11993	ENSG00000284694
chr1	4544540	4545068	294.922	7341	ENSG00000227169
chr1	4546105	4546717	94.9912	5734	ENSG00000227169
chr1	4566172	4566640	148.444	-5075	LINC01646
chr1	4571922	4572565	199.498	696	LINC01646
chr1	4583351	4583780	2.77541	12018	LINC01646
chr1	4606491	4607106	116.57	35251	LINC01646
chr1	4627804	4628194	3.36129	-26610	AJAP1
chr1	4628404	4628759	333.454	-26027	AJAP1
chr1	4629679	4630032	5.30756	-24753	AJAP1
chr1	4630797	4631354	161.428	-23533	AJAP1
chr1	4635170	4635680	125.375	-19184	AJAP1
chr1	4641858	4642169	269.892	-12595	AJAP1
chr1	4645689	4646004	3.36129	-8762	AJAP1
chr1	4646847	4647225	4.64206	-7573	AJAP1
chr1	4660114	4660490	3.98393	5570	AJAP1
chr1	4664842	4665346	3.98393	10362	AJAP1
chr1	4667674	4668089	116.239	13150	AJAP1
chr1	4683066	4683412	302.525	-27916	AJAP1
chr1	4694808	4695268	10.1216	-16117	AJAP1
chr1	4696903	4697375	3.36129	-14016	AJAP1
chr1	4710345	4710653	1.72199	-656	AJAP1
chr1	4722009	4722283	274.525	10991	AJAP1
chr1	4725012	4725430	3.78163	8524	ENSG00000287586
chr1	4727247	4728050	7.60052	6096	ENSG00000287586
chr1	4750917	4751385	2.77541	-16159	ENSG00000287586
chr1	4758211	4758579	7.60052	-23403	ENSG00000287586
chr1	4786939	4787336	8.41336	-52146	ENSG00000287586
chr1	4794323	4794691	199.448	-59515	ENSG00000287586
chr1	4803200	4803496	2.22827	-68356	ENSG00000287586
chr1	4822109	4822512	6.8154	-87319	ENSG00000287586
chr1	4825074	4825641	3.98393	-90366	ENSG00000287586
chr1	4832268	4832605	6.0595	-97445	ENSG00000287586
chr1	4835381	4835835	209.536	-100616	ENSG00000287586
chr1	4854605	4854943	107.262	118524	ENSG00000284739
chr1	4860054	4860400	136.005	113071	ENSG00000284739
chr1	4867874	4868314	163.734	105204	ENSG00000284739
chr1	4871680	4872143	76.3759	101386	ENSG00000284739
chr1	4886385	4886805	9.25207	86703	ENSG00000284739
chr1	4888911	4889505	146.561	84090	ENSG00000284739
chr1	4913456	4913751	3.36129	59694	ENSG00000284739
chr1	4938173	4938483	3.36129	34970	ENSG00000284739
chr1	4944188	4944527	1.72199	28940	ENSG00000284739
chr1	4946154	4946645	7.60052	26898	ENSG00000284739
chr1	4979376	4979898	177.969	6256	LINC02781
chr1	5009142	5009677	125.815	36029	LINC02781
chr1	5023206	5023516	163.026	49980	LINC02781
chr1	5027821	5028216	219.559	54638	LINC02781
chr1	5047745	5048047	2.77541	43003	LINC02782
chr1	5048068	5048618	74.0821	42556	LINC02782
chr1	5076238	5076503	6.0595	14528	LINC02782
chr1	5108534	5108971	2.22827	-17854	LINC02782
chr1	5157105	5157371	2.77541	-66339	LINC02782
chr1	5189524	5189927	3.36129	-98827	LINC02782
chr1	5194152	5194504	345.911	-103429	LINC02782
chr1	5222989	5223388	5.33436	84205	ENSG00000284616
chr1	5226221	5226896	91.007	80835	ENSG00000284616
chr1	5236162	5236497	294.707	71064	ENSG00000284616
chr1	5236590	5236921	3.36129	70638	ENSG00000284616
chr1	5244882	5245238	299.443	62334	ENSG00000284616
chr1	5246735	5247191	137.533	60431	ENSG00000284616
chr1	5275696	5276521	142.067	31285	ENSG00000284616
chr1	5282654	5283351	28.9098	24391	ENSG00000284616
chr1	5297539	5298027	3.98393	9611	ENSG00000284616
chr1	5334155	5334686	93.6776	-27027	ENSG00000284616
chr1	5339848	5340322	7.60052	-32691	ENSG00000284616
chr1	5342991	5343285	3.36129	-35744	ENSG00000284616
chr1	5357365	5357744	1.72199	-50161	ENSG00000284616
chr1	5360755	5361405	666.371	-53686	ENSG00000284616
chr1	5390384	5391073	9.25207	-83335	ENSG00000284616
chr1	5391244	5391859	58.3233	-84158	ENSG00000284616
chr1	5403846	5404266	3.36129	77972	ENSG00000284666
chr1	5407058	5407496	139.399	74751	ENSG00000284666
chr1	5408032	5408363	1.72199	73830	ENSG00000284666
chr1	5459744	5460086	3.36129	22113	ENSG00000284666
chr1	5481725	5482140	3.98393	95	ENSG00000284666
chr1	5485553	5485883	151.833	-3690	ENSG00000284666
chr1	5486140	5486438	1.72199	-4261	ENSG00000284666
chr1	5493683	5494089	515.247	-829	ENSG00000284692
chr1	5509799	5510430	208.607	-17058	ENSG00000284692
chr1	5518264	5518611	3.36129	-25381	ENSG00000284692
chr1	5527685	5528076	3.98393	-26866	ENSG00000283356
chr1	5555245	5555616	256.613	684	ENSG00000283356
chr1	5593640	5594536	186.729	30017	ENSG00000264341
chr1	5683928	5684273	2.22827	-15806	ENSG00000236948
chr1	5704315	5704792	93.796	-36259	ENSG00000236948
chr1	5705460	5705744	3.36129	-37307	ENSG00000236948
chr1	5712556	5712889	3.98393	-44428	ENSG00000236948
chr1	5735290	5735639	5.33436	-67170	ENSG00000236948
chr1	5746688	5747370	4.51843	-78734	ENSG00000236948
chr1	5750348	5750641	4.95443	-82200	ENSG00000236948
chr1	5755836	5756268	3.24331	-87757	ENSG00000236948
chr1	5758085	5759045	11.0021	-90270	ENSG00000236948
chr1	5767020	5767336	5.33436	95563	MIR4689
chr1	5769244	5769804	8.41336	93217	MIR4689
chr1	5780863	5781161	2.77541	81729	MIR4689
chr1	5781872	5782407	3.98393	80601	MIR4689
chr1	5784803	5785147	3.36129	77766	MIR4689
chr1	5794421	5794689	4.23037	68186	MIR4689
chr1	5795610	5795925	4.29027	66973	MIR4689
chr1	5798214	5798557	13.1857	64355	MIR4689
chr1	5835012	5835927	30.2062	27271	MIR4689
chr1	5838510	5838868	2.1624	24052	MIR4689
chr1	5840694	5841286	199.498	21751	MIR4689
chr1	5847058	5847333	1.67301	15545	MIR4689
chr1	5857594	5858006	202.381	4941	MIR4689
chr1	5859158	5859692	3.39656	3316	MIR4689
chr1	5862592	5863062	91.4111	-86	MIR4689
chr1	5865252	5865822	8.71663	2115	NPHP4
chr1	5873189	5873999	202.13	247	NPHP4
chr1	5876089	5876646	2.23559	1098	NPHP4
chr1	5884724	5885212	6.47074	-2119	NPHP4
chr1	5888047	5888446	6.48362	-5398	NPHP4
chr1	5891905	5892569	343.645	-9388	NPHP4
chr1	5893016	5893289	6.2965	-10304	NPHP4
chr1	5904425	5904914	2.77541	654	NPHP4
chr1	5907312	5907596	3.36129	-2130	NPHP4
chr1	5910421	5911253	111.635	-5513	NPHP4
chr1	5912518	5912821	5.46523	-7346	NPHP4
chr1	5914775	5915092	2.41511	-9610	NPHP4
chr1	5918988	5919382	1.72199	-13861	NPHP4
chr1	5923308	5923609	7.60052	-18135	NPHP4
chr1	5926800	5927447	138.268	-21800	NPHP4
chr1	5932218	5932588	3.98393	-27079	NPHP4
chr1	5933263	5933524	6.0595	-28070	NPHP4
chr1	5934328	5934708	6.0595	-29194	NPHP4
chr1	5942015	5942324	2.77541	-36846	NPHP4
chr1	5945287	5945671	3.98393	-40155	NPHP4
chr1	5949354	5949669	8.25068	-41415	KCNAB2
chr1	5950629	5950994	6.25097	-40115	KCNAB2
chr1	5960221	5960916	4.64206	-30358	KCNAB2
chr1	5969732	5970097	2.77541	-21012	KCNAB2
chr1	5978017	5978437	19.7286	-12700	KCNAB2
chr1	5979351	5979680	3.46792	-11411	KCNAB2
chr1	5980360	5980952	101.204	-10271	KCNAB2
chr1	5983833	5984335	57.0391	-6843	KCNAB2
chr1	5985426	5985771	1.72199	-5328	KCNAB2
chr1	5989729	5990121	120.675	-1002	KCNAB2
chr1	5992241	5993466	333.755	94	KCNAB2
chr1	5996077	5996486	5.18406	3522	KCNAB2
chr1	5999151	5999782	183.119	6707	KCNAB2
chr1	6000786	6001532	100.488	8399	KCNAB2
chr1	6001621	6002090	6.39645	9096	KCNAB2
chr1	6006865	6007752	296.069	14549	KCNAB2
chr1	6013153	6013578	2.71774	-12647	KCNAB2
chr1	6014075	6014717	188.108	-11617	KCNAB2
chr1	6021611	6022289	14.3274	-4063	KCNAB2
chr1	6025589	6025936	11.8362	-250	KCNAB2
chr1	6026924	6027451	11.9139	-109	KCNAB2
chr1	6030568	6030928	2.8637	3451	KCNAB2
chr1	6035629	6035943	4.19864	-131	KCNAB2
chr1	6039382	6039732	5.96777	3640	KCNAB2
chr1	6051499	6051767	4.17177	5519	KCNAB2
chr1	6052729	6053105	5.53956	6803	KCNAB2
chr1	6054604	6054934	248.413	8655	KCNAB2
chr1	6059024	6060431	15.8168	-6025	KCNAB2
chr1	6064682	6065113	11.1721	-855	KCNAB2
chr1	6068504	6069392	8.41336	3195	KCNAB2
chr1	6071389	6071799	4.50924	-1821	KCNAB2
chr1	6072908	6073296	4.06344	-313	KCNAB2
chr1	6073399	6074028	62.9616	299	KCNAB2
chr1	6082456	6083328	7.70077	-4609	KCNAB2
chr1	6091740	6092153	6.35645	1651	KCNAB2
chr1	6092813	6094108	279.622	-855	KCNAB2
chr1	6094265	6094647	5.26194	-27	KCNAB2
chr1	6097351	6097712	8.22425	3049	KCNAB2
chr1	6103394	6104133	300.344	3008	CHD5
chr1	6108582	6109781	96.9521	-2410	CHD5
chr1	6111088	6111401	3.36129	-4473	CHD5
chr1	6119126	6119683	227.697	9137	CHD5
chr1	6121626	6121949	2.82969	6754	CHD5
chr1	6123216	6123493	7.29125	5187	CHD5
chr1	6125758	6126371	10.263	2477	CHD5
chr1	6127858	6128724	6.77184	251	CHD5
chr1	6129211	6129598	200.613	-863	CHD5
chr1	6136845	6137402	2.3956	-5385	CHD5
chr1	6140587	6140874	179.48	3373	CHD5
chr1	6141659	6142175	4.78925	2187	CHD5
chr1	6144708	6145270	97.8402	-885	CHD5
chr1	6146964	6147334	279.141	-3045	CHD5
chr1	6147597	6147925	49.2641	-3657	CHD5
chr1	6148147	6149197	11.6688	-4568	CHD5
chr1	6151155	6151555	8.38211	-7251	CHD5
chr1	6157139	6157609	5.80021	-13270	CHD5
chr1	6159249	6159839	3.31741	-15440	CHD5
chr1	6165157	6165667	3.9999	14611	CHD5
chr1	6175599	6175917	129.212	4265	CHD5
chr1	6176406	6176964	5.46336	3338	CHD5
chr1	6178609	6178989	240.459	1224	CHD5
chr1	6181465	6181934	385.893	-1379	CHD5
chr1	6183231	6183896	2.77541	-3243	CHD5
chr1	6188985	6189528	238.633	8500	ENSG00000285629
chr1	6190147	6190433	2.23082	7467	ENSG00000285629
chr1	6192333	6193034	27.4832	5073	ENSG00000285629
chr1	6193363	6194019	6.89938	4066	ENSG00000285629
chr1	6198949	6200076	116.942	40	RPL22
chr1	6204073	6204722	13.0277	-904	RPL22
chr1	6204868	6206488	513.998	102	RNF207-AS1
chr1	6207185	6207476	78.0048	1202	RNF207
chr1	6213220	6213628	373.815	686	RNF207
chr1	6215956	6216282	3.77345	3381	RNF207
chr1	6218535	6219086	5.52272	4691	ICMT
chr1	6222184	6223053	3.19199	883	ICMT
chr1	6224607	6225604	10.0124	-1604	ICMT
chr1	6229703	6230258	3.4546	-4711	LINC00337
chr1	6234038	6234411	195.459	-467	LINC00337
chr1	6234590	6236432	16.9242	453	ICMT
chr1	6244629	6246301	12.0701	1286	HES3
chr1	6246581	6247015	18.5896	2619	HES3
chr1	6250932	6251399	5.63496	6987	HES3
chr1	6254082	6254456	76.5372	6829	GPR153
chr1	6257037	6257674	130.801	3742	GPR153
chr1	6258629	6259078	7.37396	2244	GPR153
chr1	6259865	6260527	250.592	902	GPR153
chr1	6260954	6261602	5.49486	-180	GPR153
chr1	6262195	6262748	12.6228	-1374	GPR153
chr1	6263531	6263885	220.134	-2610	GPR153
chr1	6268288	6269207	337.912	-7650	GPR153
chr1	6270619	6270886	3.36129	-9655	GPR153
chr1	6273012	6273551	6.60035	-12184	GPR153
chr1	6275440	6276127	256.001	-14686	GPR153
chr1	6276633	6277264	11.5432	-15851	GPR153
chr1	6278952	6279378	274.699	16339	ACOT7
chr1	6280417	6281193	17.4649	14699	ACOT7
chr1	6282052	6282435	286.783	13260	ACOT7
chr1	6283794	6284260	328.924	11477	ACOT7
chr1	6296183	6296508	212.637	-842	ACOT7
chr1	6297142	6297530	1.80733	-1832	ACOT7
chr1	6298798	6299166	6.46332	-3478	ACOT7
chr1	6299575	6300134	5.75944	-4351	ACOT7
chr1	6304906	6305193	6.15051	-9546	ACOT7
chr1	6305529	6306361	4.30491	-10441	ACOT7
chr1	6309913	6310521	99.5084	-14713	ACOT7
chr1	6311350	6312294	3.95332	-16318	ACOT7
chr1	6314747	6315021	6.97621	-19380	ACOT7
chr1	6316623	6317115	3.63648	-21365	ACOT7
chr1	6321935	6322358	531.633	-26643	ACOT7
chr1	6324456	6324803	1.96956	27619	ACOT7
chr1	6335421	6335697	19.7792	16690	ACOT7
chr1	6336525	6336969	143.497	15502	ACOT7
chr1	6337276	6337960	188.472	14631	ACOT7
chr1	6338198	6338506	287.718	13897	ACOT7
chr1	6343075	6343921	19.2714	8751	ACOT7
chr1	6346030	6346340	3.44527	6064	ACOT7
chr1	6347909	6348706	3.98101	3941	ACOT7
chr1	6352068	6352476	4.31953	-23	ACOT7
chr1	6354973	6355343	6.68002	-2909	ACOT7
chr1	6356185	6356902	8.98638	2800	ACOT7
chr1	6358797	6359831	297.606	30	ACOT7
chr1	6363713	6364025	43.0657	-3162	ACOT7
chr1	6364956	6365422	2.77541	-4482	ACOT7
chr1	6366023	6366555	50.7475	-5582	ACOT7
chr1	6368269	6368704	6.12752	-7780	ACOT7
chr1	6377653	6378489	10.6107	7742	ACOT7
chr1	6390666	6390980	352.158	2538	ACOT7
chr1	6391772	6392132	171.359	1409	ACOT7
chr1	6393191	6394091	299.777	86	ENSG00000271746
chr1	6395536	6395861	164.339	-1932	ACOT7
chr1	6398799	6399255	9.68378	-5260	ACOT7
chr1	6402852	6403179	2.74629	-9249	ACOT7
chr1	6404887	6405248	2.77541	-11301	ACOT7
chr1	6409878	6410715	3.80406	6334	HES2
chr1	6414277	6415024	2.68393	1980	HES2
chr1	6419409	6420301	7.74124	48	HES2
chr1	6420845	6421289	4.89373	-1148	HES2
chr1	6427257	6428426	12.8018	2054	MIR4252
chr1	6438158	6438463	12.0751	743	ESPN
chr1	6443346	6444124	4.72344	3271	ENSG00000231868
chr1	6445107	6445713	187.494	1596	ENSG00000231868
chr1	6445820	6446581	159.932	805	ENSG00000231868
chr1	6447882	6448289	286.387	43	ESPN
chr1	6448947	6449297	242.556	67	ESPN
chr1	6450541	6451194	139.52	-449	ESPN
chr1	6455352	6455757	5.84312	3838	ESPN
chr1	6456798	6457459	6.97153	-3379	ESPN
chr1	6462006	6462717	219.377	245	TNFRSF25
chr1	6463101	6463527	8.65668	33	TNFRSF25
chr1	6464391	6464759	8.3777	697	TNFRSF25
chr1	6467332	6467624	4.09594	-1303	TNFRSF25
chr1	6468527	6468975	5.26826	412	PLEKHG5
chr1	6471032	6471372	6.23051	-264	PLEKHG5
chr1	6472664	6472951	2.18184	-568	PLEKHG5
chr1	6475652	6475946	4.32871	-302	PLEKHG5
chr1	6485784	6486236	3.7749	-56	PLEKHG5
chr1	6489382	6490864	320.63	447	PLEKHG5
chr1	6491721	6492008	2.77541	-169	PLEKHG5
chr1	6495237	6495666	3.08388	1117	PLEKHG5
chr1	6497273	6497796	9.02908	-111	PLEKHG5
chr1	6498937	6499537	186.784	-1813	PLEKHG5
chr1	6504484	6504854	247.254	1489	PLEKHG5
chr1	6506505	6506923	8.80849	-556	PLEKHG5
chr1	6506940	6507293	10.2488	-959	PLEKHG5
chr1	6507938	6508838	8.02037	-2230	PLEKHG5
chr1	6513207	6513551	7.9753	6630	PLEKHG5
chr1	6520152	6520496	22.5748	-250	PLEKHG5
chr1	6523440	6523888	2.73107	-3590	PLEKHG5
chr1	6527003	6527417	3.04473	6175	NOL9
chr1	6528474	6528771	4.34491	4762	NOL9
chr1	6530880	6531255	1.99683	2317	NOL9
chr1	6531589	6531984	7.00147	1598	NOL9
chr1	6534125	6534456	4.64206	-906	NOL9
chr1	6539829	6540157	4.57637	-861	RNU6-731P
chr1	6542400	6542870	6.23333	1781	RNU6-731P
chr1	6553638	6554884	208.905	239	NOL9
chr1	6561424	6561839	249.55	6323	TAS1R1
chr1	6566256	6566805	152.738	-4410	TAS1R1
chr1	6569058	6569481	101.317	-1671	TAS1R1
chr1	6574686	6575132	2.14761	3968	TAS1R1
chr1	6579823	6581279	350.235	463	ZBTB48
chr1	6585747	6586115	2.87764	-276	ZBTB48
chr1	6586656	6587320	5.05784	-268	ZBTB48
chr1	6587866	6588736	153.477	-386	ZBTB48
chr1	6592418	6592898	11.6425	3971	ZBTB48
chr1	6598903	6599511	148.985	609	KLHL21
chr1	6600278	6600858	3.4499	-752	KLHL21
chr1	6602535	6604122	49.6975	-328	KLHL21
chr1	6606072	6606657	188.826	-3364	KLHL21
chr1	6612078	6612429	50.9419	-1477	PHF13
chr1	6612958	6614034	237.862	-235	PHF13
chr1	6624809	6626131	32.214	240	THAP3
chr1	6632722	6633790	243.386	4861	THAP3
chr1	6634147	6635409	30.1754	4752	DNAJC11
chr1	6637371	6637653	3.97028	2018	DNAJC11
chr1	6645217	6645633	3.21546	-313	DNAJC11
chr1	6656878	6657489	19.0083	-10108	DNAJC11
chr1	6658930	6659330	3.36129	9080	DNAJC11
chr1	6660379	6660667	3.36129	7687	DNAJC11
chr1	6682187	6682606	17.7587	-1360	DNAJC11
chr1	6688465	6688917	4.64206	-7654	DNAJC11
chr1	6690097	6690380	2.77541	-9202	DNAJC11
chr1	6701475	6702265	262.759	-47	DNAJC11
chr1	6730977	6731327	86.1125	6479	LINC01672
chr1	6738705	6739111	232.949	14235	LINC01672
chr1	6740923	6741572	1.9041	16575	LINC01672
chr1	6741758	6742048	349.222	17230	LINC01672
chr1	6742943	6743523	85.2309	18560	LINC01672
chr1	6769076	6769415	2.22827	1292	ENSG00000284744
chr1	6784491	6785759	440.816	-282	CAMTA1-DT
chr1	6795440	6795744	3.92919	10040	CAMTA1
chr1	6796505	6797428	8.37647	-10021	CAMTA1
chr1	6802663	6803183	217.713	-4065	CAMTA1
chr1	6805720	6806051	225.702	-1102	CAMTA1
chr1	6807522	6808092	82.371	819	CAMTA1
chr1	6809807	6810716	9.25207	3274	CAMTA1
chr1	6822618	6823317	53.6532	-2142	CAMTA1
chr1	6830290	6830623	238.728	4161	ENSG00000227950
chr1	6855663	6856231	102.329	2852	CAMTA1
chr1	6864902	6865682	10.0671	-8764	CAMTA1
chr1	6866417	6866928	3.53093	-7383	CAMTA1
chr1	6876292	6876715	135.649	2448	CAMTA1
chr1	6903276	6903556	6.082	29360	CAMTA1
chr1	6905893	6906324	6.85858	32053	CAMTA1
chr1	6907222	6907743	9.71978	33427	CAMTA1
chr1	6925479	6925877	2.22827	51622	CAMTA1
chr1	6941252	6941601	5.98835	67371	CAMTA1
chr1	6946691	6947087	1.72199	67390	ENSG00000237365
chr1	6948644	6949234	21.4078	65340	ENSG00000237365
chr1	6950025	6950472	2.77541	64030	ENSG00000237365
chr1	6955988	6956369	124.348	58100	ENSG00000237365
chr1	6958738	6959390	39.3541	55215	ENSG00000237365
chr1	6962170	6964241	453.519	51073	ENSG00000237365
chr1	7010145	7010440	15.47	3986	ENSG00000237365
chr1	7013686	7014215	3.67838	328	ENSG00000237365
chr1	7017608	7017997	5.9335	-3524	ENSG00000237365
chr1	7052182	7052582	2.77541	-38103	ENSG00000237365
chr1	7065297	7065557	3.98393	-51148	ENSG00000237365
chr1	7066951	7067318	1.72199	-52856	ENSG00000237365
chr1	7085398	7086342	10.0287	-71591	ENSG00000237365
chr1	7088229	7088503	6.67331	-74087	ENSG00000237365
chr1	7103326	7104752	24.8501	-89760	ENSG00000237365
chr1	7107092	7107737	25.3973	-93136	ENSG00000237365
chr1	7108429	7108784	2.22827	-94328	ENSG00000237365
chr1	7117464	7118270	9.8293	-101493	RNU1-8P
chr1	7122410	7122821	2.44528	-96744	RNU1-8P
chr1	7127955	7128221	3.36129	-91272	RNU1-8P
chr1	7129400	7129949	43.9856	-89685	RNU1-8P
chr1	7144514	7144905	4.33085	-74650	RNU1-8P
chr1	7146636	7146998	171.729	-72543	RNU1-8P
chr1	7147379	7148255	12.7716	-71543	RNU1-8P
chr1	7148590	7148903	1.78161	-70613	RNU1-8P
chr1	7164543	7164924	3.98393	-54626	RNU1-8P
chr1	7173211	7173666	3.18654	-45921	RNU1-8P
chr1	7174742	7175111	2.41511	-44433	RNU1-8P
chr1	7176647	7176909	2.91511	-42582	RNU1-8P
chr1	7177094	7177534	376.938	-42046	RNU1-8P
chr1	7192491	7192902	3.36129	-26663	RNU1-8P
chr1	7198016	7198475	4.64206	-21114	RNU1-8P
chr1	7208498	7208983	231.624	-10619	RNU1-8P
chr1	7223276	7223588	4.64206	4072	RNU1-8P
chr1	7234104	7234407	219.377	14896	RNU1-8P
chr1	7250493	7250847	6.0595	31310	RNU1-8P
chr1	7253817	7254088	2.77541	34593	RNU1-8P
chr1	7265788	7266369	262.253	46719	RNU1-8P
chr1	7266839	7267275	3.36129	47697	RNU1-8P
chr1	7299002	7299565	207.73	-69658	CAMTA1-IT1
chr1	7299812	7300242	5.07524	-68915	CAMTA1-IT1
chr1	7338539	7338996	255.113	-30174	CAMTA1-IT1
chr1	7349402	7349720	4.64206	-19381	CAMTA1-IT1
chr1	7352501	7352765	2.22827	-16309	CAMTA1-IT1
chr1	7359258	7359690	86.9999	-9468	CAMTA1-IT1
chr1	7362292	7362812	102.021	-6390	CAMTA1-IT1
chr1	7367728	7368631	107.271	-762	CAMTA1-IT1
chr1	7371061	7371346	209.006	2262	CAMTA1-IT1
chr1	7372922	7373276	2.77541	4157	CAMTA1-IT1
chr1	7376813	7377326	213.33	8128	CAMTA1-IT1
chr1	7388827	7389518	191.536	246	CAMTA1-AS2
chr1	7403023	7403308	4.64206	-13412	CAMTA1-AS2
chr1	7408904	7409309	4.64206	-19353	CAMTA1-AS2
chr1	7417110	7417419	5.33436	24289	CAMTA1-AS1
chr1	7431318	7432015	11.0021	9887	CAMTA1-AS1
chr1	7438523	7439398	5.38798	2593	CAMTA1-AS1
chr1	7439614	7440082	249.758	1706	CAMTA1-AS1
chr1	7442493	7442816	2.93796	-1101	CAMTA1-AS1
chr1	7443161	7443545	3.58676	-1799	CAMTA1-AS1
chr1	7444096	7444523	168.73	-2756	CAMTA1-AS1
chr1	7451412	7451926	3.65971	-10115	CAMTA1-AS1
chr1	7453701	7454194	4.60457	-12394	CAMTA1-AS1
chr1	7469797	7470199	321.487	-28444	CAMTA1-AS1
chr1	7470933	7471844	14.544	-29835	CAMTA1-AS1
chr1	7480144	7481462	9.11475	-39249	CAMTA1-AS1
chr1	7488093	7488749	6.46332	-46867	CAMTA1-AS1
chr1	7498165	7498723	12.8086	-56890	CAMTA1-AS1
chr1	7499619	7500069	6.4447	-58290	CAMTA1-AS1
chr1	7501832	7502361	39.6034	-60543	CAMTA1-AS1
chr1	7505030	7505719	77.1068	-63821	CAMTA1-AS1
chr1	7505737	7506065	7.48334	-64347	CAMTA1-AS1
chr1	7515801	7516171	3.36129	-74432	CAMTA1-AS1
chr1	7517629	7517958	156.27	-76240	CAMTA1-AS1
chr1	7520449	7520966	6.8154	-79154	CAMTA1-AS1
chr1	7526741	7527041	3.98393	-85337	CAMTA1-AS1
chr1	7529140	7529423	9.25207	-87728	CAMTA1-AS1
chr1	7531474	7531796	270.18	-90081	CAMTA1-AS1
chr1	7539569	7540503	25.2827	-98482	CAMTA1-AS1
chr1	7548394	7548732	6.0595	-107009	CAMTA1-AS1
chr1	7550131	7550800	28.9098	-108912	CAMTA1-AS1
chr1	7551147	7551417	7.22018	-109728	CAMTA1-AS1
chr1	7554620	7555052	150.483	-113282	CAMTA1-AS1
chr1	7559097	7559677	2.97761	-117833	CAMTA1-AS1
chr1	7560565	7560869	5.85544	-119163	CAMTA1-AS1
chr1	7564745	7565162	9.73318	-123400	CAMTA1-AS1
chr1	7570507	7570819	7.60052	124181	ENSG00000270171
chr1	7574028	7574681	5.42994	120489	ENSG00000270171
chr1	7579837	7580441	16.5462	114705	ENSG00000270171
chr1	7586954	7587231	6.8154	107751	ENSG00000270171
chr1	7588212	7588907	6.52863	106284	ENSG00000270171
chr1	7591694	7592272	181.155	102861	ENSG00000270171
chr1	7593149	7593623	3.92919	101458	ENSG00000270171
chr1	7605288	7605548	6.0595	89426	ENSG00000270171
chr1	7610286	7610567	152.544	84417	ENSG00000270171
chr1	7613692	7614120	3.27506	80938	ENSG00000270171
chr1	7618874	7619270	116.75	75772	ENSG00000270171
chr1	7624726	7625061	4.04459	69950	ENSG00000270171
chr1	7640424	7640845	1.91811	54209	ENSG00000270171
chr1	7641958	7642562	7.60052	52584	ENSG00000270171
chr1	7645108	7645750	70.7785	49415	ENSG00000270171
chr1	7654664	7655862	20.7691	39581	ENSG00000270171
chr1	7662313	7662935	138.702	32220	ENSG00000270171
chr1	7667672	7668154	12.5095	26931	ENSG00000270171
chr1	7669643	7670512	581.646	24766	ENSG00000270171
chr1	7673001	7673515	2.55837	21586	ENSG00000270171
chr1	7676231	7676693	252.962	18382	ENSG00000270171
chr1	7678756	7679496	157.326	15718	ENSG00000270171
chr1	7682245	7682544	7.28876	12449	ENSG00000270171
chr1	7683418	7684055	5.82664	11107	ENSG00000270171
chr1	7687886	7688373	7.53253	6714	ENSG00000270171
chr1	7704655	7704945	20.9132	-3830	ENSG00000269978
chr1	7716757	7717248	10.1154	-16033	ENSG00000269978
chr1	7719095	7719438	105.951	-17141	CAMTA1
chr1	7725908	7726321	4.64206	-10293	CAMTA1
chr1	7726381	7726734	110.661	-9850	CAMTA1
chr1	7752322	7752617	197.881	7509	CAMTA1
chr1	7756213	7756723	157.48	11507	CAMTA1
chr1	7766054	7766564	22.346	-4987	VAMP3
chr1	7770766	7771753	13.7883	-36	VAMP3
chr1	7778649	7779078	102.114	1767	VAMP3
chr1	7781720	7782047	113.561	-2407	PER3
chr1	7783260	7784464	565.482	-429	PER3
chr1	7795630	7796138	6.0595	-7167	PER3
chr1	7820175	7820549	2.77541	6980	ENSG00000236266
chr1	7825928	7826316	285.868	1220	ENSG00000236266
chr1	7827400	7827921	118.698	-319	ENSG00000236266
chr1	7846126	7846523	3.36129	6740	UTS2
chr1	7852795	7853097	5.33436	119	UTS2
chr1	7857824	7858242	4.64206	-4521	UTS2
chr1	7863027	7863469	3.09347	-9736	UTS2
chr1	7864178	7864610	146.183	-10882	UTS2
chr1	7865917	7866468	6.8154	-12681	UTS2
chr1	7873862	7874283	10.1154	-20561	UTS2
chr1	7876194	7876487	6.0595	-22829	UTS2
chr1	7915351	7915675	2.22827	19587	TNFRSF9
chr1	7940972	7941294	2.77541	-294	TNFRSF9
chr1	7961122	7962027	347.57	-88	PARK7
chr1	7967840	7968180	272.857	2659	PARK7
chr1	7975205	7975515	12.8395	7623	Y_RNA
chr1	7976218	7976571	4.64206	6588	Y_RNA
chr1	7980333	7981097	7.60052	2268	Y_RNA
chr1	7986037	7986827	9.91549	-3449	Y_RNA
chr1	8004100	8004398	6.0595	-4315	ENSG00000284716
chr1	8004669	8005281	14.35	-5041	ENSG00000284716
chr1	8008823	8009232	150.825	6605	ERRFI1
chr1	8011421	8011986	133.665	3929	ERRFI1
chr1	8015474	8016474	13.7254	-341	ERRFI1
chr1	8020244	8020587	154.804	-4783	ERRFI1
chr1	8023195	8023477	160.734	2947	ERRFI1
chr1	8025911	8027290	933.547	-137	ENSG00000238290
chr1	8037144	8037425	193.261	10547	ENSG00000238290
chr1	8065705	8066227	2.22827	-7503	ENSG00000232848
chr1	8073220	8073600	2.22827	-14947	ENSG00000232848
chr1	8093338	8093901	308.235	-35157	ENSG00000232848
chr1	8098871	8099392	4.64206	-40669	ENSG00000232848
chr1	8106647	8107119	299.217	-48420	ENSG00000232848
chr1	8114013	8114364	3.36129	-55726	ENSG00000232848
chr1	8116294	8116661	6.0595	-58015	ENSG00000232848
chr1	8117704	8118085	1.72199	-59432	ENSG00000232848
chr1	8122375	8122778	169.891	-64114	ENSG00000232848
chr1	8125544	8125862	2.22827	-64121	ENSG00000229305
chr1	8131847	8132248	160.748	-57776	ENSG00000229305
chr1	8158396	8158739	1.72199	-31256	ENSG00000229305
chr1	8162129	8162466	6.0595	-27526	ENSG00000229305
chr1	8170638	8171216	6.8154	-18897	ENSG00000229305
chr1	8182230	8182725	3.36129	-7346	ENSG00000229305
chr1	8184145	8184511	6.0595	-5496	ENSG00000229305
chr1	8190873	8191152	127.135	-679	ENSG00000288816
chr1	8192825	8193249	171.184	1345	ENSG00000288816
chr1	8196582	8196894	88.5519	-4780	LINC01714
chr1	8197831	8198212	3.36129	-3496	LINC01714
chr1	8205532	8205847	5.53016	907	RNU1-7P
chr1	8209710	8210370	6.8154	1368	LINC01714
chr1	8215037	8215484	103.674	5268	ENSG00000233645
chr1	8234604	8234879	4.64206	-14213	ENSG00000233645
chr1	8236033	8236394	214.597	-15685	ENSG00000233645
chr1	8238426	8238796	11.0021	-18082	ENSG00000233645
chr1	8246690	8246993	3.98393	-26313	ENSG00000233645
chr1	8267797	8268211	4.64206	24259	RNU6-991P
chr1	8276060	8276404	2.79643	16031	RNU6-991P
chr1	8279634	8280242	32.8351	12325	RNU6-991P
chr1	8282158	8282926	206.65	9721	RNU6-991P
chr1	8315311	8315602	192.702	-2657	SLC45A1
chr1	8324504	8324994	7.07552	419	SLC45A1
chr1	8330092	8330748	248.753	-8	SLC45A1
chr1	8335558	8335970	5.69142	5336	SLC45A1
chr1	8336886	8337215	5.11626	6623	SLC45A1
chr1	8337981	8338459	3.46524	7792	SLC45A1
chr1	8343073	8343416	3.15887	11837	RERE
chr1	8346921	8347227	2.47823	8008	RERE
chr1	8348481	8349407	24.9002	6138	RERE
chr1	8350896	8351222	2.85537	4023	RERE
chr1	8351516	8352114	25.2062	3267	RERE
chr1	8356995	8358298	169.008	-2565	RERE
chr1	8358650	8359333	5.04659	3852	RERE
chr1	8367263	8367573	1.99989	-2580	RERE
chr1	8371771	8372940	4.2954	-7518	RERE
chr1	8374408	8374909	7.54132	-9821	RERE
chr1	8378654	8379456	15.5017	-14217	RERE
chr1	8379863	8380140	7.2424	-15164	RERE
chr1	8382009	8382294	2.22827	-17314	RERE
chr1	8397700	8397960	3.98393	25589	RERE
chr1	8401568	8402092	6.0595	21589	RERE
chr1	8402236	8402587	14.3805	21007	RERE
chr1	8408077	8408917	11.155	14922	RERE
chr1	8409332	8409923	3.05381	13791	RERE
chr1	8412586	8413575	3.77569	10338	RERE
chr1	8422710	8423031	8.05114	548	RERE
chr1	8423752	8424722	116.768	-3	RERE
chr1	8439042	8440550	679.765	14158	RERE-AS1
chr1	8453148	8453415	3.03818	27644	RERE-AS1
chr1	8462131	8462628	3.95332	36742	RERE-AS1
chr1	8464306	8464947	6.58128	38989	RERE-AS1
chr1	8469872	8470184	3.65971	41891	ENSG00000221083
chr1	8472637	8472992	3.32106	39104	ENSG00000221083
chr1	8473975	8474401	302.6	37731	ENSG00000221083
chr1	8477407	8477767	3.36129	34332	ENSG00000221083
chr1	8488379	8488737	3.98393	23361	ENSG00000221083
chr1	8493591	8493957	7.37262	18145	ENSG00000221083
chr1	8496669	8497757	4.3913	14706	ENSG00000221083
chr1	8502321	8502848	4.93775	9334	ENSG00000221083
chr1	8506122	8506584	4.30274	5566	ENSG00000221083
chr1	8507020	8507440	15.7951	4689	ENSG00000221083
chr1	8512728	8513140	5.87428	281	ENSG00000270282
chr1	8513522	8513972	3.49793	1094	ENSG00000270282
chr1	8517998	8518381	2.22827	5537	ENSG00000270282
chr1	8525115	8526520	119.069	121	RERE
chr1	8530727	8531068	2.12015	-4859	RERE
chr1	8535067	8535489	192.246	-9239	RERE
chr1	8535579	8535918	2.77541	-9710	RERE
chr1	8538271	8538709	8.44333	-12451	RERE
chr1	8542114	8542420	3.94825	-16228	RERE
chr1	8560539	8560884	1.97529	30129	RERE
chr1	8561210	8561661	325.845	29405	RERE
chr1	8563497	8564032	6.71035	27076	RERE
chr1	8576682	8577138	145.764	13931	RERE
chr1	8591831	8592212	7.60052	-1181	RERE
chr1	8598103	8598890	9.88041	-7656	RERE
chr1	8602980	8603311	5.15578	-12305	RERE
chr1	8612853	8613153	7.44364	11377	RERE
chr1	8615118	8615477	295.834	9082	RERE
chr1	8620058	8620397	10.2184	4152	RERE
chr1	8620980	8621489	5.77228	3145	RERE
chr1	8627630	8627982	120.936	-3426	RERE
chr1	8629498	8629863	7.25855	-5301	RERE
chr1	8630554	8631001	10.1154	-6398	RERE
chr1	8652421	8653324	9.38918	3498	RERE
chr1	8654051	8654462	4.37168	2114	RERE
chr1	8660458	8661012	10.1154	-4364	RERE
chr1	8661507	8661855	104.16	-5310	RERE
chr1	8668805	8669082	1.72199	-12573	RERE
chr1	8670379	8670788	3.77193	-14213	RERE
chr1	8674427	8675158	4.65519	-18422	RERE
chr1	8675179	8675471	75.1859	-18954	RERE
chr1	8679105	8679667	51.182	-23015	RERE
chr1	8685513	8686244	15.4443	17340	RERE
chr1	8689890	8690280	10.4288	13134	RERE
chr1	8696252	8696826	7.26327	6680	RERE
chr1	8698944	8699515	112.393	3989	RERE
chr1	8701063	8701593	15.2905	1891	RERE
chr1	8703094	8703735	511.861	-196	RERE
chr1	8706822	8707755	78.6693	-4070	RERE
chr1	8712222	8713184	81.6546	-9484	RERE
chr1	8723132	8723985	217.13	-20340	RERE
chr1	8726377	8726954	15.6032	-23447	RERE
chr1	8732260	8732748	1.72199	-17926	RPL7P11
chr1	8741185	8741467	3.36129	-9104	RPL7P11
chr1	8759714	8760211	336.4	-6125	RERE
chr1	8782644	8783257	4.64206	3962	RPL7P7
chr1	8792699	8793279	199.869	3684	Y_RNA
chr1	8800192	8800713	73.6122	1978	ENSG00000226545
chr1	8807267	8807850	221.097	-508	ENSG00000228423
chr1	8810589	8811010	280.444	-3749	ENSG00000228423
chr1	8811368	8811882	3.75166	-4574	ENSG00000228423
chr1	8817266	8818425	287.859	-206	RERE
chr1	8824498	8824904	1.72004	-6306	RPL23AP19
chr1	8829279	8829799	6.58673	-1468	RPL23AP19
chr1	8838727	8839230	4.27006	7972	RPL23AP19
chr1	8848798	8849704	95.7748	-330	RERE
chr1	8857545	8858179	2.5613	8728	MIR6728
chr1	8859291	8859766	6.8154	7061	MIR6728
chr1	8862405	8863683	142.402	3546	MIR6728
chr1	8865813	8866217	131.083	575	MIR6728
chr1	8869153	8869420	6.73484	2289	ENO1
chr1	8871163	8871444	158.415	272	ENO1
chr1	8873873	8874461	73.62	-2223	ENO1
chr1	8875525	8875871	286.555	2309	ENO1
chr1	8876151	8876520	141.897	1671	ENO1
chr1	8878132	8879462	154.809	-38	ENO1-AS1
chr1	8889188	8889844	15.026	-3893	HMGN2P17
chr1	8890173	8890635	137.191	-3005	HMGN2P17
chr1	8905137	8905417	2.22827	2467	ENSG00000232208
chr1	8908929	8909434	7.60052	-560	ENSG00000232663
chr1	8911166	8911444	4.88344	1563	ENSG00000232663
chr1	8917994	8918277	5.7988	8394	ENSG00000232663
chr1	8922124	8922490	3.36129	12565	ENSG00000232663
chr1	8924087	8924697	56.483	14650	ENSG00000232663
chr1	8925777	8926126	7.60052	16210	ENSG00000232663
chr1	8927145	8927669	3.98393	17665	ENSG00000232663
chr1	8929437	8929956	147.95	-16170	CA6
chr1	8932263	8932689	19.0652	-13391	CA6
chr1	8943499	8943892	3.98393	-2171	CA6
chr1	8945736	8946095	2.06358	29	CA6
chr1	8947529	8947897	2.77541	1826	CA6
chr1	8949115	8949693	4.64206	3517	CA6
chr1	8959358	8959707	72.579	13646	CA6
chr1	8962698	8963324	227.998	16863	RN7SL451P
chr1	8964458	8964825	6.03947	15232	RN7SL451P
chr1	8978172	8978602	2.07839	1487	RN7SL451P
chr1	8983326	8983783	3.98393	-3681	RN7SL451P
chr1	8988632	8988912	5.17441	-8898	RN7SL451P
chr1	8992912	8993252	3.36129	-13208	RN7SL451P
chr1	9000825	9001672	13.5021	-21375	RN7SL451P
chr1	9009233	9010174	6.14395	16719	SLC2A7
chr1	9015364	9015820	9.09402	10831	SLC2A7
chr1	9016947	9017491	228.404	9204	SLC2A7
chr1	9017842	9018195	157.106	8404	SLC2A7
chr1	9038977	9039380	9.46558	716	SLC2A5
chr1	9040405	9040756	2.09309	-686	SLC2A5
chr1	9042210	9042645	328.804	-2533	SLC2A5
chr1	9052433	9052824	1.72199	-12734	SLC2A5
chr1	9057772	9058318	11.6357	11559	SLC2A5
chr1	9060004	9060668	3.58056	9268	SLC2A5
chr1	9062160	9062530	126.947	7259	SLC2A5
chr1	9065225	9065800	100.908	4091	SLC2A5
chr1	9069497	9069810	180.382	-19	SLC2A5
chr1	9070475	9070740	11.4388	-757	SLC2A5
chr1	9073124	9073471	2.77541	-176	SLC2A5
chr1	9090060	9090320	3.98393	-1712	SLC2A5
chr1	9099498	9099762	5.71509	-11152	SLC2A5
chr1	9101805	9102066	3.0845	9434	GPR157
chr1	9110905	9111511	13.2525	162	GPR157
chr1	9119424	9119813	84.7613	-8249	GPR157
chr1	9122169	9122463	7.3065	6465	GPR157
chr1	9127156	9128293	9.61059	1056	GPR157
chr1	9128583	9129869	596.028	-124	GPR157
chr1	9137110	9137375	5.33436	-8141	GPR157
chr1	9144567	9146650	152.253	6168	MIR34A
chr1	9149911	9150282	7.70086	1680	MIR34A
chr1	9162262	9163859	7.82967	-11284	MIR34A
chr1	9182593	9183097	5.02915	-453	MIR34AHG
chr1	9187447	9187884	5.07524	-3372	LNCTAM34A
chr1	9197453	9197962	5.642	995	MIR34AHG
chr1	9199791	9200196	211.514	-1088	MIR34AHG
chr1	9200215	9200608	2.29081	-1506	MIR34AHG
chr1	9210196	9210693	138.268	-11539	MIR34AHG
chr1	9211748	9212109	6.0595	-13023	MIR34AHG
chr1	9215205	9215507	2.22827	-16450	MIR34AHG
chr1	9234784	9235231	14.603	234	H6PD
chr1	9236775	9237163	3.43427	2195	H6PD
chr1	9241921	9242579	21.7854	2406	H6PD
chr1	9245688	9245978	2.45684	5989	H6PD
chr1	9248130	9248813	3.6101	8628	H6PD
chr1	9250417	9250965	4.56283	10847	H6PD
chr1	9251724	9252126	300.344	12081	H6PD
chr1	9257728	9258374	4.94715	-7479	H6PD
chr1	9258911	9259192	154.198	-6478	H6PD
chr1	9259525	9261305	174.695	-5115	H6PD
chr1	9270500	9270907	3.99764	5174	H6PD
chr1	9272966	9273292	2.70204	7599	H6PD
chr1	9280858	9281498	4.27006	-11716	SPSB1
chr1	9281950	9282237	7.91707	-10800	SPSB1
chr1	9285992	9286417	4.70797	-6689	SPSB1
chr1	9291844	9292249	9.44324	-847	SPSB1
chr1	9292590	9293035	2.75239	-81	SPSB1
chr1	9293750	9294422	10.6748	-442	SPSB1
chr1	9294949	9295294	6.46807	594	SPSB1
chr1	9300151	9300421	2.59724	5758	SPSB1
chr1	9311601	9312575	3.51456	17560	SPSB1
chr1	9320673	9321111	4.6441	26364	SPSB1
chr1	9324981	9325691	11.9174	-26095	SPSB1
chr1	9337790	9339162	2.22827	-12955	SPSB1
chr1	9340272	9340625	18.111	-10982	SPSB1
chr1	9343550	9344021	165.759	-7645	SPSB1
chr1	9344200	9344536	4.57325	-7063	SPSB1
chr1	9349153	9350142	8.77172	-1783	SPSB1
chr1	9351696	9352119	11.4372	477	SPSB1
chr1	9357809	9358186	7.5047	2291	SPSB1
chr1	9364874	9365200	280.753	9330	SPSB1
chr1	9367120	9367503	1.54828	11605	SPSB1
chr1	9369584	9369926	8.08692	14048	SPSB1
chr1	9377704	9378244	2.54508	22267	SPSB1
chr1	9385286	9385651	239.323	29762	SPSB1
chr1	9385864	9386277	2.62963	30364	SPSB1
chr1	9388679	9389375	29.2219	33320	SPSB1
chr1	9392358	9393074	7.10895	30146	ENSG00000284652
chr1	9397938	9398508	7.1099	24639	ENSG00000284652
chr1	9407140	9407727	240.542	15428	ENSG00000284652
chr1	9408151	9408499	135.948	14537	ENSG00000284652
chr1	9416035	9416338	2.38249	6675	ENSG00000284652
chr1	9417244	9417561	4.19354	5459	ENSG00000284652
chr1	9419023	9419428	4.7025	3636	ENSG00000284652
chr1	9428412	9429484	26.54	12	LINC02606
chr1	9437417	9438080	10.8684	29	RNA5SP40
chr1	9450205	9450587	174.398	-9832	LINC02606
chr1	9453509	9453954	4.5962	-13168	LINC02606
chr1	9455992	9456320	3.36129	-15592	LINC02606
chr1	9470648	9470935	3.27506	-30228	LINC02606
chr1	9472987	9473252	11.8383	30351	ENSG00000235263
chr1	9474074	9474581	116.47	29143	ENSG00000235263
chr1	9477449	9478236	73.6122	25628	ENSG00000235263
chr1	9481257	9481573	6.81998	22056	ENSG00000235263
chr1	9495030	9495367	6.79161	8272	ENSG00000235263
chr1	9497088	9497349	4.64206	6252	ENSG00000235263
chr1	9504747	9505092	6.0595	-1449	ENSG00000235263
chr1	9516656	9517155	5.44042	-13435	ENSG00000235263
chr1	9518174	9518586	1.96095	-14909	ENSG00000235263
chr1	9518896	9519338	10.6712	-15646	ENSG00000235263
chr1	9523661	9524257	74.2714	-15506	SLC25A33
chr1	9530260	9530525	5.7988	-9072	SLC25A33
chr1	9533063	9533386	5.46523	-6240	SLC25A33
chr1	9536618	9537260	10.5705	-2526	SLC25A33
chr1	9538609	9540333	357.869	6	SLC25A33
chr1	9546521	9547224	11.7439	7408	SLC25A33
chr1	9553318	9553592	3.08564	13990	SLC25A33
chr1	9558254	9559120	6.20846	-17740	ENSG00000231181
chr1	9560993	9561876	163.029	-14992	ENSG00000231181
chr1	9562086	9562672	76.9067	-14048	ENSG00000231181
chr1	9566483	9566823	3.67838	-9774	ENSG00000231181
chr1	9573938	9574314	2.8637	-2301	ENSG00000231181
chr1	9576040	9576636	129.645	-89	ENSG00000231181
chr1	9577189	9577855	39.6286	1095	ENSG00000231181
chr1	9578925	9579312	10.6857	2692	ENSG00000231181
chr1	9579581	9579983	7.96588	3355	ENSG00000231181
chr1	9588499	9589109	9.33667	-107	TMEM201
chr1	9589595	9590151	9.79844	951	TMEM201
chr1	9592306	9592698	250.101	3580	TMEM201
chr1	9593570	9594333	7.87706	-2945	TMEM201
chr1	9595512	9596131	88.4	-1075	TMEM201
chr1	9597590	9597936	5.33436	866	TMEM201
chr1	9601166	9601507	7.96992	4440	TMEM201
chr1	9601655	9601976	38.5405	-4398	TMEM201
chr1	9602042	9602632	14.6248	-3877	TMEM201
chr1	9604252	9604748	410.903	-1714	TMEM201
chr1	9605816	9606403	128.8	-104	TMEM201
chr1	9607134	9607846	5.63622	-238	TMEM201
chr1	9608914	9609313	2.71785	1386	TMEM201
chr1	9611546	9611905	5.3355	3998	TMEM201
chr1	9612911	9613659	253.925	5557	TMEM201
chr1	9615282	9615715	269.132	7771	TMEM201
chr1	9617511	9618853	113.112	10454	TMEM201
chr1	9624792	9625284	80.7539	17310	TMEM201
chr1	9626692	9627285	9.4074	19261	TMEM201
chr1	9629823	9630389	6.40991	-21625	PIK3CD
chr1	9632609	9632894	3.14504	-18979	PIK3CD
chr1	9649792	9650209	105.411	-1730	PIK3CD
chr1	9651721	9652130	12.8395	194	PIK3CD
chr1	9657403	9657961	5.59083	-3096	PIK3CD-AS1
chr1	9658835	9659300	4.1918	3558	ENSG00000233268
chr1	9671486	9671804	1.83457	-9019	ENSG00000233268
chr1	9687539	9687968	12.6377	-181	PIK3CD-AS2
chr1	9688445	9689082	307.197	588	PIK3CD
chr1	9695520	9696014	6.8154	7591	PIK3CD
chr1	9697964	9698397	72.0512	10005	PIK3CD
chr1	9699179	9699898	169.552	-10659	PIK3CD
chr1	9701874	9702464	24.0584	-8029	PIK3CD
chr1	9702968	9703824	590.417	-6802	PIK3CD
chr1	9709485	9709796	8.37615	-557	PIK3CD
chr1	9718661	9719387	12.6343	2748	PIK3CD
chr1	9721785	9722369	5.93446	5801	PIK3CD
chr1	9724494	9725249	187.775	8596	PIK3CD
chr1	9725617	9726001	355.406	7677	CLSTN1
chr1	9729523	9730149	223.39	3650	CLSTN1
chr1	9732806	9733240	191.207	463	CLSTN1
chr1	9737274	9737684	345.616	-3993	CLSTN1
chr1	9740596	9740907	11.8796	-7266	CLSTN1
chr1	9748775	9749235	5.07524	1162	CLSTN1
chr1	9752385	9753722	84.8122	-1473	CLSTN1
chr1	9761224	9761895	8.14226	-9979	CLSTN1
chr1	9767921	9768804	192.401	-12459	MZT1P1
chr1	9775678	9775960	199.51	-5003	MZT1P1
chr1	9778690	9779313	157.795	-1820	MZT1P1
chr1	9780833	9781284	3.32431	237	MZT1P1
chr1	9784404	9784702	6.04047	3731	MZT1P1
chr1	9786445	9786999	83.2279	5900	MZT1P1
chr1	9792156	9793405	386.783	11959	MZT1P1
chr1	9796739	9797007	6.90751	16051	MZT1P1
chr1	9802178	9803756	5.75479	20702	CLSTN1
chr1	9808317	9808824	2.65823	15098	CLSTN1
chr1	9812458	9813457	3.05232	10711	CLSTN1
chr1	9820919	9821222	326.865	2598	CLSTN1
chr1	9822988	9824626	43.973	-138	CLSTN1
chr1	9825292	9825865	6.75605	-1595	CLSTN1
chr1	9832084	9832767	99.117	-4155	ENSG00000280113
chr1	9843869	9844156	3.52352	-4305	ENSG00000223989
chr1	9846772	9847169	164.253	-1347	ENSG00000223989
chr1	9848944	9849882	22.996	1095	ENSG00000223989
chr1	9851874	9853085	4.47876	4162	ENSG00000223989
chr1	9859746	9860094	2.40892	11602	ENSG00000223989
chr1	9862725	9863128	5.31427	14609	ENSG00000223989
chr1	9865880	9866149	3.16862	12161	CTNNBIP1
chr1	9867278	9868077	15.1989	10498	CTNNBIP1
chr1	9873493	9873980	3.2576	4439	CTNNBIP1
chr1	9874769	9875453	3.47241	3065	CTNNBIP1
chr1	9882723	9883196	2.70631	-4784	CTNNBIP1
chr1	9884317	9884963	7.51253	-6464	CTNNBIP1
chr1	9885846	9886343	152.52	7142	CTNNBIP1
chr1	9886668	9887052	5.17008	6377	CTNNBIP1
chr1	9888216	9888605	22.13	4826	CTNNBIP1
chr1	9892449	9892765	9.52046	630	CTNNBIP1
chr1	9894786	9895170	9.96005	-1741	CTNNBIP1
chr1	9896900	9897408	80.6246	-3460	ENSG00000285701
chr1	9900253	9901308	170.276	167	ENSG00000285701
chr1	9903284	9903719	3.27506	2888	ENSG00000285701
chr1	9906081	9906522	256.365	3967	CTNNBIP1
chr1	9910159	9911125	296.951	-306	CTNNBIP1
chr1	9917926	9918223	2.34778	-7739	CTNNBIP1
chr1	9922191	9923192	16.113	9488	LZIC
chr1	9925971	9926504	10.8908	5942	LZIC
chr1	9933724	9934172	3.30146	1672	LZIC
chr1	9938309	9938991	63.1192	-3030	LZIC
chr1	9942423	9943734	391.512	156	ENSG00000228150
chr1	9947018	9947436	193.534	-91	RN7SKP269
chr1	9953237	9953596	8.41336	6099	RN7SKP269
chr1	9956794	9957260	2.22827	3760	TMEM274P
chr1	9960751	9961088	3.98393	-133	TMEM274P
chr1	9989804	9990237	8.41336	6880	ENSG00000241326
chr1	9991647	9991940	2.77541	-5412	RBP7
chr1	10002641	10003041	2.368	5613	RBP7
chr1	10010250	10010644	9.21542	13219	RBP7
chr1	10013753	10014202	138.651	16750	RBP7
chr1	10023187	10024034	434.208	-9221	UBE4B
chr1	10024498	10024943	3.13051	-8111	UBE4B
chr1	10032599	10033774	690.366	-87	UBE4B
chr1	10034595	10035252	218.854	1650	UBE4B
chr1	10041314	10041770	3.36129	8268	UBE4B
chr1	10051569	10051832	6.64936	3080	ENSG00000224340
chr1	10052141	10052836	4.86009	2292	ENSG00000224340
chr1	10057984	10058276	331.485	-541	PGAM1P11
chr1	10071592	10071863	5.33436	13057	PGAM1P11
chr1	10073483	10073777	2.22827	14959	PGAM1P11
chr1	10083837	10084121	2.77541	-16882	UBE4B
chr1	10094460	10094934	2.77541	-6164	UBE4B
chr1	10111048	10111899	15.2373	-10568	UBE4B
chr1	10114662	10114930	1.69596	-7246	UBE4B
chr1	10115060	10115504	137.136	-6760	UBE4B
chr1	10116830	10117107	2.77541	-5073	UBE4B
chr1	10119270	10119680	6.0595	-2567	UBE4B
chr1	10124484	10124758	238.186	2579	UBE4B
chr1	10134445	10135120	6.30836	6444	UBE4B
chr1	10146149	10146589	12.6443	-11985	UBE4B
chr1	10148371	10148687	98.9153	-9825	UBE4B
chr1	10152583	10153558	6.17056	-5283	UBE4B
chr1	10165108	10165907	3.36033	2240	RNU6-828P
chr1	10177103	10177427	11.6843	-1751	UBE4B
chr1	10185408	10185941	2.22827	6659	UBE4B
chr1	10186889	10187476	9.3589	8167	UBE4B
chr1	10190339	10190757	158.898	11532	UBE4B
chr1	10192516	10193651	100.252	14068	UBE4B
chr1	10195244	10195556	11.2297	-15170	KIF1B
chr1	10203224	10203606	2.22827	-7155	KIF1B
chr1	10204772	10205082	1.44628	-5643	KIF1B
chr1	10209660	10211118	310.709	-181	KIF1B
chr1	10228260	10228634	4.64206	729	ENSG00000264881
chr1	10229649	10230049	141.93	-915	KIF1B
chr1	10234979	10235538	3.98393	2930	KIF1B
chr1	10237421	10238106	387.296	5435	KIF1B
chr1	10253834	10254925	8.49765	22051	KIF1B
chr1	10261993	10262441	12.8395	-16341	KIF1B
[truncated: 297,752+ more rows]
