# Supplementary material for: Patients‐Derived Organoids Sequencing‐based FOXP4 Facilitates Radioresistance by Transcriptionally Modifying GPX4 to Regulate ferroptosis in Colorectal Cancer
Source: Adv Sci (Weinh). 2025 Aug 11;12(37):e07080. doi: 10.1002/advs.202507080 (PMC12499432; doi:10.1002/advs.202507080)
Supplement: Supplementary file 14 — Supporting Information [file ADVS-12-e07080-s005.xlsx]

## Sheet: Summary
			Header line description of 2 worksheets
			Project	Description
			Seq names	Chromosome where the Peak is located
			Start	The start of the Peak
			End	The End of the Peak
			Peak Score	The signal score of the Peak
			Distance To TSS	The distance between the peak center and the nearest transcription start site (TSS)
			Gene Name	Indicates the name of the gene which is closest to the center of the peak

## Sheet: Sheet1
HCT15-shCtrl vs HCT15-IgG Differential Peaks
Seq names	Start	End	Peak Score	Distance To TSS	Gene Name
chr1	10003	10467	2985.6	-1634	DDX11L1
chr1	15467	15780	4.56159	1812	MIR6859-1
chr1	17450	17846	2.61099	-212	MIR6859-1
chr1	20453	21016	7.99374	-3299	MIR6859-1
chr1	21347	21738	6.04342	-4107	MIR6859-1
chr1	22057	22853	5.8984	-5019	MIR6859-1
chr1	24616	25005	2.94436	-4743	MIR1302-2HG
chr1	28965	29387	17.7332	-378	MIR1302-2HG
chr1	35807	36284	24.6855	27	FAM138A
chr1	38300	39121	16.9505	-2630	FAM138A
chr1	39579	39985	18.62	-3701	FAM138A
chr1	50850	51438	2.13953	-1329	OR4G4P
chr1	94668	95175	5.94845	-3817	ENSG00000239945
chr1	104790	105279	28.1438	-13930	ENSG00000239945
chr1	118256	118730	1.58369	2439	ENSG00000238009
chr1	131135	131529	9.27728	307	CICP27
chr1	133183	133542	58.3443	203	ENSG00000238009
chr1	133973	134374	3.54763	-451	ENSG00000238009
chr1	136374	136997	5.69296	-791	ENSG00000268903
chr1	137246	137824	11.0509	430	ENSG00000269981
chr1	160226	160568	12.4647	-49	ENSG00000241599
chr1	161493	162153	2.82864	1377	ENSG00000241599
chr1	167522	168071	2.84813	970	ENSG00000241860
chr1	170983	171319	2.72399	-1911	ENSG00000241860
chr1	171539	171827	39.5024	2179	ENSG00000241860
chr1	180120	181114	596.382	-2079	DDX11L17
chr1	186192	186724	22.8669	1500	MIR6859-2
chr1	189084	190006	6.49111	-1587	MIR6859-2
chr1	191531	191995	2.65553	3648	WASH9P
chr1	192638	193477	20.2166	2353	WASH9P
chr1	199254	200474	45.137	-4453	WASH9P
chr1	201671	202039	17.7372	-6444	WASH9P
chr1	206636	207045	16.6412	-11430	WASH9P
chr1	259123	259460	6.79886	-268	ENSG00000228463
chr1	264094	264982	22.7229	195	ENSG00000228463
chr1	267576	268335	59.784	860	ENSG00000228463
chr1	271245	271969	5.29724	-2791	ENSG00000228463
chr1	278122	279276	25.3645	-9883	ENSG00000228463
chr1	297432	297752	21.078	-90	ENSG00000228463
chr1	350103	350715	24.5542	-2043	RPL23AP24
chr1	357419	358067	5.11954	-1114	ENSG00000236601
chr1	362594	363303	3.55697	2892	ENSG00000236601
chr1	366451	367065	2.70785	-607	ENSG00000237094
chr1	367166	367556	3.38742	1089	ENSG00000237094
chr1	371830	372234	16.2165	-3582	ENSG00000237094
chr1	372530	372853	16.9226	-4242	ENSG00000237094
chr1	381737	382326	15.5712	-2060	ENSG00000237094
chr1	396191	396825	6.80589	-16536	ENSG00000237094
chr1	432758	434188	28.2681	-6397	WBP1LP7
chr1	447254	447816	5.94845	4143	OR4F29
chr1	455654	456059	9.53363	-4179	OR4F29
chr1	460230	460706	7.69026	-8790	OR4F29
chr1	479922	480589	3.55697	4952	ENSG00000237094
chr1	487454	487877	11.4669	565	CICP7
chr1	492509	492973	6.56275	500	ENSG00000250575
chr1	493016	493581	4.3216	-58	ENSG00000250575
chr1	496281	496614	2.82864	157	ENSG00000237094
chr1	504388	504903	2.82864	-1773	ENSG00000237094
chr1	510296	510951	5.11954	3789	ENSG00000237094
chr1	514119	514686	25.4368	10	ENSG00000237094
chr1	517632	517913	4.74229	-521	ENSG00000237094
chr1	518822	519164	11.4669	-1741	ENSG00000237094
chr1	520089	520749	3.55697	2509	ENSG00000237094
chr1	526118	526632	3.55527	-3447	ENSG00000237094
chr1	528005	528351	4.92328	-5250	ENSG00000237094
chr1	528981	529504	8.33345	-6315	ENSG00000237094
chr1	530134	530422	21.7285	-7350	ENSG00000237094
chr1	586137	586833	25.7384	-1144	ENSG00000235146
chr1	597126	597728	10.8124	1124	ENSG00000230021
chr1	597745	598647	19.6805	355	ENSG00000230021
chr1	599442	599729	45.8404	-1035	ENSG00000230021
chr1	609074	609412	2.06738	3570	ENSG00000230021
chr1	610463	610862	5.63249	2150	ENSG00000230021
chr1	611271	612254	51.0507	1050	ENSG00000230021
chr1	629327	629998	3695.86	23	MTND2P28
chr1	630767	631175	1084.88	-103	MTCO1P12
chr1	631887	632290	1744.25	324	ENSG00000278791
chr1	633432	634119	9205.05	80	MTATP6P1
chr1	645811	646194	2.18969	11627	MTCO3P12
chr1	647717	648084	11.4669	13525	MTCO3P12
chr1	665716	666387	11.5541	-8790	WBP1LP6
chr1	668892	670004	9.4865	-5394	WBP1LP6
chr1	676614	676913	2.03971	1922	WBP1LP6
chr1	682230	682792	12.4647	4143	OR4F16
chr1	718503	718951	32.5568	1423	ENSG00000230021
chr1	722962	723481	30.4284	1130	CICP3
chr1	724526	724855	1.42943	-127	ENSG00000230021
chr1	725248	725617	1.893	-869	ENSG00000230021
chr1	726942	727869	23.6854	-2842	ENSG00000230021
chr1	728891	729241	7.84179	3146	ENSG00000230021
chr1	729637	730183	4.00029	2302	ENSG00000230021
chr1	733079	734490	8.47299	-721	ENSG00000230021
chr1	738012	738919	5.45439	-5402	ENSG00000230021
chr1	740490	740852	5.93457	-7607	ENSG00000230021
chr1	744076	744417	2.18969	-11183	ENSG00000230021
chr1	765311	765625	67.5597	4557	ENSG00000229905
chr1	766598	767275	20.4366	6026	ENSG00000229905
chr1	768468	769048	4.24185	5522	ENSG00000228327
chr1	769401	770033	1.84731	4563	ENSG00000228327
chr1	771761	773319	7.66866	1740	ENSG00000228327
chr1	776500	776996	3.20525	1878	ENSG00000228327
chr1	778221	780146	195.094	212	LINC01409
chr1	797147	797544	51.635	-6490	LINC01409
chr1	802298	802666	91.5117	-1354	LINC01409
chr1	806076	806478	37.5284	2343	LINC01409
chr1	819933	821122	21.078	-2816	ENSG00000230092
chr1	821638	823122	19.7389	-2758	LINC01128
chr1	826713	828122	70.0522	104	LINC00115
chr1	832051	832446	16.6083	632	LINC01128
chr1	837921	838582	6.83869	6635	LINC01128
chr1	841659	842018	1.78493	-9509	LINC01128
chr1	844298	844664	4.16055	-6867	LINC01128
chr1	845386	845771	2.72399	-5769	LINC01128
chr1	847162	847513	4.24185	-4010	LINC01128
chr1	848018	848308	22.6412	-3185	LINC01128
chr1	849810	850721	35.0998	-1082	LINC01128
chr1	853750	854307	4.35312	2681	LINC01128
chr1	855021	855376	5.93188	3851	LINC01128
chr1	858777	859111	38.063	-1282	ENSG00000288531
chr1	861243	861552	2.08368	1171	ENSG00000288531
chr1	862489	862813	11.0956	2424	ENSG00000288531
chr1	866018	866425	8.5627	3979	FAM41C
chr1	869305	870006	8.63135	545	FAM41C
chr1	873683	874430	11.8498	765	TUBB8P11
chr1	876344	877007	12.8922	126	FAM41C
chr1	877038	877785	8.74902	-178	ENSG00000283040
chr1	888443	889106	2.18969	-11541	ENSG00000283040
chr1	899586	900041	2.92853	-5020	ENSG00000272438
chr1	903331	903844	3.4592	-1246	ENSG00000272438
chr1	903950	904573	3.93625	-572	ENSG00000272438
chr1	906499	907554	158.795	2193	ENSG00000272438
chr1	909698	910433	9.31224	-1369	ENSG00000230699
chr1	910595	911954	34.2864	-160	ENSG00000230699
chr1	913605	913997	18.6232	-370	ENSG00000241180
chr1	915809	916319	6.73334	1893	ENSG00000241180
chr1	916683	917034	3.56649	1675	LINC02593
chr1	917269	919076	58.959	361	LINC02593
chr1	919771	920379	7.8955	-383	LINC02593
chr1	920689	922835	42.2285	-746	LINC02593
chr1	923263	923812	8.82516	-385	SAMD11
chr1	924038	924416	15.2866	304	SAMD11
chr1	927146	927496	5.37273	1379	SAMD11
chr1	927952	928741	12.221	-1965	SAMD11
chr1	929143	930147	68.3766	-667	SAMD11
chr1	930526	931501	11.2323	702	SAMD11
chr1	931756	932913	16.2831	2023	SAMD11
chr1	933102	933633	7.14821	3056	SAMD11
chr1	936680	937266	15.9636	-2302	SAMD11
chr1	937826	939753	41.202	-485	SAMD11
chr1	939767	942309	15.9766	-38	SAMD11
chr1	943309	944314	34.8241	1646	SAMD11
chr1	945315	946842	7.5751	-517	NOC2L
chr1	946915	947357	26.166	-76	NOC2L
chr1	947680	948279	11.994	-920	NOC2L
chr1	948786	949996	49.9959	-2331	NOC2L
chr1	950454	951473	36.3813	-3904	NOC2L
chr1	951562	953628	73.206	-5535	NOC2L
chr1	955210	955542	12.928	3082	NOC2L
chr1	957111	957478	14.1315	1163	NOC2L
chr1	958536	959855	106.301	60	NOC2L
chr1	960369	961168	5.87971	185	KLHL17
chr1	965613	967504	106.308	57	PLEKHN1
chr1	968093	969272	21.7574	2181	PLEKHN1
chr1	972905	974208	11.7058	45	PLEKHN1
chr1	975603	976656	30.2718	511	PERM1
chr1	978332	980889	50.755	1418	PERM1
chr1	981512	981884	4.71755	395	PERM1
chr1	982313	982691	5.35324	-409	PERM1
chr1	982714	983062	3.60289	-795	PERM1
chr1	984068	984465	18.3057	-2174	PERM1
chr1	984714	985088	17.271	-2808	PERM1
chr1	988319	988772	55.73	-6453	PERM1
chr1	991400	991799	16.8469	6451	ENSG00000272512
chr1	993029	994354	64.6097	4359	ENSG00000272512
chr1	995589	998243	181.492	1135	ENSG00000272512
chr1	999804	1000914	303.557	-187	HES4
chr1	1005172	1007866	274.189	1710	ENSG00000231702
chr1	1012931	1014658	143.367	298	ISG15
chr1	1019242	1020655	294.692	-171	AGRN
chr1	1020893	1022148	61.8169	1398	AGRN
chr1	1022509	1023492	16.1781	2878	AGRN
chr1	1024067	1025320	82.3272	4571	AGRN
chr1	1029647	1031984	44.4522	-3290	AGRN
chr1	1032177	1032475	6.33869	-1780	AGRN
chr1	1032690	1033003	11.5937	-1259	AGRN
chr1	1034499	1035611	13.6589	188	AGRN
chr1	1037862	1039334	18.7374	3731	AGRN
chr1	1039759	1040248	15.6902	5137	AGRN
chr1	1043781	1044510	10.5436	-1253	AGRN
chr1	1045011	1046017	142.771	115	AGRN
chr1	1046428	1047708	8.59116	-133	AGRN
chr1	1050036	1050626	6.09581	-1655	AGRN
chr1	1050662	1053176	67.3015	-67	AGRN
chr1	1053439	1054396	41.9917	-1115	ENSG00000242590
chr1	1055246	1055604	6.09881	392	ENSG00000242590
chr1	1056962	1057346	11.2848	2121	ENSG00000242590
chr1	1058140	1059676	27.9214	-779	ENSG00000217801
chr1	1062411	1062985	45.9113	-381	ENSG00000217801
chr1	1063446	1064796	87.1873	-374	ENSG00000217801
chr1	1066929	1067502	37.0157	2698	ENSG00000217801
chr1	1068728	1070416	47.8812	4734	RNF223
chr1	1072459	1072795	41.3294	1679	RNF223
chr1	1073589	1075540	85.2044	-259	RNF223
chr1	1079352	1081131	178.806	3830	C1orf159
chr1	1081441	1081727	2.18969	2488	C1orf159
chr1	1081881	1082231	21.0929	2016	C1orf159
chr1	1083851	1084431	6.95377	-69	C1orf159
chr1	1085442	1085838	12.1024	-1568	C1orf159
chr1	1085955	1088038	52.4459	639	C1orf159
chr1	1088906	1089880	19.9345	-1757	C1orf159
chr1	1090185	1090571	5.29824	1699	C1orf159
chr1	1091453	1092092	3.55126	304	C1orf159
chr1	1092281	1092851	34.8039	247	C1orf159
chr1	1100535	1100863	1.69416	3114	ENSG00000285812
chr1	1100877	1101474	27.8128	3591	ENSG00000285812
chr1	1103619	1104272	6.45979	2181	C1orf159
chr1	1104936	1105338	3.90317	990	C1orf159
chr1	1106776	1107129	6.63596	-826	C1orf159
chr1	1109816	1110187	76.2399	-3875	C1orf159
chr1	1115824	1116994	150.211	-48	C1orf159
chr1	1118114	1119101	14.0625	-2247	C1orf159
chr1	1121814	1122335	4.82559	-5714	C1orf159
chr1	1123252	1124001	14.5325	-7266	C1orf159
chr1	1124511	1125686	122.388	-8738	C1orf159
chr1	1132164	1132717	6.87704	-4576	LINC01342
chr1	1134343	1134900	3.12749	-2395	LINC01342
chr1	1137588	1137891	15.4075	723	LINC01342
chr1	1141632	1143794	131.835	5696	LINC01342
chr1	1144304	1145875	6.89531	8073	LINC01342
chr1	1149674	1150928	114.068	13284	LINC01342
chr1	1153358	1153770	6.29585	-13540	MIR200B
chr1	1155937	1156356	27.7405	-10957	MIR200B
chr1	1157118	1158792	39.2672	-9149	MIR200B
chr1	1159650	1160008	9.25311	-7275	MIR200B
chr1	1164715	1167900	99.1546	-796	MIR200B
chr1	1171131	1171706	6.01359	2062	ENSG00000272141
chr1	1175654	1177735	92.5092	2797	TTLL10
chr1	1181813	1183407	29.3016	2073	TTLL10
chr1	1186733	1187124	4.42961	1893	TTLL10
chr1	1189581	1189992	5.92305	4751	TTLL10
chr1	1192800	1193141	59.4346	7935	TTLL10
chr1	1197708	1198108	8.52425	7772	TNFRSF18
chr1	1198671	1199251	8.74345	6719	TNFRSF18
chr1	1201722	1203747	50.5357	2945	TNFRSF18
chr1	1205766	1207120	37.0488	128	TNFRSF18
chr1	1207555	1208826	25.0191	-1599	TNFRSF18
chr1	1210087	1210396	3.76342	3256	TNFRSF4
chr1	1214060	1214372	7.95956	-63	TNFRSF4
chr1	1215907	1216596	6.79886	-2099	TNFRSF4
chr1	1217468	1219327	19.6792	1895	SDF4
chr1	1220038	1221044	101.186	-248	SDF4
chr1	1222080	1223246	20.3514	-1312	SDF4
chr1	1224490	1225075	9.50347	-3432	SDF4
chr1	1225298	1225924	4.86471	2985	SDF4
chr1	1227956	1228845	59.0769	195	SDF4
chr1	1229276	1229597	18.1149	-841	SDF4
chr1	1229986	1230308	3.14266	-1551	SDF4
chr1	1230406	1232502	68.1757	514	SDF4
chr1	1236617	1237000	9.40944	4572	B3GALT6
chr1	1237186	1239346	47.5221	4892	C1QTNF12
chr1	1239703	1239999	16.6963	3307	C1QTNF12
chr1	1241416	1242238	12.6252	1331	C1QTNF12
chr1	1242324	1244586	9.77493	8	C1QTNF12
chr1	1245934	1246469	3.22662	520	C1QTNF12
chr1	1247254	1247842	45.9142	-826	C1QTNF12
chr1	1249202	1249571	5.82151	1947	ENSG00000260179
chr1	1250084	1250446	37.0135	1069	ENSG00000260179
chr1	1251491	1251768	5.5418	-296	ENSG00000260179
chr1	1253330	1253773	7.27953	-2218	ENSG00000260179
chr1	1255588	1255954	3.95092	564	UBE2J2
chr1	1258603	1259411	18.5494	-2672	UBE2J2
chr1	1259514	1259857	3.73232	-3351	UBE2J2
chr1	1260321	1261191	87.8715	2813	UBE2J2
chr1	1267025	1267670	9.78739	-3779	UBE2J2
chr1	1272935	1274575	173.858	-29	UBE2J2
chr1	1279153	1279622	6.00416	-1048	SCNN1D
chr1	1279921	1280534	2.94444	-208	SCNN1D
chr1	1280658	1281310	9.75152	-240	SCNN1D
chr1	1281591	1282785	17.1484	24	SCNN1D
chr1	1283602	1284029	7.33152	1652	SCNN1D
chr1	1284452	1285672	57.3241	-2047	SCNN1D
chr1	1290136	1290602	19.2938	3260	SCNN1D
chr1	1291026	1292968	144.505	3011	ACAP3
chr1	1294731	1295286	12.1272	-1	ACAP3
chr1	1295434	1296263	7.45371	321	MIR6726
chr1	1296726	1298235	32.1323	760	ACAP3
chr1	1298863	1299771	22.6013	300	ACAP3
chr1	1299937	1300422	14.7388	-563	ACAP3
chr1	1304919	1306854	86.181	42	ACAP3
chr1	1307293	1307696	8.72574	323	ACAP3
chr1	1308003	1309249	147.209	15	PUSL1
chr1	1309393	1309871	8.76516	-23	ACAP3
chr1	1310697	1311016	14.0209	-1248	ACAP3
chr1	1312178	1312706	1.48358	124	MIR6727
chr1	1313311	1313721	45.0885	234	INTS11
chr1	1314671	1314982	3.25734	-163	INTS11
chr1	1318005	1319566	47.0163	-97	ENSG00000240731
chr1	1321291	1321586	27.6689	-534	INTS11
chr1	1324239	1325774	129.407	205	CPTP
chr1	1326626	1327184	11.1591	1664	CPTP
chr1	1327727	1328660	56.3168	2953	CPTP
chr1	1330755	1331388	6.94483	-208	TAS1R3
chr1	1331562	1331963	6.03302	483	TAS1R3
chr1	1332368	1333794	37.4232	1801	TAS1R3
chr1	1335010	1335445	13.6106	3948	TAS1R3
chr1	1337004	1338550	28.9387	1645	DVL1
chr1	1338902	1339833	35.4869	54	DVL1
chr1	1342948	1343474	4.05473	-2846	DVL1
chr1	1344578	1345610	100.323	3861	DVL1
chr1	1345788	1346225	41.341	2948	DVL1
chr1	1347426	1348564	35.1929	960	DVL1
chr1	1349377	1349959	22.0776	-250	DVL1
chr1	1351901	1352848	21.6998	1872	MXRA8
chr1	1353110	1354414	24.8339	485	MXRA8
chr1	1357018	1357747	16.1281	1160	MXRA8
chr1	1359496	1360814	14.3747	-1361	MXRA8
chr1	1366003	1366843	4.55374	-4646	MXRA8
chr1	1368471	1369060	45.8725	6378	AURKAIP1
chr1	1371526	1372239	22.6133	3261	AURKAIP1
chr1	1374541	1375957	225.518	-42	AURKAIP1
chr1	1376295	1376731	5.89458	-1306	AURKAIP1
chr1	1381603	1382666	39.5024	3469	NDUFB4P8
chr1	1383539	1383963	2.88511	4962	CCNL2
chr1	1386982	1387562	5.75509	1441	CCNL2
chr1	1389176	1390088	11.1795	-919	CCNL2
chr1	1392340	1392686	36.9073	12	CCNL2
chr1	1398069	1401099	80.4059	12	MRPL20-AS1
chr1	1406307	1407944	57.5189	109	MRPL20
chr1	1410441	1410769	23.264	1509	MRPL20-DT
chr1	1412101	1412434	62.9527	3172	MRPL20-DT
chr1	1415364	1416041	15.8104	-4542	ENSG00000225905
chr1	1417954	1418582	38.9074	-1977	ENSG00000225905
chr1	1418714	1419082	3.54763	-1347	ENSG00000225905
chr1	1421436	1422146	81.5849	-22	ANKRD65
chr1	1425400	1426088	4.51743	-127	TMEM88B
chr1	1426421	1428504	38.5559	1592	TMEM88B
chr1	1430664	1431150	40.8884	936	LINC01770
chr1	1431175	1431520	3.52483	495	LINC01770
chr1	1431533	1432606	11.8984	-227	LINC01770
chr1	1432939	1433604	27.333	1216	LINC01770
chr1	1435558	1435904	12.0356	-4	VWA1
chr1	1437608	1438740	16.0378	2439	VWA1
chr1	1438783	1439450	5.25745	3382	VWA1
chr1	1440794	1442123	89.2433	5724	VWA1
chr1	1444833	1445302	4.80721	-4621	ATAD3C
chr1	1446630	1447625	53.3822	-2561	ATAD3C
chr1	1452654	1453615	3.89487	3221	ATAD3C
chr1	1455745	1456305	4.21139	6111	ATAD3C
chr1	1456517	1457207	4.47649	-5621	ATAD3C
chr1	1459369	1459684	5.00065	-2956	ATAD3C
chr1	1462138	1462957	26.1342	65	ATAD3C
chr1	1463118	1463492	5.64076	822	ATAD3C
chr1	1465952	1466296	3.41754	3641	ATAD3C
chr1	1467457	1468449	57.7661	-3812	ATAD3B
chr1	1469026	1469448	12.3099	-2528	ATAD3B
chr1	1470973	1473174	73.9913	290	ATAD3B
chr1	1478435	1478914	8.85417	-374	ATAD3B
chr1	1479151	1480739	28.9456	896	ATAD3B
chr1	1481887	1482617	12.6081	-1233	ATAD3B
chr1	1483517	1483926	33.06	237	ATAD3B
chr1	1484937	1485532	17.8353	666	ATAD3B
chr1	1486458	1487583	6.71942	2452	ATAD3B
chr1	1491104	1491398	5.69334	6682	ATAD3B
chr1	1493000	1493494	3.83124	8678	ATAD3B
chr1	1494403	1495910	14.9869	-8093	ENSG00000284740
chr1	1496264	1497183	15.9907	-6526	ENSG00000284740
chr1	1497740	1498136	31.4099	-5312	ENSG00000284740
chr1	1504809	1505718	87.8401	-407	ENSG00000284740
chr1	1510916	1513326	161.395	-41	ATAD3A
chr1	1518820	1520298	31.8115	1938	ATAD3A
chr1	1523773	1525105	16.6751	484	ATAD3A
chr1	1526438	1526754	2.84813	2641	ATAD3A
chr1	1526765	1527453	130.768	3154	ATAD3A
chr1	1529049	1530161	14.4769	5650	ATAD3A
chr1	1532989	1533677	10.8595	7017	TMEM240
chr1	1533850	1536206	115.327	5322	TMEM240
chr1	1537637	1538186	5.25286	2438	TMEM240
chr1	1538296	1538673	5.20473	1865	TMEM240
chr1	1539026	1539679	32.4343	997	TMEM240
chr1	1541105	1541644	179.693	-751	TMEM240
chr1	1542736	1544916	23.6145	2661	SSU72
chr1	1548428	1548936	6.23481	-2195	SSU72
chr1	1550683	1551594	86.1535	-4652	SSU72
chr1	1553582	1554251	52.4514	-7430	SSU72
chr1	1554581	1556470	119.151	-9039	SSU72
chr1	1561844	1562860	20.338	-11750	ENSG00000215014
chr1	1568690	1569338	9.36813	-5088	ENSG00000215014
chr1	1573982	1576108	93.063	70	ENSG00000215014
chr1	1579172	1579658	13.1625	4440	ENSG00000215014
chr1	1583378	1583877	6.70414	281	ENSG00000274481
chr1	1591656	1592511	18.6576	8051	FNDC10
chr1	1593464	1595892	55.4537	5457	FNDC10
chr1	1597502	1599076	63.8206	1846	FNDC10
chr1	1604118	1606709	53.3151	5100	ENSG00000286989
chr1	1610042	1610619	48.0391	-5123	MIB2
chr1	1614886	1616226	308.956	26	MIB2
chr1	1617166	1617604	22.5147	-23	MIB2
chr1	1617960	1618411	5.12495	609	MIB2
chr1	1621911	1622291	4.53378	-1021	MIB2
chr1	1627176	1629294	125.592	-254	MIB2
chr1	1630832	1631955	26.0998	-769	MMP23B
chr1	1634435	1635201	15.0167	578	MMP23B
chr1	1636845	1637672	8.08981	3019	MMP23B
chr1	1638302	1639498	39.926	4660	MMP23B
chr1	1639852	1641334	13.481	6353	MMP23B
chr1	1643682	1644570	9.58137	9886	MMP23B
chr1	1645645	1646396	5.28727	11781	MMP23B
chr1	1646466	1646827	6.03383	12325	CDK11B
chr1	1647209	1647702	6.17117	11516	CDK11B
chr1	1647955	1648304	5.06935	10842	CDK11B
chr1	1651178	1652140	22.4608	7313	CDK11B
chr1	1658228	1659634	88.9002	41	CDK11B
chr1	1664069	1664459	7.13371	4939	ENSG00000272004
chr1	1664546	1665074	12.0991	5329	SLC35E2B
chr1	1665535	1666083	11.9387	4330	SLC35E2B
chr1	1666196	1666583	67.5922	3749	SLC35E2B
chr1	1670181	1670994	7.80542	-449	SLC35E2B
chr1	1672455	1672784	33.4979	630	ENSG00000269737
chr1	1676460	1676785	42.0432	3348	ENSG00000269737
chr1	1678011	1679123	16.7495	5292	ENSG00000269737
chr1	1684980	1685301	9.10375	7568	SLC35E2B
chr1	1686228	1687520	71.4682	5835	SLC35E2B
chr1	1692326	1693737	384.09	-237	SLC35E2B
chr1	1698487	1698867	2.30609	-1265	MMP23A
chr1	1699742	1700416	8.13247	137	MMP23A
chr1	1701651	1701930	2.53132	1849	MMP23A
chr1	1702295	1703356	23.3771	1290	CDK11A
chr1	1703542	1704584	27.6251	53	CDK11A
chr1	1706277	1707691	8.67072	577	CDK11A
chr1	1707821	1708385	5.32857	128	CDK11A
chr1	1710819	1712385	22.8217	-2726	CDK11A
chr1	1715230	1716310	10.8153	5885	CDK11A
chr1	1717642	1718432	29.4048	3618	CDK11A
chr1	1723931	1725228	149.251	-35	ENSG00000227775
chr1	1726567	1726900	21.1758	2119	ENSG00000227775
chr1	1730291	1730821	13.617	-1998	ENSG00000227775
chr1	1738564	1739052	8.37813	749	SLC35E2A
chr1	1739318	1739643	25.6748	76	SLC35E2A
chr1	1741302	1741698	7.50569	-1943	SLC35E2A
chr1	1745699	1747143	398.739	-429	SLC35E2A
chr1	1753148	1754262	34.4863	678	NADK
chr1	1758492	1760292	145.777	-817	NADK
chr1	1763246	1763765	27.9533	-4931	NADK
chr1	1763966	1764477	8.72851	-5647	NADK
chr1	1769885	1770348	8.6962	8302	NADK
chr1	1776434	1776739	29.479	1832	NADK
chr1	1777060	1777367	24.3482	1205	NADK
chr1	1778029	1779683	101.436	-66	NADK
chr1	1782664	1783347	7.00311	-2549	NADK
chr1	1786955	1787478	22.9188	-6760	NADK
chr1	1791108	1791630	2.38848	2828	GNB1
chr1	1792797	1793886	9.63358	855	GNB1
chr1	1794904	1795290	4.06429	-900	GNB1
chr1	1796359	1797522	14.5175	-2744	GNB1
chr1	1797807	1798762	7.89936	-4088	GNB1
chr1	1799442	1799854	33.0889	-5451	GNB1
chr1	1804543	1805453	15.1416	-10801	GNB1
chr1	1812380	1812916	50.5838	5738	GNB1
chr1	1813217	1813621	38.3073	4967	GNB1
chr1	1814683	1815107	3.4592	3491	GNB1
chr1	1815290	1816002	13.7897	2740	GNB1
chr1	1822344	1823068	12.5676	2848	GNB1
chr1	1824818	1825116	1.83741	587	GNB1
chr1	1826226	1827620	11.3704	-1369	GNB1
chr1	1830887	1831672	47.503	1005	GNB1
chr1	1832321	1833070	9.95238	-411	GNB1
chr1	1833186	1833528	5.06824	-1072	GNB1
chr1	1835764	1836451	4.98727	-3823	GNB1
chr1	1836840	1837487	8.19001	-4879	GNB1
chr1	1838075	1838505	3.02924	-6005	GNB1
chr1	1841562	1841908	5.92504	-9450	GNB1
chr1	1843005	1843364	2.99045	-10900	GNB1
chr1	1844073	1844565	16.6412	-12034	GNB1
chr1	1846517	1847582	17.9385	-14765	GNB1
chr1	1852644	1853172	5.72049	-20623	GNB1
chr1	1855093	1855464	36.5091	-22994	GNB1
chr1	1855575	1855866	2.70326	-23436	GNB1
chr1	1856156	1856487	4.20807	-24037	GNB1
chr1	1858565	1860001	55.3174	-26998	GNB1
chr1	1862856	1863307	28.3669	27319	GNB1
chr1	1869261	1869612	7.80031	20964	GNB1
chr1	1871667	1872472	4.41193	18331	GNB1
chr1	1873901	1874301	6.01204	16300	GNB1
chr1	1874850	1875335	9.35618	15308	GNB1
chr1	1876033	1876751	6.34285	14009	GNB1
chr1	1878117	1878617	24.5179	12034	GNB1
chr1	1882881	1884191	47.3607	6865	GNB1
chr1	1887653	1888331	1.59254	2409	GNB1
chr1	1889557	1889882	4.33435	681	GNB1
chr1	1890816	1892330	94.4641	102	ENSG00000231050
chr1	1894283	1895928	21.4066	3635	ENSG00000231050
chr1	1897093	1898905	75.1455	6528	ENSG00000231050
chr1	1899854	1900214	3.36694	8563	ENSG00000231050
chr1	1906128	1907146	60.6387	-8471	CALML6
chr1	1907457	1909664	54.7805	-6547	CALML6
chr1	1909717	1910353	5.35757	-5073	CALML6
chr1	1911320	1911634	9.69186	-3631	CALML6
chr1	1918886	1919939	568.738	-134	TMEM52
chr1	1924862	1926140	13.8444	1902	CFAP74
chr1	1926289	1926604	9.8615	956	CFAP74
chr1	1929742	1930366	18.5933	-2125	CFAP74
chr1	1931879	1932388	2.75157	-4205	CFAP74
chr1	1937304	1937626	19.2752	-9536	CFAP74
chr1	1937780	1938513	14.9319	-10218	CFAP74
chr1	1940927	1941252	1.71644	-13161	CFAP74
chr1	1942782	1943189	22.4036	-15057	CFAP74
chr1	1943371	1944360	11.8956	-15937	CFAP74
chr1	1945296	1945622	52.516	14647	CFAP74
chr1	1946831	1947247	3.27995	13067	CFAP74
chr1	1955018	1955409	19.6641	4892	CFAP74
chr1	1957272	1957849	6.14069	2545	CFAP74
chr1	1957922	1958273	9.80349	2008	CFAP74
chr1	1958920	1959522	3.02535	885	CFAP74
chr1	1959587	1960599	42.0417	13	CFAP74
chr1	1962604	1962991	3.38297	-2690	CFAP74
chr1	1965601	1966038	35.4187	-5712	CFAP74
chr1	1967920	1968555	7.63377	-8130	CFAP74
chr1	1968890	1969880	46.2239	-9277	CFAP74
chr1	1970313	1971052	7.52727	-10575	CFAP74
chr1	1974493	1975084	4.39186	-14681	CFAP74
chr1	1977527	1978713	12.9229	12809	CFAP74
chr1	1978841	1979779	53.83	11619	CFAP74
chr1	1980440	1980789	2.72399	10314	CFAP74
chr1	1984932	1985633	39.2718	5646	CFAP74
chr1	1986764	1987256	2.72399	3919	CFAP74
chr1	1989163	1989481	3.99915	1607	CFAP74
chr1	1991841	1992149	5.09962	-1066	CFAP74
chr1	1993475	1993777	15.5712	-2697	CFAP74
chr1	1997731	1998062	4.02152	5817	CFAP74
chr1	2000936	2001651	5.93457	2420	CFAP74
chr1	2001990	2002450	4.30674	1494	CFAP74
chr1	2004269	2004688	3.55527	-642	CFAP74
chr1	2005738	2006078	2.18969	-2071	CFAP74
chr1	2007534	2008450	97.3507	-4155	CFAP74
chr1	2009927	2010507	9.75152	5313	ENSG00000233542
chr1	2014124	2014570	12.4647	1183	ENSG00000233542
chr1	2015306	2015660	3.89758	47	ENSG00000233542
chr1	2020491	2021003	4.54685	1263	GABRD
chr1	2021223	2021613	32.9484	-897	GABRD
chr1	2021999	2022404	42.1419	-113	GABRD
chr1	2023024	2024079	57.8615	-9	GABRD
chr1	2024716	2025103	5.34987	-436	GABRD
chr1	2026579	2027022	21.9001	-94	GABRD
chr1	2027329	2028549	7.58376	310	GABRD
chr1	2028826	2029406	5.56245	197	GABRD
chr1	2029830	2030185	3.87399	1089	GABRD
chr1	2030844	2031391	9.66157	2199	GABRD
chr1	2036172	2036670	44.6863	7502	GABRD
chr1	2041471	2041799	6.42887	8016	ENSG00000226969
chr1	2043968	2044476	3.06432	5429	ENSG00000226969
chr1	2046579	2047488	27.8309	2617	ENSG00000226969
chr1	2049367	2050665	135.619	54	ENSG00000226969
chr1	2052321	2052736	7.60546	1721	PRKCZ
chr1	2059552	2059858	6.24584	4026	PRKCZ
chr1	2060323	2062004	82.1787	5485	PRKCZ
chr1	2064753	2065335	31.5631	-8418	PRKCZ
chr1	2067174	2067494	19.1446	-6128	PRKCZ
chr1	2069358	2069819	4.31567	-3873	PRKCZ
chr1	2071670	2073301	17.5298	-976	PRKCZ
chr1	2074088	2074452	42.1967	284	PRKCZ
chr1	2076914	2077345	1.60621	1886	PRKCZ
chr1	2079499	2079919	24.0155	-2539	PRKCZ
chr1	2083151	2083679	32.2242	1167	PRKCZ
chr1	2084992	2085631	3.79436	3064	PRKCZ
chr1	2086197	2086762	4.90057	4232	PRKCZ
chr1	2087630	2088794	54.7678	5964	PRKCZ
chr1	2093381	2094235	22.3505	-10908	PRKCZ
chr1	2095622	2096092	20.2177	-8859	PRKCZ
chr1	2097613	2098404	56.5357	-6707	PRKCZ
chr1	2098927	2099287	5.72628	-5609	PRKCZ
chr1	2102195	2102630	7.22707	-2303	PRKCZ
chr1	2103207	2103496	5.75187	-1364	PRKCZ
chr1	2104178	2104954	4.74334	-150	PRKCZ
chr1	2106337	2106762	25.6184	1811	PRKCZ
chr1	2107547	2108789	16.257	3429	PRKCZ
chr1	2112465	2112900	41.9036	1029	PRKCZ
chr1	2112938	2113318	12.144	1474	PRKCZ
chr1	2116618	2117213	22.9854	711	PRKCZ
chr1	2121384	2122002	11.5939	5488	PRKCZ
chr1	2124917	2125476	5.71847	-8441	PRKCZ
chr1	2125522	2126105	6.80802	-7824	PRKCZ
chr1	2126513	2127400	27.6251	-6681	PRKCZ
chr1	2127633	2128571	10.1431	-5536	PRKCZ
chr1	2130399	2130990	19.9679	-2943	PRKCZ
chr1	2136901	2138222	48.14	2300	PRKCZ
chr1	2139882	2140264	2.55102	-4378	PRKCZ
chr1	2151199	2152690	7.22663	6558	PRKCZ
chr1	2157308	2158256	18.906	-11066	PRKCZ
chr1	2158401	2158753	3.27672	-10271	PRKCZ
chr1	2160234	2161524	54.111	-7969	PRKCZ
chr1	2161557	2161841	6.00364	-7149	PRKCZ
chr1	2163135	2163551	5.48963	-5505	PRKCZ
chr1	2165415	2165867	4.78088	-3207	PRKCZ
chr1	2166236	2166736	29.7191	-2362	PRKCZ
chr1	2170196	2171273	26.7532	1760	PRKCZ
chr1	2173359	2173669	46.5636	4539	PRKCZ
chr1	2174240	2174745	10.039	5518	PRKCZ
chr1	2178347	2179614	12.9747	4894	PRKCZ-AS1
chr1	2180861	2181783	21.5833	2553	PRKCZ-AS1
chr1	2182122	2182528	5.07839	1550	PRKCZ-AS1
chr1	2184164	2184535	31.0466	39	PRKCZ-AS1
chr1	2186718	2187156	33.2111	-2548	PRKCZ-AS1
chr1	2187707	2188263	26.2217	-3596	PRKCZ-AS1
chr1	2189194	2190332	61.3322	4345	FAAP20
chr1	2193496	2193888	3.14603	416	FAAP20
chr1	2194724	2195461	133.01	-318	FAAP20
chr1	2197562	2197922	4.26479	2165	FAAP20
chr1	2198593	2200223	85.3906	499	FAAP20
chr1	2203389	2203946	22.7336	214	FAAP20
chr1	2204373	2205502	92.7013	-1056	FAAP20
chr1	2208301	2208806	4.26103	-821	FAAP20
chr1	2210343	2211163	18.587	-1770	ENSG00000234396
chr1	2212337	2213275	53.2627	-86	FAAP20
chr1	2214190	2215830	57.182	-2290	FAAP20
chr1	2216526	2216956	89.3456	-4021	FAAP20
chr1	2223857	2224196	7.20927	-4292	SKI
chr1	2227207	2228023	72.9637	-704	SKI
chr1	2229125	2230048	76.1602	1268	SKI
chr1	2231608	2231899	6.81896	-725	SKI
chr1	2232091	2232697	13.3929	-85	SKI
chr1	2233422	2233960	3.76866	1212	SKI
chr1	2234950	2235583	45.0024	2788	SKI
chr1	2237469	2238594	6.48346	5553	SKI
chr1	2240121	2240410	9.33149	-7730	SKI
chr1	2240455	2243149	73.1794	-6194	SKI
chr1	2247299	2248230	5.26999	-231	SKI
chr1	2248715	2249063	5.19896	893	SKI
chr1	2249216	2250119	7.64407	1672	SKI
chr1	2250825	2251662	116.57	3248	SKI
chr1	2252636	2253055	29.7468	4850	SKI
chr1	2254037	2254376	10.9421	6211	SKI
chr1	2254830	2256597	13.0807	7718	SKI
chr1	2259698	2260132	11.5625	11919	SKI
chr1	2268120	2268742	20.1658	20435	SKI
chr1	2269175	2271427	127.615	22305	SKI
chr1	2271662	2272719	6.77881	24195	SKI
chr1	2275981	2276426	14.0174	-27442	SKI
chr1	2277283	2280255	63.9227	-24877	SKI
chr1	2282635	2282914	17.3612	-20871	SKI
chr1	2283995	2285275	48.3025	-19011	SKI
chr1	2289837	2290751	6.604	-13352	SKI
chr1	2293154	2293738	4.33409	-10200	SKI
chr1	2294190	2294572	2.21517	-9265	SKI
chr1	2297645	2298429	5.41829	-5609	SKI
chr1	2299913	2300805	24.6852	-3287	SKI
chr1	2301016	2301479	3.6714	-2398	SKI
chr1	2302512	2303884	10.2955	-448	SKI
chr1	2310016	2310379	2.25685	-4842	ENSG00000287356
chr1	2311139	2312423	74.1762	-3259	ENSG00000287356
chr1	2312703	2313473	23.2383	-1952	ENSG00000287356
chr1	2314255	2315271	23.6257	-277	ENSG00000287356
chr1	2316510	2317315	10.4025	1873	ENSG00000287356
chr1	2321586	2322745	29.7842	4527	ENSG00000272161
chr1	2327741	2328165	2.03971	-1260	ENSG00000272161
chr1	2329198	2330886	34.3516	-3349	ENSG00000272161
chr1	2333106	2333803	6.65075	-6762	ENSG00000272161
chr1	2337277	2337662	5.74837	-10777	ENSG00000272161
chr1	2339025	2339388	6.76951	-12514	ENSG00000272161
chr1	2339646	2340287	15.8172	11890	ENSG00000269896
chr1	2341033	2341436	22.8762	10622	ENSG00000269896
chr1	2343447	2344589	7.21276	7839	ENSG00000269896
chr1	2344682	2345217	2.64882	6907	ENSG00000269896
chr1	2345899	2346280	2.03282	5767	ENSG00000269896
chr1	2346642	2347546	5.64394	4763	ENSG00000269896
chr1	2350558	2350953	42.1349	1101	ENSG00000269896
chr1	2356566	2357177	6.41818	-4052	ENSG00000269896
chr1	2357691	2358052	6.10098	-5052	ENSG00000269896
chr1	2358597	2359271	4.0773	4694	ENSG00000272420
chr1	2359644	2360687	5.98755	3462	ENSG00000272420
chr1	2372055	2372998	23.8676	3351	MORN1
chr1	2373281	2374337	9.37243	2069	MORN1
chr1	2375480	2376128	23.0771	74	MORN1
chr1	2376590	2376968	2.05675	-901	MORN1
chr1	2381590	2382711	34.2241	2970	MORN1
chr1	2383227	2384377	12.7969	1319	MORN1
chr1	2390947	2392415	63.0582	6	MORN1
chr1	2393206	2393818	26.0486	338	RER1
chr1	2394892	2395485	37.8223	1184	RER1
chr1	2398635	2399151	3.25165	-3058	RER1
chr1	2401856	2402743	8.62306	349	RER1
chr1	2406035	2407585	36.2777	3194	PEX10
chr1	2411298	2411578	5.22985	-602	PEX10
chr1	2412009	2414801	73.4127	392	PEX10
chr1	2416019	2416422	8.23929	-2424	PEX10
chr1	2416742	2417634	9.41971	-3391	PEX10
chr1	2418786	2419265	5.85463	-5229	PEX10
chr1	2425127	2425811	13.6041	-511	PLCH2
chr1	2426230	2426591	6.92059	431	PLCH2
chr1	2428131	2428506	4.31274	2339	PLCH2
chr1	2428598	2429033	53.2412	2836	PLCH2
chr1	2430930	2431279	4.49234	5125	PLCH2
chr1	2434147	2434436	5.02282	8312	PLCH2
chr1	2434735	2435910	41.48	9343	PLCH2
chr1	2436612	2436903	6.0675	10778	PLCH2
chr1	2437847	2438506	10.1973	12197	PLCH2
chr1	2439613	2439932	8.23344	13793	PLCH2
chr1	2441515	2442167	71.522	15861	PLCH2
chr1	2442544	2442875	4.23517	16730	PLCH2
chr1	2444847	2445572	11.1817	19230	PLCH2
chr1	2446815	2447570	29.8667	-20266	PLCH2
chr1	2448076	2448662	13.4416	-19090	PLCH2
chr1	2449309	2450069	69.7863	-17770	PLCH2
chr1	2452244	2452552	5.81562	-15061	PLCH2
chr1	2452878	2453649	49.2266	-14195	PLCH2
chr1	2453935	2454768	11.0849	-13107	PLCH2
chr1	2457908	2458395	9.3228	-9307	PLCH2
chr1	2458427	2459009	10.6095	-8741	PLCH2
chr1	2460413	2461167	35.9952	-6669	PLCH2
chr1	2463574	2464132	1.89553	-3606	PLCH2
chr1	2464414	2464981	17.887	-2761	PLCH2
chr1	2466025	2466473	21.7262	-1210	PLCH2
chr1	2467069	2467453	4.6447	-198	PLCH2
chr1	2467475	2468449	23.4168	503	PLCH2
chr1	2468957	2469641	11.462	1840	PLCH2
chr1	2470693	2471489	13.1552	3632	PLCH2
chr1	2471571	2471867	3.62915	4260	PLCH2
chr1	2474946	2475401	8.96038	-1115	PLCH2
chr1	2475538	2477272	43.401	90	PLCH2
chr1	2477991	2478382	7.07609	-903	PLCH2
chr1	2479911	2480255	4.68535	195	PLCH2
chr1	2480903	2482400	13.7353	1764	PLCH2
chr1	2482868	2483901	20.5683	3497	PLCH2
chr1	2489603	2489970	16.6189	3471	ENSG00000224387
chr1	2491472	2491837	23.0275	1603	ENSG00000224387
chr1	2493870	2494580	48.2552	254	ENSG00000229393
chr1	2494972	2496161	31.2398	-1088	ENSG00000229393
chr1	2497038	2497754	8.38254	-386	PLCH2
chr1	2498247	2498799	19.6746	-124	PLCH2
chr1	2499051	2500200	20.3402	979	PLCH2
chr1	2500242	2500722	18.8293	1835	PLCH2
chr1	2501295	2501958	24.7054	2980	PLCH2
chr1	2502316	2502629	4.78592	3826	PLCH2
chr1	2503327	2503683	31.147	4858	PLCH2
chr1	2504436	2504929	6.96115	6036	PLCH2
chr1	2505585	2505897	2.93796	7094	PLCH2
chr1	2506664	2507667	8.59215	5847	PANK4
chr1	2508941	2509352	7.27267	3866	PANK4
chr1	2509443	2510130	21.3601	3226	PANK4
chr1	2510202	2510567	82.7688	2628	PANK4
chr1	2512631	2513547	17.4561	-76	PANK4
chr1	2514348	2515209	86.0447	-376	PANK4
chr1	2516337	2516645	3.91019	-554	PANK4
chr1	2517501	2517880	3.55247	1604	PANK4
chr1	2518516	2518815	3.03034	629	PANK4
chr1	2523545	2524387	31.4791	2221	PANK4
chr1	2525702	2527485	155.775	2	PANK4
chr1	2532363	2532963	8.92482	-2400	HES5
chr1	2533875	2534577	23.2238	-3963	HES5
chr1	2536763	2537526	15.7652	-6882	HES5
chr1	2537908	2538384	7.91837	-7883	HES5
chr1	2539262	2540351	60.2876	-6593	ENSG00000272449
chr1	2544278	2545192	60.9037	-1665	ENSG00000272449
chr1	2545798	2548911	112.678	955	ENSG00000272449
chr1	2551658	2551954	20.8645	-208	TNFRSF14-AS1
chr1	2554316	2555662	20.058	-650	TNFRSF14
chr1	2556769	2557572	26.9023	-140	TNFRSF14-AS1
chr1	2559552	2560507	9.85877	450	TNFRSF14
chr1	2561558	2562300	6.95575	128	TNFRSF14
chr1	2563633	2564438	81.9512	2235	TNFRSF14
chr1	2567052	2567417	24.9385	825	ENSG00000225931
chr1	2567516	2568758	12.5421	1727	ENSG00000225931
chr1	2570456	2570860	31.5473	4248	ENSG00000225931
chr1	2575477	2576514	94.9123	-5564	ENSG00000228037
chr1	2577717	2579011	61.2365	-3196	ENSG00000228037
chr1	2579546	2580311	34.9057	-1631	ENSG00000228037
chr1	2582270	2582550	17.5822	850	ENSG00000228037
chr1	2583549	2584025	2.44321	-1825	ENSG00000289610
chr1	2585612	2587872	67.8915	-8	PRXL2B
chr1	2588316	2588663	6.96899	-104	PRXL2B
chr1	2589790	2590102	1.3301	1352	PRXL2B
chr1	2590710	2591088	46.7836	1779	MMEL1
chr1	2592617	2593185	22.0726	-22	MMEL1
chr1	2594691	2595201	15.0594	-873	MMEL1
chr1	2595983	2596602	12.5215	-2220	MMEL1
chr1	2598001	2598760	47.7931	-4308	MMEL1
chr1	2599482	2599830	27.9806	-5583	MMEL1
chr1	2602225	2603160	7.06516	-8620	MMEL1
chr1	2603317	2604075	39.1058	7705	MMEL1
chr1	2604420	2605174	33.2143	6604	MMEL1
chr1	2606763	2607128	3.99447	4455	MMEL1
chr1	2608710	2609257	27.5809	2417	MMEL1
chr1	2610755	2611806	25.1553	120	MMEL1
chr1	2612114	2612749	9.02	-1031	MMEL1
chr1	2613815	2614642	62.7533	-2828	MMEL1
chr1	2623057	2624636	13.9144	5647	MMEL1
chr1	2629196	2630067	56.0496	-138	MMEL1
chr1	2630330	2630689	4.22368	-1016	MMEL1
chr1	2632685	2633843	8.69913	-248	MMEL1
chr1	2635394	2635855	42.6493	-2609	MMEL1
chr1	2638169	2638685	15.4937	-5411	MMEL1
chr1	2639352	2639927	105.998	-6624	MMEL1
chr1	2642271	2643642	16.1501	-9941	MMEL1
chr1	2648646	2649121	2.03971	-15868	MMEL1
chr1	2649322	2649739	4.67945	-16515	MMEL1
chr1	2652750	2653998	12.1424	-20358	MMEL1
chr1	2654497	2655031	44.8297	-21748	MMEL1
chr1	2655663	2656381	24.4717	-23006	MMEL1
chr1	2658984	2659581	16.8143	-26267	MMEL1
chr1	2661043	2661346	7.72833	-28179	MMEL1
chr1	2661980	2662796	21.717	-29372	MMEL1
chr1	2663728	2664693	19.8049	-31195	MMEL1
chr1	2666255	2666720	8.29311	-33472	MMEL1
chr1	2668451	2668813	18.9556	-35616	MMEL1
chr1	2670150	2671464	16.6711	-37791	MMEL1
chr1	2671720	2672331	6.02288	-39010	MMEL1
chr1	2673687	2673991	24.4308	-40823	MMEL1
chr1	2676209	2676520	4.67077	-43349	MMEL1
chr1	2678541	2679492	15.5965	-46001	MMEL1
chr1	2679934	2680255	5.72427	-47079	MMEL1
chr1	2682593	2683049	38.4157	-49805	MMEL1
chr1	2684055	2684665	5.48194	-51344	MMEL1
chr1	2685863	2687973	100.293	-53902	MMEL1
chr1	2688824	2689314	2.11172	-56053	MMEL1
chr1	2694208	2694505	4.57855	-61341	MMEL1
chr1	2696055	2696417	9.7628	-63220	MMEL1
chr1	2696529	2696989	4.50336	-63743	MMEL1
chr1	2697271	2698024	30.2043	-64632	MMEL1
chr1	2746383	2747791	17.4906	-21004	ENSG00000285945
chr1	2748304	2748701	8.66496	-19588	ENSG00000285945
chr1	2749583	2749958	29.1605	-18320	ENSG00000285945
chr1	2751111	2751520	2.72399	-16775	ENSG00000285945
chr1	2756511	2757368	32.0991	-11151	ENSG00000285945
chr1	2757480	2758975	32.9735	-9863	ENSG00000285945
chr1	2759362	2759875	82.9062	-8472	ENSG00000285945
chr1	2763854	2764210	3.59219	-4059	ENSG00000285945
chr1	2764995	2765592	12.4647	-2797	ENSG00000285945
chr1	2768531	2769121	6.61743	735	ENSG00000285945
chr1	2772257	2772854	8.91659	-1047	ENSG00000283259
chr1	2773932	2774322	6.3714	524	ENSG00000283259
chr1	2776323	2776780	26.1195	2949	ENSG00000283259
chr1	2777698	2778076	3.4438	4284	ENSG00000283259
chr1	2782975	2784014	51.8389	6170	TTC34
chr1	2784995	2785595	46.5785	4370	TTC34
chr1	2789549	2789906	2.72399	-63	TTC34
chr1	2790333	2792530	44.6595	-1767	TTC34
chr1	2794397	2794750	1.94745	-4909	TTC34
chr1	2797536	2798054	9.22291	3922	TTC34
chr1	2798432	2798888	15.103	3057	TTC34
chr1	2801639	2802404	27.5678	-305	TTC34
chr1	2802767	2803149	5.96709	-1241	TTC34
chr1	2803667	2805189	65.6215	-2711	TTC34
chr1	2807240	2807721	6.2746	5211	ENSG00000233234
chr1	2807857	2808554	6.91287	4486	ENSG00000233234
chr1	2809249	2809818	9.44928	3158	ENSG00000233234
chr1	2810230	2810832	2.72399	2161	ENSG00000233234
chr1	2811137	2811642	67.0497	1302	ENSG00000233234
chr1	2819336	2820688	22.3819	-5014	ENSG00000231630
chr1	2821127	2822200	54.5891	-6666	ENSG00000231630
chr1	2822772	2823099	4.1482	-7938	ENSG00000231630
chr1	2826444	2827238	6.05512	-11843	ENSG00000231630
chr1	2831540	2831995	5.93188	-16770	ENSG00000231630
chr1	2834964	2835306	3.4592	-20137	ENSG00000231630
chr1	2840474	2841002	2.84813	-25740	ENSG00000231630
chr1	2848992	2849394	11.3783	-34195	ENSG00000231630
chr1	2851322	2852697	16.3564	-37012	ENSG00000231630
chr1	2852903	2853242	13.9716	-38075	ENSG00000231630
chr1	2853869	2854498	6.01906	-39186	ENSG00000231630
chr1	2856547	2857157	28.9552	-41854	ENSG00000231630
chr1	2857546	2858172	4.48562	-42861	ENSG00000231630
chr1	2858268	2858769	7.52344	-43521	ENSG00000231630
chr1	2865849	2866453	13.5821	-51153	ENSG00000231630
chr1	2867243	2867812	2.01704	-52530	ENSG00000231630
chr1	2867979	2868432	60.6045	-53208	ENSG00000231630
chr1	2869141	2869713	4.96106	-54429	ENSG00000231630
chr1	2869985	2870337	3.69724	-55163	ENSG00000231630
chr1	2870792	2871719	30.0919	-56258	ENSG00000231630
chr1	2873147	2873705	11.1514	-58428	ENSG00000231630
chr1	2874750	2875578	41.9362	-60166	ENSG00000231630
chr1	2880399	2881796	49.01	-66100	ENSG00000231630
chr1	2882509	2882942	6.77457	-67728	ENSG00000231630
chr1	2883620	2884193	10.4584	-68909	ENSG00000231630
chr1	2884743	2885138	1.95056	-69943	ENSG00000231630
chr1	2887727	2888223	11.6261	-72977	ENSG00000231630
chr1	2890069	2891423	27.719	72669	ENSG00000284745
chr1	2892885	2893179	4.8259	70383	ENSG00000284745
chr1	2893222	2893681	5.93457	69963	ENSG00000284745
chr1	2902340	2903170	50.8042	60660	ENSG00000284745
chr1	2905293	2906482	11.6091	57527	ENSG00000284745
chr1	2907899	2908580	42.8784	55175	ENSG00000284745
chr1	2909174	2909751	71.5007	53952	ENSG00000284745
chr1	2910215	2910770	3.8119	52922	ENSG00000284745
chr1	2912577	2913143	2.92178	50555	ENSG00000284745
chr1	2915003	2915333	28.3332	48247	ENSG00000284745
chr1	2915519	2916137	6.17106	47587	ENSG00000284745
chr1	2921834	2922258	17.9125	41369	ENSG00000284745
chr1	2926584	2928359	14.9678	35943	ENSG00000284745
chr1	2931153	2932463	34.7815	31607	ENSG00000284745
chr1	2932941	2933259	23.6214	30315	ENSG00000284745
chr1	2934786	2935236	3.94061	28404	ENSG00000284745
chr1	2935659	2935966	2.40413	27602	ENSG00000284745
chr1	2939471	2939753	3.25028	23803	ENSG00000284745
chr1	2941986	2942331	12.9229	21256	ENSG00000284745
chr1	2943716	2944269	5.06824	19422	ENSG00000284745
chr1	2947644	2948840	13.2808	15173	ENSG00000284745
chr1	2949274	2949634	1.36765	13961	ENSG00000284745
chr1	2950113	2950650	2.37237	13033	ENSG00000284745
chr1	2956446	2957145	6.83869	6619	ENSG00000284745
chr1	2966618	2967176	21.3451	1810	ENSG00000284745
chr1	2968704	2969050	3.17075	-170	ENSG00000284745
chr1	2971014	2972957	71.2609	-3279	ENSG00000284745
chr1	2973834	2974138	34.6713	-5279	ENSG00000284745
chr1	2974249	2975134	5.57986	-5985	ENSG00000284745
chr1	2981661	2983547	23.3821	-13897	ENSG00000284745
chr1	2985592	2985874	1.58369	-17026	ENSG00000284745
chr1	2987909	2988403	40.0558	-19449	ENSG00000284745
chr1	2990014	2990573	10.4894	-21587	ENSG00000284745
chr1	2999306	2999949	2.03971	-21839	ACTRT2
chr1	3009140	3009638	48.3766	-12078	ACTRT2
chr1	3012422	3013104	4.30674	-8704	ACTRT2
chr1	3015559	3016049	3.4592	-5663	ACTRT2
chr1	3016379	3017183	42.6099	-4686	ACTRT2
chr1	3019201	3019837	15.8358	-1948	ACTRT2
chr1	3020678	3021034	7.39305	-611	ACTRT2
chr1	3025903	3026320	15.9448	4645	ACTRT2
chr1	3028721	3029077	34.939	7432	ACTRT2
chr1	3031326	3031868	21.0324	10130	ACTRT2
chr1	3032079	3032458	17.8062	10802	ACTRT2
chr1	3034530	3035393	12.7959	13495	ACTRT2
chr1	3036933	3037291	38.7615	15645	ACTRT2
chr1	3038570	3038955	4.33893	17296	ACTRT2
chr1	3040325	3040866	31.4988	19129	ACTRT2
chr1	3041697	3042220	5.93457	19792	PRDM16-DT
chr1	3049511	3050058	44.8022	11966	PRDM16-DT
chr1	3053050	3053483	9.75152	8484	PRDM16-DT
chr1	3060519	3061398	7.87111	792	PRDM16-DT
chr1	3064445	3064862	3.2375	-868	PRDM16-DT
chr1	3065322	3066074	37.3693	-1912	PRDM16-DT
chr1	3067497	3068090	9.63773	-25	PRDM16-DT
chr1	3069507	3069992	5.09883	539	PRDM16
chr1	3071378	3071754	27.6454	2355	PRDM16
chr1	3072368	3073254	5.49344	3600	PRDM16
chr1	3073786	3074244	7.84696	4804	PRDM16
chr1	3081281	3082244	15.7892	12552	PRDM16
chr1	3082580	3082874	1.40995	13516	PRDM16
chr1	3083721	3084113	2.86556	14706	PRDM16
chr1	3085877	3086240	33.4365	16848	PRDM16
chr1	3090217	3090921	38.2489	21358	PRDM16
chr1	3091833	3092240	9.44702	22826	PRDM16
chr1	3092401	3093734	13.683	23857	PRDM16
chr1	3094755	3095266	53.1796	25800	PRDM16
chr1	3097982	3098311	4.79322	28936	PRDM16
chr1	3101394	3101688	6.52334	-26434	MIR4251
chr1	3105467	3105821	13.6076	-22331	MIR4251
chr1	3105851	3106357	33.9017	-21871	MIR4251
chr1	3106717	3107060	10.4702	-21086	MIR4251
chr1	3109807	3110120	23.7879	-18011	MIR4251
chr1	3110433	3110796	6.69074	-17360	MIR4251
chr1	3113150	3113445	69.1811	-14677	MIR4251
chr1	3116495	3117139	5.03807	-11158	MIR4251
chr1	3117633	3118117	17.9861	-10100	MIR4251
chr1	3125278	3125791	10.2363	-2440	MIR4251
chr1	3127762	3128048	5.01202	-70	MIR4251
chr1	3128777	3129270	8.12447	1049	MIR4251
chr1	3130260	3130593	9.28482	2452	MIR4251
chr1	3132243	3132908	46.1476	1133	ENSG00000226286
chr1	3133053	3133512	10.0279	426	ENSG00000226286
chr1	3134203	3134534	3.79653	-660	ENSG00000226286
chr1	3135844	3136440	53.7228	-2433	ENSG00000226286
chr1	3138563	3138927	3.4592	-5036	ENSG00000226286
chr1	3143262	3143561	12.6593	-9703	ENSG00000226286
chr1	3144477	3144865	7.71563	-10962	ENSG00000226286
chr1	3146092	3146546	14.2361	-12610	ENSG00000226286
chr1	3152843	3153399	9.40585	-19412	ENSG00000226286
chr1	3159185	3159880	8.13259	-25824	ENSG00000226286
chr1	3163291	3164031	3.7725	-29952	ENSG00000226286
chr1	3164076	3167085	93.1197	-31872	ENSG00000226286
chr1	3170259	3170567	5.47382	-35575	ENSG00000279839
chr1	3170789	3171479	6.57101	-34854	ENSG00000279839
chr1	3171733	3172143	9.87121	-34050	ENSG00000279839
chr1	3175322	3175686	6.39961	-30484	ENSG00000279839
chr1	3179058	3179898	11.5273	-26510	ENSG00000279839
chr1	3180852	3182473	57.6596	-24325	ENSG00000279839
chr1	3184035	3184362	9.59686	-21789	ENSG00000279839
chr1	3184988	3185275	2.03971	-20856	ENSG00000279839
chr1	3185320	3185961	1.62948	-20347	ENSG00000279839
chr1	3188246	3188808	50.4236	-17461	ENSG00000279839
chr1	3192502	3193551	45.3528	-12961	ENSG00000279839
chr1	3193749	3194303	16.7447	-11962	ENSG00000279839
chr1	3196144	3196632	1.54592	-9600	ENSG00000279839
chr1	3197986	3198283	2.23062	-7853	ENSG00000279839
chr1	3200650	3201569	7.77748	-4878	ENSG00000279839
chr1	3210929	3211380	8.62858	5167	ENSG00000279839
chr1	3214691	3215403	29.4812	9059	ENSG00000279839
chr1	3216801	3217158	4.11099	10992	ENSG00000279839
chr1	3219001	3220130	40.8834	13578	ENSG00000279839
chr1	3222085	3223433	66.8807	-15172	PRDM16
chr1	3225280	3225654	31.7032	-12464	PRDM16
chr1	3229665	3230044	10.7831	-8076	PRDM16
chr1	3230140	3230710	4.30674	-7506	PRDM16
chr1	3231220	3231520	39.9773	-6561	PRDM16
chr1	3232687	3233379	28.1425	-4898	PRDM16
chr1	3236140	3237543	22.5007	-1089	PRDM16
chr1	3238124	3238631	19.9466	447	PRDM16
chr1	3239675	3240064	1.53099	1939	PRDM16
chr1	3243548	3244370	68.1045	-173	PRDM16
chr1	3250494	3251025	6.79886	6628	PRDM16
chr1	3252290	3252630	19.3354	8328	PRDM16
chr1	3256939	3257421	6.7953	13048	PRDM16
chr1	3258764	3259147	11.9574	14824	PRDM16
chr1	3260351	3260750	6.25212	16419	PRDM16
chr1	3261214	3261939	61.5855	17445	PRDM16
chr1	3263541	3263828	2.03971	19553	PRDM16
chr1	3264194	3265452	16.7073	20691	PRDM16
chr1	3265890	3266293	8.78404	21960	PRDM16
chr1	3268866	3269435	17.6209	25019	PRDM16
chr1	3269527	3269873	78.7986	25568	PRDM16
chr1	3270292	3270966	55.9242	26497	PRDM16
chr1	3271488	3271832	3.79204	27528	PRDM16
chr1	3277898	3278472	6.57837	31911	ENSG00000272235
chr1	3279010	3279518	3.21124	30832	ENSG00000272235
chr1	3280283	3280751	17.3304	29579	ENSG00000272235
chr1	3282155	3282561	7.29363	27738	ENSG00000272235
chr1	3283544	3284189	28.8598	26229	ENSG00000272235
chr1	3290531	3291563	24.9491	19049	ENSG00000272235
chr1	3292008	3292573	9.31972	17805	ENSG00000272235
chr1	3293096	3293904	96.3593	16596	ENSG00000272235
chr1	3301649	3302125	2.84813	8209	ENSG00000272235
chr1	3303320	3303748	4.30674	6562	ENSG00000272235
chr1	3306668	3306972	11.5305	3276	ENSG00000272235
chr1	3308014	3308299	1.58369	1939	ENSG00000272235
chr1	3313040	3313901	31.6989	-3375	ENSG00000272235
chr1	3319643	3321363	168.631	2646	ENSG00000287828
chr1	3322960	3323873	10.2527	-268	ENSG00000287828
chr1	3325841	3327190	29.4922	-3367	ENSG00000287828
chr1	3329376	3330344	4.85945	-6711	ENSG00000287828
chr1	3330759	3331509	7.53517	-7985	ENSG00000287828
chr1	3332939	3333384	3.6035	-10013	ENSG00000287828
chr1	3337584	3338424	33.2096	-14855	ENSG00000287828
chr1	3341163	3341848	31.0829	-18357	ENSG00000287828
chr1	3349150	3350200	28.0054	24253	ENSG00000286518
chr1	3351734	3352325	53.6271	21898	ENSG00000286518
chr1	3352928	3353290	71.5179	20819	ENSG00000286518
chr1	3353413	3353971	4.24655	20236	ENSG00000286518
chr1	3354648	3355544	10.0792	18832	ENSG00000286518
chr1	3356337	3356688	3.21708	17415	ENSG00000286518
chr1	3362918	3363326	2.06738	10806	ENSG00000286518
chr1	3365428	3365796	52.7904	8316	ENSG00000286518
chr1	3365851	3366526	14.6622	7739	ENSG00000286518
chr1	3371695	3372110	2.72399	2025	ENSG00000286518
chr1	3375225	3375680	28.5877	-1525	ENSG00000286518
chr1	3375984	3376366	2.84813	-2247	ENSG00000286518
chr1	3377921	3378302	13.3981	-4184	ENSG00000286518
chr1	3378650	3379819	14.0432	-5307	ENSG00000286518
chr1	3380290	3380870	3.396	-6652	ENSG00000286518
chr1	3383228	3384295	62.1533	-9834	ENSG00000286518
chr1	3384577	3385197	3.33482	-10959	ENSG00000286518
chr1	3387668	3388011	1.58369	-8651	PRDM16
chr1	3393656	3393995	9.25302	-2665	PRDM16
chr1	3395208	3396248	9.67219	-763	PRDM16
chr1	3397553	3397931	44.475	1251	PRDM16
chr1	3400854	3401772	8.25917	4822	PRDM16
chr1	3403342	3404239	72.9936	7300	PRDM16
chr1	3404720	3405137	6.44681	8438	PRDM16
chr1	3408557	3409373	7.85751	12474	PRDM16
chr1	3410162	3410790	10.8275	13985	PRDM16
chr1	3411358	3411725	75.7908	-13377	PRDM16
chr1	3412694	3413173	5.2006	-11985	PRDM16
chr1	3414221	3415036	5.38367	-10290	PRDM16
chr1	3415331	3415839	4.34479	-9334	PRDM16
chr1	3418337	3419195	10.4862	-6153	PRDM16
chr1	3419573	3419928	7.69026	-5168	PRDM16
chr1	3421377	3421767	3.17067	-3347	PRDM16
chr1	3422330	3422834	2.99045	-2337	PRDM16
chr1	3423475	3424073	6.53644	-1145	PRDM16
chr1	3424644	3425493	22.1746	-147	PRDM16
chr1	3426389	3426756	14.4713	1357	PRDM16
chr1	3427811	3428499	19.7674	2939	PRDM16
chr1	3429637	3430485	7.50102	4845	PRDM16
chr1	3430974	3431657	76.3066	6100	PRDM16
chr1	3432382	3433383	5.31185	7667	PRDM16
chr1	3438197	3438605	1.92057	13185	PRDM16
chr1	3439082	3440408	50.7655	14529	PRDM16
chr1	3441522	3442114	3.39723	-12847	ARHGEF16
chr1	3445143	3445536	5.09962	-9325	ARHGEF16
chr1	3445846	3446330	30.1757	-8577	ARHGEF16
chr1	3449208	3449704	1.62236	-5209	ARHGEF16
chr1	3452804	3453754	42.7684	-1386	ARHGEF16
chr1	3454155	3455131	37.7147	-22	ARHGEF16
chr1	3457971	3458264	7.51702	3453	ARHGEF16
chr1	3458733	3459264	23.1921	4334	ARHGEF16
chr1	3459599	3461141	34.2052	-5635	ARHGEF16
chr1	3464770	3465282	2.63778	-979	ARHGEF16
chr1	3465645	3466043	1.97776	-161	ARHGEF16
chr1	3466846	3467306	3.27059	105	ARHGEF16
chr1	3469086	3472210	63.674	-959	ARHGEF16
chr1	3476108	3476999	7.43239	3785	ARHGEF16
chr1	3477026	3478644	39.9705	5066	ARHGEF16
chr1	3479185	3479760	74.7891	6704	ARHGEF16
chr1	3480210	3480798	9.00438	-6742	ENSG00000272088
chr1	3481142	3481571	30.6701	-5889	ENSG00000272088
chr1	3481970	3484096	33.4177	-4213	ENSG00000272088
chr1	3490359	3493365	38.8199	1624	MEGF6
chr1	3494632	3495357	102.146	-751	MEGF6
chr1	3496758	3497233	41.9558	-279	MEGF6
chr1	3497531	3497945	12.9388	-1021	MEGF6
chr1	3498123	3499087	3.79682	-1888	MEGF6
chr1	3500242	3500660	9.33335	-3734	MEGF6
chr1	3501792	3502631	42.6836	-5495	MEGF6
chr1	3503769	3504470	82.8322	-7403	MEGF6
chr1	3509712	3511203	68.8028	-13741	MEGF6
chr1	3515745	3516109	21.2976	15521	MEGF6
chr1	3518684	3520794	10.4763	11709	MEGF6
chr1	3523254	3524653	46.0726	7494	MEGF6
chr1	3530126	3531978	65.5816	396	MEGF6
chr1	3533592	3534052	43.5919	-2374	MEGF6
chr1	3535679	3537263	34.4135	-5023	MEGF6
chr1	3537459	3538274	26.3076	-6419	MEGF6
chr1	3538629	3538976	3.44955	-7355	MEGF6
chr1	3538994	3539352	9.7628	-7725	MEGF6
chr1	3542949	3543520	9.16657	-11787	MEGF6
chr1	3545482	3546401	42.7185	-14494	MEGF6
chr1	3547651	3547934	2.46339	12997	MIR551A
chr1	3548502	3549698	56.9489	11690	MIR551A
chr1	3550807	3551695	4.08263	9539	MIR551A
chr1	3552129	3552509	6.36484	8471	MIR551A
chr1	3556253	3556808	4.06223	4259	MIR551A
chr1	3560835	3561573	23.8925	-414	MIR551A
chr1	3566435	3566768	49.0415	-5812	MIR551A
chr1	3567281	3567829	4.63305	-6765	MIR551A
chr1	3569071	3569549	7.07277	-8520	MIR551A
chr1	3570132	3570545	19.0259	-9549	MIR551A
chr1	3575956	3576865	7.01198	-15621	MIR551A
chr1	3578523	3579157	16.5239	-18050	MIR551A
chr1	3580558	3580901	32.5973	-19940	MIR551A
chr1	3584650	3586137	54.5178	-24604	MIR551A
chr1	3587968	3589220	51.7489	22683	MEGF6
chr1	3590827	3591198	15.1153	20264	MEGF6
chr1	3592971	3593348	7.32044	18117	MEGF6
chr1	3594731	3595598	41.4731	16112	MEGF6
chr1	3596415	3597160	24.3646	14489	MEGF6
chr1	3597367	3598091	7.77748	13548	MEGF6
chr1	3599326	3599801	4.23982	11713	MEGF6
chr1	3603134	3603673	3.30368	7873	MEGF6
chr1	3604399	3606582	86.4117	5786	MEGF6
chr1	3609173	3609511	4.9568	1935	MEGF6
chr1	3611388	3612168	47.5547	-270	MEGF6
chr1	3613159	3614226	112.774	-2185	MEGF6
chr1	3614926	3615886	9.32607	-3898	MEGF6
chr1	3620584	3621109	82.6312	3896	ENSG00000238260
chr1	3623730	3625772	13.253	-8	ENSG00000238260
chr1	3629774	3630180	9.05451	4927	TPRG1L
chr1	3630505	3631991	11.5224	4185	WRAP73
chr1	3639226	3639807	7.30167	108	WRAP73
chr1	3640225	3641683	58.9849	-1329	WRAP73
chr1	3643277	3644189	57.4136	-4108	WRAP73
chr1	3649676	3650336	16.0758	20	WRAP73
chr1	3650539	3651735	49.8012	-1034	WRAP73
chr1	3651969	3653386	16.3463	83	WRAP73
chr1	3657924	3658271	4.90727	-5337	WRAP73
chr1	3660471	3661004	30.5465	-7977	WRAP73
chr1	3662449	3663020	8.74902	6037	TP73-AS3
chr1	3663283	3663796	4.10891	5232	TP73-AS3
chr1	3663852	3664197	3.02535	4747	TP73-AS3
chr1	3667247	3668346	50.4602	975	TP73-AS3
chr1	3668531	3669313	13.5718	-150	TP73-AS3
chr1	3672322	3672733	14.3968	-3756	TP73-AS3
chr1	3673073	3673453	15.6203	-4491	TP73-AS3
chr1	3673555	3674572	6.54754	-5292	TP73-AS3
chr1	3676462	3676852	7.45067	-5709	TP73
chr1	3678805	3679225	10.8873	-3351	TP73
chr1	3681224	3681514	4.89025	-997	TP73
chr1	3684561	3684945	34.3011	2387	TP73
chr1	3685626	3686221	4.03628	3558	TP73
chr1	3686561	3687693	63.4736	-3545	TP73
chr1	3688255	3688797	6.86073	-2146	TP73
chr1	3689944	3690620	8.16814	-390	TP73
chr1	3691780	3692601	28.0065	1484	TP73
chr1	3695779	3696168	10.1839	-2072	TP73
chr1	3698928	3699695	48.7804	1254	TP73
chr1	3702267	3703253	14.1532	4702	TP73
chr1	3705934	3707105	6.49706	7778	TP73-AS2
chr1	3707760	3708363	8.98156	6236	TP73-AS2
chr1	3708757	3709108	8.51902	5365	TP73-AS2
chr1	3709360	3709970	4.27297	4633	TP73-AS2
chr1	3712531	3713017	26.4721	1524	TP73-AS2
chr1	3713488	3713989	8.33862	559	TP73-AS2
chr1	3714246	3714728	7.74139	-189	TP73-AS2
chr1	3717606	3718488	13.3236	-3749	TP73-AS2
chr1	3721454	3722314	20.7109	-5594	TP73
chr1	3723033	3724146	86.2799	-3888	TP73
chr1	3725153	3725639	9.67941	-2082	TP73
chr1	3729242	3730371	45.5526	2329	TP73
chr1	3730750	3731216	7.5207	3505	TP73
chr1	3731675	3732491	49.1193	4505	TP73-AS1
chr1	3734289	3735080	2.82532	1903	TP73-AS1
chr1	3736790	3737805	14.8677	-2	TP73-AS1
chr1	3738052	3738781	46.0397	-542	TP73-AS1
chr1	3740091	3740667	2.47928	2479	TP73-AS1
chr1	3740998	3741448	11.7848	1635	TP73-AS1
chr1	3744458	3744974	17.9935	1189	TP73-AS1
chr1	3745889	3746297	5.71316	54	TP73-AS1
chr1	3746713	3747166	6.0885	2	TP73-AS1
chr1	3750605	3751216	63.8101	-1534	CCDC27
chr1	3753076	3753607	5.93188	892	CCDC27
chr1	3753624	3754113	1.40995	1419	CCDC27
chr1	3755212	3755724	45.0018	3018	CCDC27
chr1	3758826	3759400	6.91549	6663	CCDC27
chr1	3761131	3761550	5.21538	8891	CCDC27
chr1	3761986	3762414	8.15748	9750	CCDC27
chr1	3763593	3764112	6.76503	-8896	SMIM1
chr1	3770298	3770790	34.8288	-2205	SMIM1
chr1	3771322	3772946	41.5879	-615	SMIM1
chr1	3773944	3774529	1.41998	1412	SMIM1
chr1	3775417	3776415	27.4854	3091	SMIM1
chr1	3778101	3778594	98.3047	-4467	RN7SL574P
chr1	3785601	3786083	4.61196	834	ENSG00000272153
chr1	3786808	3787444	6.79886	2118	ENSG00000272153
chr1	3788133	3788471	1.81395	3294	ENSG00000272153
chr1	3791334	3791659	4.1641	5001	LRRC47
chr1	3795831	3797110	67.8121	27	LRRC47
chr1	3801655	3802181	95.7447	-5420	LRRC47
chr1	3804976	3805926	45.7323	-8953	LRRC47
chr1	3807493	3807784	37.3693	8819	CEP104
chr1	3809408	3809907	5.06824	6800	CEP104
chr1	3811356	3811683	6.47497	4938	CEP104
chr1	3814733	3815632	52.9904	1275	CEP104
chr1	3817525	3818084	5.75094	-1347	CEP104
chr1	3820808	3821389	4.23174	-4641	CEP104
chr1	3825219	3825629	4.98099	5800	CEP104
chr1	3827018	3827335	5.1148	4047	CEP104
chr1	3827577	3828170	5.06824	3350	CEP104
chr1	3832523	3832900	2.84813	-1488	CEP104
chr1	3844900	3845509	4.30674	800	CEP104
chr1	3851902	3852290	24.0402	-4392	CEP104
chr1	3856731	3858249	179.693	14	DFFB
chr1	3869288	3871020	140.753	2491	DFFB
chr1	3880680	3882056	54.7829	-2139	DFFB
chr1	3884506	3884836	18.2505	1164	DFFB
chr1	3889386	3890033	33.4871	6203	DFFB
chr1	3891891	3892579	5.09962	7986	C1orf174
chr1	3894414	3894737	11.1227	5645	C1orf174
chr1	3896342	3897050	7.2851	3525	C1orf174
chr1	3899764	3901860	355.018	375	LINC01134
chr1	3909053	3909532	57.5098	8856	LINC01134
chr1	3910406	3910723	4.33016	10128	LINC01134
chr1	3910963	3911399	9.52361	10744	LINC01134
chr1	3912358	3912741	6.07072	12113	LINC01134
chr1	3912909	3913451	5.57887	12743	LINC01134
chr1	3915386	3915710	2.08397	15111	LINC01134
chr1	3927716	3928117	4.76022	-12569	LINC01346
chr1	3928545	3928826	1.57613	-11800	LINC01346
chr1	3930619	3931348	6.79886	-9502	LINC01346
chr1	3936264	3936696	1.93529	-4006	LINC01346
chr1	3941182	3941722	3.55527	835	LINC01346
chr1	3949740	3950032	61.8416	-862	LINC01345
chr1	3951434	3951757	51.8996	-2572	LINC01345
chr1	3954288	3954814	18.0805	-5527	LINC01345
chr1	3957702	3958017	33.8112	-8836	LINC01345
chr1	3965521	3965887	37.1676	-10429	LINC02780
chr1	3972781	3973758	74.7999	-2863	LINC02780
chr1	3995577	3995891	3.72834	19594	LINC02780
chr1	4009574	4009982	3.4592	9730	ENSG00000284703
chr1	4010160	4010580	53.0059	9138	ENSG00000284703
chr1	4017021	4017580	35.2599	2207	ENSG00000284703
chr1	4017659	4018034	63.8934	1661	ENSG00000284703
chr1	4018582	4018901	25.6124	766	ENSG00000284703
chr1	4021909	4022490	30.0218	-2692	ENSG00000284703
chr1	4035995	4036277	26.9349	-16628	ENSG00000284703
chr1	4037417	4037802	6.83869	-18102	ENSG00000284703
chr1	4044106	4044510	2.84813	-24800	ENSG00000284703
chr1	4048652	4048991	3.55527	-29314	ENSG00000284703
chr1	4050944	4051251	2.18969	-31590	ENSG00000284703
chr1	4056313	4056621	2.03971	-36959	ENSG00000284703
chr1	4057090	4057566	21.9754	-37820	ENSG00000284703
chr1	4059672	4059956	25.2743	-40306	ENSG00000284703
chr1	4060248	4060655	22.3493	-40944	ENSG00000284703
chr1	4063767	4064160	2.84813	-44456	ENSG00000284703
chr1	4067873	4068268	1.58369	-48563	ENSG00000284703
chr1	4073058	4073476	3.4592	-53759	ENSG00000284703
chr1	4077417	4077875	12.9822	-58138	ENSG00000284703
chr1	4079347	4079998	21.1814	-60165	ENSG00000284703
chr1	4080562	4080923	16.5037	-61235	ENSG00000284703
chr1	4083948	4084519	2.84813	-64726	ENSG00000284703
chr1	4087935	4088330	18.1995	-68625	ENSG00000284703
chr1	4091041	4092547	67.1402	-72286	ENSG00000284703
chr1	4095357	4095942	21.2184	-76142	ENSG00000284703
chr1	4097749	4098154	86.2713	77947	EEF1DP6
chr1	4114879	4115256	2.72399	60831	EEF1DP6
chr1	4120343	4120725	1.40995	55365	EEF1DP6
chr1	4121086	4121444	5.93457	54634	EEF1DP6
chr1	4132399	4132949	4.30674	43225	EEF1DP6
chr1	4138018	4138333	4.24185	37723	EEF1DP6
chr1	4143616	4143956	29.3632	32113	EEF1DP6
chr1	4148769	4149132	5.06824	26948	EEF1DP6
chr1	4150511	4151060	3.4592	25113	EEF1DP6
chr1	4156219	4156503	39.3102	19538	EEF1DP6
chr1	4158072	4158390	2.03971	17668	EEF1DP6
chr1	4165179	4165531	2.18969	10544	EEF1DP6
chr1	4169837	4170180	3.4592	5890	EEF1DP6
chr1	4181219	4181569	30.0708	-5495	EEF1DP6
chr1	4214859	4215193	1.58369	-39127	EEF1DP6
chr1	4224437	4225253	109.164	-48946	EEF1DP6
chr1	4227863	4228291	26.415	-52178	EEF1DP6
chr1	4230394	4231192	25.2807	-54894	EEF1DP6
chr1	4249084	4249492	44.8022	-73389	EEF1DP6
chr1	4264244	4264626	50.2385	-88536	EEF1DP6
chr1	4269628	4270003	1.40995	-93917	EEF1DP6
chr1	4297947	4298284	3.4592	-113911	LINC01777
chr1	4300745	4301267	9.75152	-111021	LINC01777
chr1	4303521	4304052	2.84813	-108240	LINC01777
chr1	4310243	4310663	12.9229	-101574	LINC01777
chr1	4318289	4319217	47.792	-93274	LINC01777
chr1	4321143	4321512	14.1974	-90699	LINC01777
chr1	4322623	4323013	26.6411	-89209	LINC01777
chr1	4341297	4341603	1.58369	-70577	LINC01777
chr1	4348965	4349519	4.24185	-62785	LINC01777
chr1	4349859	4350229	60.0617	-61983	LINC01777
chr1	4366775	4367186	1.40995	-45046	LINC01777
chr1	4371738	4372156	8.74902	-40080	LINC01777
chr1	4382162	4382580	28.3972	-29656	LINC01777
chr1	4384294	4385183	28.5318	-27288	LINC01777
chr1	4387105	4387389	31.8311	-24780	LINC01777
chr1	4399115	4399510	74.7345	-12714	LINC01777
chr1	4402673	4403393	6.83869	-8994	LINC01777
chr1	4419624	4420114	20.5792	3558	LINC01777
chr1	4421209	4421755	114.986	5171	LINC01777
chr1	4427534	4428036	44.8022	11474	LINC01777
chr1	4438405	4438809	2.72399	22296	LINC01777
chr1	4446568	4447202	33.0889	30574	LINC01777
chr1	4464958	4465592	101.607	19100	ENSG00000284694
chr1	4470542	4471111	32.4019	13548	ENSG00000284694
chr1	4481076	4481681	16.8027	2996	ENSG00000284694
chr1	4488201	4488725	2.72399	-4088	ENSG00000284694
chr1	4509849	4510298	10.4894	-25699	ENSG00000284694
chr1	4512317	4512707	29.3632	-28137	ENSG00000284694
chr1	4514114	4514589	30.0765	-29977	ENSG00000284694
chr1	4515105	4515636	2.18969	-30996	ENSG00000284694
chr1	4527751	4528415	4.30674	24062	ENSG00000227169
chr1	4533960	4534287	40.8139	18021	ENSG00000227169
chr1	4543051	4543483	5.09962	8878	ENSG00000227169
chr1	4548067	4548752	2.72399	3735	ENSG00000227169
chr1	4559389	4559809	6.83869	-7454	ENSG00000227169
chr1	4572971	4573249	12.4861	1562	LINC01646
chr1	4601356	4602220	41.6907	30240	LINC01646
chr1	4607407	4607815	10.7831	36063	LINC01646
chr1	4608847	4609421	2.84813	37586	LINC01646
chr1	4613762	4614313	39.0944	-40571	AJAP1
chr1	4615982	4616328	39.0944	-38454	AJAP1
chr1	4625662	4626055	3.4592	-28750	AJAP1
chr1	4626705	4627337	5.93457	-27588	AJAP1
chr1	4633682	4633971	38.7408	-20782	AJAP1
chr1	4635879	4636259	2.84813	-18540	AJAP1
chr1	4638843	4639294	16.3051	-15540	AJAP1
chr1	4650508	4650813	14.0467	-3948	AJAP1
chr1	4652726	4653321	10.7629	-1585	AJAP1
chr1	4658183	4658574	4.2682	3647	AJAP1
chr1	4658795	4660271	11.8406	4801	AJAP1
chr1	4664391	4664770	51.1767	9849	AJAP1
chr1	4667541	4668187	26.5249	13132	AJAP1
chr1	4668851	4669434	5.93188	14411	AJAP1
chr1	4672926	4673479	4.30674	18471	AJAP1
chr1	4683829	4684396	29.2609	-27042	AJAP1
chr1	4685865	4686191	36.1596	-25127	AJAP1
chr1	4687577	4688014	1.40995	-23359	AJAP1
chr1	4689560	4689890	2.72399	-21430	AJAP1
chr1	4696477	4697045	38.5291	-14394	AJAP1
chr1	4700512	4700869	4.30674	-10464	AJAP1
chr1	4706558	4707292	80.9448	-4230	AJAP1
chr1	4710200	4711714	54.1119	-198	AJAP1
chr1	4717055	4717388	25.9867	6067	AJAP1
chr1	4722860	4723609	59.313	10510	ENSG00000287586
chr1	4731645	4732008	50.2385	1918	ENSG00000287586
chr1	4744024	4744584	2.72399	-9312	ENSG00000287586
chr1	4747782	4748099	3.55527	-12949	ENSG00000287586
chr1	4748799	4749157	67.8649	-13986	ENSG00000287586
chr1	4759861	4760177	19.2539	-25027	ENSG00000287586
chr1	4760496	4760838	36.9225	-25675	ENSG00000287586
chr1	4762100	4762633	31.9991	-27375	ENSG00000287586
chr1	4780205	4780871	1.40995	-45546	ENSG00000287586
chr1	4781927	4782441	1.40995	-47192	ENSG00000287586
chr1	4783979	4784344	12.9229	-49170	ENSG00000287586
chr1	4794403	4794778	3.4592	-59599	ENSG00000287586
chr1	4822645	4823333	11.6564	-87997	ENSG00000287586
chr1	4824079	4824682	35.7649	-89389	ENSG00000287586
chr1	4825714	4826116	21.4497	-90923	ENSG00000287586
chr1	4841028	4841446	1.40995	-106245	ENSG00000287586
chr1	4851412	4851773	2.72399	-116601	ENSG00000287586
chr1	4856476	4856857	28.0064	116631	ENSG00000284739
chr1	4862799	4863360	5.93457	110218	ENSG00000284739
chr1	4868641	4869201	2.84813	104377	ENSG00000284739
chr1	4896209	4896731	1.58369	76828	ENSG00000284739
chr1	4905255	4905654	29.3632	67843	ENSG00000284739
chr1	4931366	4931755	3.4592	41737	ENSG00000284739
chr1	4946142	4946518	54.4012	26968	ENSG00000284739
chr1	4948292	4948841	5.09962	24731	ENSG00000284739
chr1	4966444	4966963	42.0802	6594	ENSG00000284739
chr1	4972172	4972736	3.4592	844	ENSG00000284739
chr1	4972849	4973226	1.35137	260	ENSG00000284739
chr1	4976678	4977099	8.74902	3508	LINC02781
chr1	5001447	5001887	1.58369	28286	LINC02781
chr1	5014882	5015416	40.8139	41768	LINC02781
chr1	5039009	5039547	1.40995	51621	LINC02782
chr1	5044363	5044691	2.18969	46372	LINC02782
chr1	5047816	5048208	38.2002	42887	LINC02782
chr1	5056322	5056688	3.55527	34394	LINC02782
chr1	5080430	5081010	30.0592	10179	LINC02782
chr1	5082780	5083141	19.9466	7938	LINC02782
chr1	5109108	5109445	1.58369	-18378	LINC02782
chr1	5114504	5114893	67.3091	-23800	LINC02782
chr1	5125438	5125848	22.2234	-34744	LINC02782
chr1	5136765	5137418	38.0538	-46193	LINC02782
chr1	5152913	5153726	105.639	-62421	LINC02782
chr1	5164832	5165284	3.4592	-74159	LINC02782
chr1	5169927	5170431	24.5542	-79280	LINC02782
chr1	5221191	5221577	1.40995	86010	ENSG00000284616
chr1	5226292	5226732	3.4592	80882	ENSG00000284616
chr1	5234763	5235307	1.58369	72359	ENSG00000284616
chr1	5240282	5240830	23.3701	66838	ENSG00000284616
chr1	5244882	5245435	2.03971	62235	ENSG00000284616
chr1	5253391	5253893	21.1061	53752	ENSG00000284616
chr1	5254568	5254858	17.193	52681	ENSG00000284616
chr1	5256454	5256825	47.8933	50754	ENSG00000284616
chr1	5258919	5259281	16.2567	48294	ENSG00000284616
chr1	5261410	5261998	13.403	45690	ENSG00000284616
chr1	5263398	5263701	9.40062	43844	ENSG00000284616
chr1	5266839	5268003	25.3235	39973	ENSG00000284616
chr1	5282367	5282775	2.03971	24823	ENSG00000284616
chr1	5286916	5287296	1.58369	20288	ENSG00000284616
chr1	5326147	5326457	5.93457	-18908	ENSG00000284616
chr1	5331301	5331623	2.18969	-24068	ENSG00000284616
chr1	5343855	5344243	50.2385	-36655	ENSG00000284616
chr1	5374632	5375129	4.24185	-67487	ENSG00000284616
chr1	5383760	5384070	42.1349	-76521	ENSG00000284616
chr1	5398369	5398768	2.98894	83459	ENSG00000284666
chr1	5400885	5401530	86.6141	80820	ENSG00000284666
chr1	5403924	5404533	6.83869	77799	ENSG00000284666
chr1	5405189	5405480	22.4419	76693	ENSG00000284666
chr1	5405917	5406214	22.9149	75962	ENSG00000284666
chr1	5407966	5408430	37.235	73830	ENSG00000284666
chr1	5417850	5418240	6.83869	63983	ENSG00000284666
chr1	5432075	5432652	47.503	49664	ENSG00000284666
chr1	5445716	5446257	31.8365	36041	ENSG00000284666
chr1	5451430	5451870	8.74902	30378	ENSG00000284666
chr1	5453968	5454622	8.60001	27733	ENSG00000284666
chr1	5470749	5471035	1.58369	11136	ENSG00000284666
chr1	5474257	5474555	5.06824	7622	ENSG00000284666
chr1	5485889	5486442	7.69887	-4138	ENSG00000284666
chr1	5492580	5493015	55.779	6	ENSG00000284692
chr1	5494379	5494692	32.7299	-1479	ENSG00000284692
chr1	5500398	5500796	10.7831	-7540	ENSG00000284692
chr1	5504114	5504453	2.03971	-11227	ENSG00000284692
chr1	5504809	5505246	5.93457	-11971	ENSG00000284692
chr1	5508347	5508711	4.30674	-15472	ENSG00000284692
chr1	5510026	5510668	24.5542	-17290	ENSG00000284692
chr1	5513768	5514690	13.6667	-21172	ENSG00000284692
chr1	5514845	5515128	56.5326	-21930	ENSG00000284692
chr1	5534960	5535491	34.3516	-19521	ENSG00000283356
chr1	5535852	5536183	5.09962	-18729	ENSG00000283356
chr1	5545452	5545829	8.74902	-9106	ENSG00000283356
chr1	5551198	5551640	2.84813	-3328	ENSG00000283356
chr1	5553941	5554336	9.73036	-608	ENSG00000283356
chr1	5557814	5558261	4.30674	3291	ENSG00000283356
chr1	5559777	5560102	1.40995	-4131	ENSG00000264341
chr1	5576171	5576510	26.9349	12270	ENSG00000264341
chr1	5598588	5599178	2.84813	34812	ENSG00000264341
chr1	5611459	5612500	36.8357	47909	ENSG00000264341
chr1	5615391	5615859	2.84813	51554	ENSG00000264341
chr1	5618054	5618458	60.1111	49999	ENSG00000236948
chr1	5620739	5621099	34.4709	47336	ENSG00000236948
chr1	5627469	5627873	10.7831	40584	ENSG00000236948
chr1	5632018	5632454	30.5945	36019	ENSG00000236948
chr1	5644220	5644627	2.72399	23831	ENSG00000236948
chr1	5644656	5645182	18.8293	23336	ENSG00000236948
chr1	5646421	5647609	1.40995	21240	ENSG00000236948
chr1	5649756	5650394	40.7322	18180	ENSG00000236948
chr1	5652487	5652825	2.84813	15599	ENSG00000236948
chr1	5653137	5653485	61.3986	14944	ENSG00000236948
chr1	5660192	5660691	54.3641	7813	ENSG00000236948
chr1	5666865	5667183	3.55697	1231	ENSG00000236948
chr1	5667725	5668069	5.06824	358	ENSG00000236948
chr1	5669509	5669933	4.24185	-1426	ENSG00000236948
chr1	5672643	5673234	61.2581	-4644	ENSG00000236948
chr1	5673721	5674057	9.58691	-5594	ENSG00000236948
chr1	5678761	5679341	5.06824	-10756	ENSG00000236948
chr1	5682349	5682841	1.58369	-14300	ENSG00000236948
chr1	5688002	5689272	85.4372	-20342	ENSG00000236948
chr1	5692605	5692970	2.42128	-24493	ENSG00000236948
chr1	5700497	5701483	70.2574	-32695	ENSG00000236948
chr1	5702191	5702644	2.03971	-34123	ENSG00000236948
chr1	5711709	5712261	2.84813	-43690	ENSG00000236948
chr1	5722498	5723046	9.75152	-54477	ENSG00000236948
chr1	5733604	5733928	4.24185	-65471	ENSG00000236948
chr1	5740850	5741666	39.8169	-72963	ENSG00000236948
chr1	5742807	5743704	61.836	-74961	ENSG00000236948
chr1	5745774	5746236	5.09962	-77710	ENSG00000236948
chr1	5746620	5746986	5.93457	-78508	ENSG00000236948
chr1	5751825	5752216	57.5943	-83726	ENSG00000236948
chr1	5767861	5768383	46.1476	94619	MIR4689
chr1	5779825	5780119	58.6345	82769	MIR4689
chr1	5787641	5788155	6.93789	74843	MIR4689
chr1	5791910	5792632	98.6897	70470	MIR4689
chr1	5806150	5806536	39.5024	56398	MIR4689
chr1	5818778	5819336	5.06824	43684	MIR4689
chr1	5822867	5823595	3.4592	39510	MIR4689
chr1	5828330	5828778	20.3048	34187	MIR4689
chr1	5830507	5830803	1.40995	32086	MIR4689
chr1	5831415	5832010	7.77748	31028	MIR4689
chr1	5834790	5835301	1.58369	27695	MIR4689
chr1	5840329	5840706	5.93457	22223	MIR4689
chr1	5843849	5844255	2.84813	18689	MIR4689
chr1	5847226	5847979	17.1066	15138	MIR4689
chr1	5855525	5855832	4.47988	7062	MIR4689
chr1	5856497	5857424	66.4053	5780	MIR4689
chr1	5858186	5858472	2.65553	4412	MIR4689
chr1	5860045	5860591	2.73465	2423	MIR4689
chr1	5862027	5862656	5.99242	399	MIR4689
chr1	5867575	5868621	38.6249	277	NPHP4
chr1	5870403	5870708	35.7791	-2181	NPHP4
chr1	5873287	5873756	9.31975	319	NPHP4
chr1	5875084	5875538	47.7394	-1470	NPHP4
chr1	5877312	5878268	9.15359	-324	NPHP4
chr1	5883329	5883682	5.09962	-657	NPHP4
chr1	5885123	5885524	3.55697	-2475	NPHP4
chr1	5886626	5887023	2.72399	-3976	NPHP4
chr1	5887611	5887992	1.58369	-4953	NPHP4
chr1	5892462	5892843	4.24185	-9804	NPHP4
chr1	5893196	5893564	1.58369	-10531	NPHP4
chr1	5895362	5895973	2.18969	9656	NPHP4
chr1	5906597	5907164	5.93188	-1557	NPHP4
chr1	5907963	5908851	49.0765	-3083	NPHP4
chr1	5909881	5910209	64.0794	-4721	NPHP4
chr1	5912072	5912354	2.72399	-6889	NPHP4
chr1	5916226	5916578	24.368	-11078	NPHP4
chr1	5918987	5919361	41.125	-13850	NPHP4
chr1	5932939	5933439	5.06824	-27865	NPHP4
chr1	5934714	5935147	4.30674	-29607	NPHP4
chr1	5937647	5937975	3.4592	-32487	NPHP4
chr1	5939591	5939970	18.4488	-34457	NPHP4
chr1	5945160	5946104	10.4543	-40308	NPHP4
chr1	5947652	5948602	47.1963	-42800	KCNAB2
chr1	5949938	5950316	14.273	-40800	KCNAB2
chr1	5955263	5955802	2.84813	-35394	KCNAB2
chr1	5961890	5962858	5.93188	-28553	KCNAB2
chr1	5973285	5973689	21.3026	-17440	KCNAB2
chr1	5975104	5975558	5.4785	-15596	KCNAB2
chr1	5978040	5978420	6.76235	-12697	KCNAB2
chr1	5980049	5981085	19.939	-10360	KCNAB2
chr1	5985625	5986844	11.2487	-4692	KCNAB2
chr1	5990759	5991044	9.45244	-25	KCNAB2
chr1	5992184	5993330	86.1965	-3	KCNAB2
chr1	5996634	5996918	1.68997	4016	KCNAB2
chr1	5999151	5999867	3.62956	6749	KCNAB2
chr1	6001917	6002658	4.91111	9528	KCNAB2
chr1	6003017	6003441	9.40802	10469	KCNAB2
chr1	6009190	6009476	2.80948	16573	KCNAB2
chr1	6011078	6011491	43.286	-14728	KCNAB2
chr1	6012209	6013324	16.312	-13246	KCNAB2
chr1	6017032	6017363	59.4604	-8815	KCNAB2
chr1	6017397	6017743	3.20369	-8443	KCNAB2
chr1	6019226	6019531	3.10833	-6634	KCNAB2
chr1	6021687	6022745	85.6659	-3797	KCNAB2
chr1	6025683	6027005	59.4987	-1	KCNAB2
chr1	6030705	6031189	17.8546	-3336	KCNAB2
chr1	6033729	6034632	9.0267	-102	KCNAB2
chr1	6036679	6037057	7.34049	951	KCNAB2
chr1	6038024	6038622	8.14032	2406	KCNAB2
chr1	6038955	6039297	7.98166	3209	KCNAB2
chr1	6044571	6044957	62.9392	-1124	KCNAB2
chr1	6052626	6053095	9.11363	6747	KCNAB2
chr1	6054221	6054598	3.02799	8296	KCNAB2
chr1	6055921	6056323	3.94751	-9631	KCNAB2
chr1	6057845	6058211	71.3355	-7725	KCNAB2
chr1	6058368	6059250	13.1485	-6944	KCNAB2
chr1	6060927	6061306	4.70283	-4636	KCNAB2
chr1	6068117	6069221	13.0953	2916	KCNAB2
chr1	6071299	6071634	71.9362	-1948	KCNAB2
chr1	6074244	6075077	22.5483	1246	KCNAB2
chr1	6076142	6076480	7.00431	2896	KCNAB2
chr1	6080396	6080799	9.56841	-6903	KCNAB2
chr1	6082660	6083338	9.40802	-4502	KCNAB2
chr1	6085516	6085806	2.45288	-1840	KCNAB2
chr1	6085829	6086279	1.70189	-1447	KCNAB2
chr1	6087907	6088266	1.79496	586	KCNAB2
chr1	6089107	6089453	1.75774	-1016	KCNAB2
chr1	6090224	6090573	6.25897	103	KCNAB2
chr1	6091093	6091978	5.78422	1240	KCNAB2
chr1	6092490	6092854	1.7201	-1644	KCNAB2
chr1	6094381	6094889	5.44355	152	KCNAB2
chr1	6097777	6098119	4.04999	3465	KCNAB2
chr1	6099140	6100333	90.1961	5254	KCNAB2
chr1	6103428	6104464	100.899	2826	CHD5
chr1	6105625	6105937	5.26348	991	CHD5
chr1	6108998	6109435	6.79206	-2445	CHD5
chr1	6110034	6111274	79.1536	-3882	CHD5
chr1	6117907	6118245	92.7789	10466	CHD5
chr1	6123222	6123705	15.9123	5078	CHD5
chr1	6124061	6124417	65.5863	4303	CHD5
chr1	6125670	6126268	8.5642	2573	CHD5
chr1	6127440	6127935	6.46589	854	CHD5
chr1	6129545	6130842	4.56117	1545	CHD5
chr1	6133105	6133586	3.10267	-1607	CHD5
chr1	6135204	6135492	1.58369	-3609	CHD5
chr1	6137152	6137535	6.79886	-5605	CHD5
chr1	6138357	6138916	27.5797	5467	CHD5
chr1	6143290	6143844	10.0596	537	CHD5
chr1	6147876	6148239	25.2461	-3954	CHD5
chr1	6151407	6152026	37.4947	-7613	CHD5
chr1	6153868	6154290	3.63731	-9975	CHD5
chr1	6157230	6158286	95.1603	-13654	CHD5
chr1	6159611	6160138	3.04562	-15771	CHD5
chr1	6161193	6161845	4.69574	-17415	CHD5
chr1	6168838	6169938	4.17167	10635	CHD5
chr1	6171468	6172177	12.2019	8200	CHD5
chr1	6173868	6174343	39.1176	5917	CHD5
chr1	6175716	6176041	3.75384	4144	CHD5
chr1	6176633	6177009	2.59893	3202	CHD5
chr1	6177868	6178272	3.55527	1953	CHD5
chr1	6178760	6179071	24.8291	1107	CHD5
chr1	6183080	6184216	13.2766	-3327	CHD5
chr1	6184280	6184839	4.63041	-4239	CHD5
chr1	6188082	6188768	13.9875	-8104	CHD5
chr1	6191736	6192082	8.74902	5848	ENSG00000285629
chr1	6198986	6200389	40.8725	-93	RPL22
chr1	6201247	6201826	29.3995	-695	RPL22
chr1	6204939	6206574	157.655	23	RNF207-AS1
chr1	6209809	6210927	88.8297	-534	RNF207
chr1	6211550	6212461	31.5344	-732	RNF207
chr1	6213196	6213974	20.7968	847	RNF207
chr1	6215711	6216343	3.70035	3289	RNF207
chr1	6218467	6219107	21.8434	4715	ICMT
chr1	6222647	6223001	5.71229	678	ICMT
chr1	6224481	6225553	81.7416	-1515	ICMT
chr1	6226568	6227127	3.78378	-3346	ICMT
chr1	6228898	6229282	4.466	-5588	ICMT
chr1	6234820	6236902	55.4501	103	ICMT
chr1	6238816	6239520	12.2427	1397	LINC00337
chr1	6244629	6245653	26.5526	962	HES3
chr1	6246471	6247305	35.9955	2709	HES3
chr1	6248456	6249247	39.527	4673	HES3
chr1	6249956	6250639	32.7792	6119	HES3
chr1	6253539	6255240	66.7182	6708	GPR153
chr1	6257617	6257942	4.48393	3318	GPR153
chr1	6258614	6260052	24.4789	1765	GPR153
chr1	6261119	6261842	7.60121	-383	GPR153
chr1	6262215	6262504	4.81509	-1262	GPR153
chr1	6264594	6265388	99.3061	-3893	GPR153
chr1	6266529	6267181	6.95643	-5757	GPR153
chr1	6270004	6270360	5.66922	-9084	GPR153
chr1	6271613	6272549	16.7117	-10983	GPR153
chr1	6272834	6273167	4.85081	-11903	GPR153
chr1	6274373	6275360	6.80343	-13769	GPR153
chr1	6276188	6277655	62.4882	-15824	GPR153
chr1	6280478	6281058	13.382	14736	ACOT7
chr1	6281673	6282217	5.39237	13559	ACOT7
chr1	6288172	6288505	30.1491	7165	ACOT7
chr1	6290535	6291292	5.64674	4590	ACOT7
chr1	6291727	6292331	55.6944	3475	ACOT7
chr1	6293794	6294185	6.63917	1514	ACOT7
chr1	6298782	6299172	3.46152	-3473	ACOT7
chr1	6300115	6300960	6.74599	-5034	ACOT7
chr1	6303912	6304912	8.60001	-8908	ACOT7
chr1	6305207	6305543	4.47409	-9871	ACOT7
chr1	6306546	6308165	5.06824	-11852	ACOT7
chr1	6311977	6312551	5.28325	-16760	ACOT7
chr1	6313168	6313568	8.76159	-17864	ACOT7
chr1	6316337	6317487	7.48277	-21408	ACOT7
chr1	6318312	6318655	3.38462	-22980	ACOT7
chr1	6320970	6321336	3.55527	-25649	ACOT7
chr1	6324407	6324803	35.6938	27644	ACOT7
chr1	6326336	6326658	1.58369	25752	ACOT7
chr1	6327109	6327511	4.52365	24939	ACOT7
chr1	6327801	6328139	5.20754	24279	ACOT7
chr1	6331549	6332060	7.12704	20444	ACOT7
chr1	6333609	6333890	3.17016	18499	ACOT7
chr1	6334926	6335364	1.92506	17104	ACOT7
chr1	6335768	6336139	2.15942	16295	ACOT7
chr1	6337209	6337839	2.58323	14725	ACOT7
chr1	6343365	6344443	122.433	8345	ACOT7
chr1	6351996	6354532	64.5442	-1015	ACOT7
chr1	6355748	6356149	3.10096	3395	ACOT7
chr1	6358160	6360532	84.1368	-2	ACOT7
chr1	6362641	6363604	7.69793	-2416	ACOT7
chr1	6368078	6368681	4.12668	-7673	ACOT7
chr1	6369062	6369354	3.09827	-8501	ACOT7
chr1	6371290	6371792	18.0494	-10834	ACOT7
chr1	6374203	6375422	29.9215	11000	ACOT7
chr1	6378112	6379193	35.379	7160	ACOT7
chr1	6385053	6386801	52.9256	-114	ACOT7
chr1	6392423	6394280	231.313	9	ACOT7
chr1	6396710	6397058	116.52	-3117	ACOT7
chr1	6399183	6399491	10.3193	-5570	ACOT7
chr1	6403690	6404447	5.54264	-10302	ACOT7
chr1	6404867	6405415	33.0889	-11374	ACOT7
chr1	6406210	6406682	5.80386	10185	HES2
chr1	6413988	6415640	45.2412	1817	HES2
chr1	6416960	6417292	68.4154	-495	HES2
chr1	6419569	6419950	5.78952	143	HES2
chr1	6420206	6420915	3.51599	-642	HES2
chr1	6423389	6424227	15.5797	862	HES2
chr1	6425582	6426368	72.4691	1187	ESPN
chr1	6427238	6428421	37.2464	2066	MIR4252
chr1	6428719	6429287	20.9335	893	MIR4252
chr1	6430659	6431363	34.8782	-1115	MIR4252
chr1	6432411	6433179	15.7971	-2899	MIR4252
chr1	6433798	6434606	13.4527	-3098	ESPN
chr1	6436721	6437082	16.1785	-398	ESPN
chr1	6437889	6438640	59.3553	697	ESPN
chr1	6439730	6440452	6.17785	-287	ESPN
chr1	6440482	6441210	18.1065	468	ESPN
chr1	6443418	6445813	34.0413	2390	ENSG00000231868
chr1	6446204	6446687	18.1291	560	ENSG00000231868
chr1	6447482	6447781	7.70571	281	ESPN
chr1	6448714	6449241	39.1216	-77	ESPN
chr1	6450625	6451663	20.1319	-173	ESPN
chr1	6453211	6453908	13.384	1843	ESPN
chr1	6456561	6456909	4.01519	-3773	ESPN
chr1	6457008	6457390	58.637	-3309	ESPN
chr1	6457758	6458109	13.3921	-2574	ESPN
chr1	6459876	6460196	3.81853	-472	ESPN
chr1	6460261	6460621	9.31266	-67	ESPN
chr1	6464505	6465379	32.1871	330	TNFRSF25
chr1	6465391	6465783	1.9473	43	TNFRSF25
chr1	6467115	6467737	7.62028	-1251	TNFRSF25
chr1	6468282	6468783	95.199	630	PLEKHG5
chr1	6469537	6470112	19.2381	-371	PLEKHG5
chr1	6472025	6472615	3.07445	-80	PLEKHG5
chr1	6472927	6473385	7.42085	-916	PLEKHG5
chr1	6474509	6475124	70.1791	680	PLEKHG5
chr1	6475393	6477154	55.8077	-777	PLEKHG5
chr1	6485882	6487203	54.2702	-589	PLEKHG5
chr1	6488814	6492125	69.8489	100	PLEKHG5
chr1	6492846	6493181	6.19533	-1318	PLEKHG5
chr1	6497383	6497885	71.6576	-210	PLEKHG5
chr1	6498770	6499214	3.30376	-1568	PLEKHG5
chr1	6499667	6500190	2.28873	-2505	PLEKHG5
chr1	6501334	6502039	20.6639	-4263	PLEKHG5
chr1	6502690	6503284	7.69529	3171	PLEKHG5
chr1	6505763	6506130	20.2725	211	PLEKHG5
chr1	6507972	6508375	3.77492	-2016	PLEKHG5
chr1	6509174	6511058	33.1734	-3958	PLEKHG5
chr1	6511531	6511896	5.17339	-5556	PLEKHG5
chr1	6512114	6512687	16.2787	-6243	PLEKHG5
chr1	6513280	6513922	4.11993	6408	PLEKHG5
chr1	6516924	6517235	2.01679	2929	PLEKHG5
chr1	6518661	6518986	10.7104	1185	PLEKHG5
chr1	6519699	6520496	3.89061	-24	PLEKHG5
chr1	6523136	6523864	10.3239	-3426	PLEKHG5
chr1	6526108	6526486	2.70652	-6223	PLEKHG5
chr1	6526616	6527230	61.8932	6462	NOL9
chr1	6528729	6529041	9.84599	4500	NOL9
chr1	6530215	6531056	9.10072	2749	NOL9
chr1	6531467	6532272	9.61218	1515	NOL9
chr1	6536465	6537294	13.2827	-3495	NOL9
chr1	6538457	6538786	1.40995	-2232	RNU6-731P
chr1	6539687	6540270	37.1067	-875	RNU6-731P
chr1	6547599	6548178	15.5712	-16	ENSG00000229519
chr1	6552398	6553399	2.36264	1601	NOL9
chr1	6553429	6554889	24.0725	341	NOL9
chr1	6556000	6556468	34.9664	925	TAS1R1
chr1	6561096	6561597	1.58369	6038	TAS1R1
chr1	6565037	6565985	45.7662	-5430	TAS1R1
chr1	6566067	6566795	3.4592	-4510	TAS1R1
chr1	6567167	6567551	3.78446	-3582	TAS1R1
chr1	6569700	6570013	27.272	-1084	TAS1R1
chr1	6571576	6571937	5.31649	816	TAS1R1
chr1	6572488	6572923	18.8204	1765	TAS1R1
chr1	6574041	6574502	3.68497	3331	TAS1R1
chr1	6574724	6575727	29.2922	4285	TAS1R1
chr1	6578537	6581402	108.21	-24	ZBTB48
chr1	6581917	6582552	12.8407	2147	ZBTB48
chr1	6587128	6587556	114.634	86	ZBTB48
chr1	6588250	6589338	20.5952	107	ZBTB48
chr1	6590132	6590668	3.13044	1713	ZBTB48
chr1	6591075	6592026	21.0923	2864	ZBTB48
chr1	6593226	6595166	63.9189	5509	ZBTB48
chr1	6600925	6603681	175.457	566	KLHL21
chr1	6612660	6614116	171.797	-343	PHF13
chr1	6619396	6619757	5.11954	-4970	KLHL21
chr1	6624757	6626035	82.581	166	THAP3
chr1	6628680	6629194	6.39991	542	THAP3
chr1	6631800	6633883	24.5013	4447	THAP3
chr1	6634205	6635252	18.7435	4801	DNAJC11
chr1	6635351	6635741	5.17184	3984	DNAJC11
chr1	6636441	6637044	21.9539	2787	DNAJC11
chr1	6638930	6639313	8.05813	408	DNAJC11
chr1	6639942	6640314	5.28595	-598	DNAJC11
chr1	6641829	6642220	19.7024	-2495	DNAJC11
chr1	6643929	6644480	1.99194	907	DNAJC11
chr1	6646152	6646958	47.7588	401	DNAJC11
chr1	6649213	6649570	35.6264	-2316	DNAJC11
chr1	6651960	6652648	9.6293	-5228	DNAJC11
chr1	6652803	6653191	6.83869	-5921	DNAJC11
chr1	6659375	6659848	2.72399	8598	DNAJC11
chr1	6662730	6663371	16.8294	5159	DNAJC11
chr1	6665069	6665833	6.83869	2759	DNAJC11
chr1	6669290	6669827	5.09962	-1349	DNAJC11
chr1	6671070	6671446	2.72399	-3048	DNAJC11
chr1	6695958	6696481	4.30674	5582	DNAJC11
chr1	6701115	6702352	39.9885	68	DNAJC11
chr1	6706596	6707030	5.67729	-4889	DNAJC11
chr1	6707333	6707874	4.8259	-5680	DNAJC11
chr1	6710736	6711017	6.28382	-8953	DNAJC11
chr1	6712672	6713050	2.72399	-10937	DNAJC11
chr1	6724139	6725095	31.7281	-20	LINC01672
chr1	6726019	6726404	18.844	1539	LINC01672
chr1	6728615	6728939	51.4246	4104	LINC01672
chr1	6738009	6738673	6.81824	13668	LINC01672
chr1	6739401	6739957	8.56441	15006	LINC01672
chr1	6741760	6742328	63.6544	17371	LINC01672
chr1	6746009	6746379	5.48469	21521	LINC01672
chr1	6747570	6748017	2.82864	-20160	ENSG00000284744
chr1	6752045	6752411	12.4647	-15726	ENSG00000284744
chr1	6756874	6757261	2.84813	-10886	ENSG00000284744
chr1	6758694	6759923	30.9131	-8645	ENSG00000284744
chr1	6763771	6764280	21.012	-3928	ENSG00000284744
chr1	6773456	6773795	6.83869	5672	ENSG00000284744
chr1	6777101	6777647	2.03971	7469	CAMTA1-DT
chr1	6779400	6779860	56.5531	5213	CAMTA1-DT
chr1	6784547	6785443	333.559	-152	CAMTA1-DT
chr1	6785855	6786140	6.38646	446	CAMTA1
chr1	6786818	6787214	1.70663	1464	CAMTA1
chr1	6790241	6790712	14.1974	4925	CAMTA1
chr1	6791620	6792194	3.4592	6355	CAMTA1
chr1	6795845	6796401	6.83869	10571	CAMTA1
chr1	6797115	6797453	39.1204	-9704	CAMTA1
chr1	6798529	6798882	2.84813	-8282	CAMTA1
chr1	6801998	6802528	2.72399	-4725	CAMTA1
chr1	6803203	6803757	7.67566	-3508	CAMTA1
chr1	6807598	6808394	12.3157	1008	CAMTA1
chr1	6810203	6810514	2.06844	3371	CAMTA1
chr1	6814255	6814615	2.18969	7447	CAMTA1
chr1	6815777	6816412	53.6059	-9015	CAMTA1
chr1	6822604	6823937	93.5247	-1839	CAMTA1
chr1	6830463	6830848	1.58369	3962	ENSG00000227950
chr1	6832301	6833098	12.9229	1918	ENSG00000227950
chr1	6836554	6836904	2.18969	-2111	ENSG00000227950
chr1	6838065	6838402	5.93457	-3616	ENSG00000227950
chr1	6840743	6841067	3.55527	-6287	ENSG00000227950
chr1	6859587	6860681	48.1665	7039	CAMTA1
chr1	6877935	6878493	3.4592	4158	CAMTA1
chr1	6882226	6882802	2.03971	8458	CAMTA1
chr1	6887042	6887490	10.4894	13210	CAMTA1
chr1	6890095	6890595	5.93188	16289	CAMTA1
chr1	6891369	6891966	1.40995	17612	CAMTA1
chr1	6893790	6894179	26.1342	19929	CAMTA1
chr1	6904338	6904955	8.62858	30591	CAMTA1
chr1	6907776	6908168	7.79881	33916	CAMTA1
chr1	6909950	6910686	7.77748	36262	CAMTA1
chr1	6912036	6912604	36.9073	38264	CAMTA1
chr1	6913297	6913794	5.78763	39490	CAMTA1
chr1	6920425	6920857	50.2385	46585	CAMTA1
chr1	6942917	6943237	31.8365	69021	CAMTA1
chr1	6955649	6956867	65.8755	58021	ENSG00000237365
chr1	6962489	6963121	28.4548	51474	ENSG00000237365
chr1	6968513	6968916	58.0077	45564	ENSG00000237365
chr1	6980705	6981412	139.045	33220	ENSG00000237365
chr1	6984470	6984812	1.40995	29638	ENSG00000237365
chr1	6998111	6998607	24.8527	15920	ENSG00000237365
chr1	7004491	7004870	46.1476	9598	ENSG00000237365
chr1	7010231	7010793	4.3216	3767	ENSG00000237365
chr1	7011952	7012494	35.6245	2056	ENSG00000237365
chr1	7020407	7020873	18.8293	-6361	ENSG00000237365
chr1	7021593	7021956	2.03971	-7496	ENSG00000237365
chr1	7026058	7026534	4.30674	-12017	ENSG00000237365
chr1	7051584	7051979	4.24185	-37503	ENSG00000237365
chr1	7056092	7056507	3.4592	-42021	ENSG00000237365
chr1	7061281	7061611	1.40995	-47167	ENSG00000237365
chr1	7068998	7069339	2.84813	-54890	ENSG00000237365
chr1	7070713	7071029	3.55527	-56592	ENSG00000237365
chr1	7085526	7086109	11.4669	-71539	ENSG00000237365
chr1	7097477	7098081	7.86327	-83500	ENSG00000237365
chr1	7099715	7100085	8.95954	-85621	ENSG00000237365
chr1	7103883	7104497	76.2582	-89911	ENSG00000237365
chr1	7115492	7116067	32.2995	-101501	ENSG00000237365
chr1	7117613	7118903	36.4967	-101102	RNU1-8P
chr1	7126865	7127226	1.58369	-92314	RNU1-8P
chr1	7143253	7143632	1.58369	-75917	RNU1-8P
chr1	7147446	7148369	26.1208	-71452	RNU1-8P
chr1	7148790	7149345	12.306	-70292	RNU1-8P
chr1	7149806	7150091	3.66821	-69411	RNU1-8P
chr1	7157327	7157907	18.8293	-61743	RNU1-8P
chr1	7164042	7164436	2.18969	-55121	RNU1-8P
chr1	7184030	7184409	5.93188	-35140	RNU1-8P
chr1	7189687	7190109	7.69887	-29462	RNU1-8P
chr1	7192385	7193037	2.03971	-26649	RNU1-8P
chr1	7202043	7202465	1.40995	-17106	RNU1-8P
chr1	7222929	7223402	26.0688	3806	RNU1-8P
chr1	7224273	7224966	34.3388	5260	RNU1-8P
chr1	7226321	7227221	43.4643	7411	RNU1-8P
chr1	7227832	7228199	1.6368	8656	RNU1-8P
chr1	7228947	7229431	27.5071	9829	RNU1-8P
chr1	7230070	7230603	29.9688	10977	RNU1-8P
chr1	7241476	7241905	3.4592	22331	RNU1-8P
chr1	7242704	7243185	2.84813	23585	RNU1-8P
chr1	7252865	7253247	5.62507	33696	RNU1-8P
chr1	7256560	7256842	60.7507	37341	RNU1-8P
chr1	7259886	7260247	5.06824	40707	RNU1-8P
chr1	7265582	7266865	264.992	46864	RNU1-8P
chr1	7277462	7278795	93.3109	58769	RNU1-8P
chr1	7278953	7279832	12.8266	60033	RNU1-8P
chr1	7294765	7295237	52.5481	-73941	CAMTA1-IT1
chr1	7299090	7301698	61.0864	-68548	CAMTA1-IT1
chr1	7303077	7303644	3.95641	-65581	CAMTA1-IT1
chr1	7305958	7306712	18.8293	-62607	CAMTA1-IT1
chr1	7312435	7312781	12.4647	-56334	CAMTA1-IT1
chr1	7313173	7313467	9.75152	-55622	CAMTA1-IT1
chr1	7332962	7333370	87.1685	-35776	CAMTA1-IT1
chr1	7336691	7337306	2.72399	-31943	CAMTA1-IT1
chr1	7340896	7341238	7.69887	-27875	CAMTA1-IT1
chr1	7343923	7344473	2.03971	-24744	CAMTA1-IT1
chr1	7353856	7354358	1.58369	-14835	CAMTA1-IT1
chr1	7363911	7364549	15.589	-4712	CAMTA1-IT1
chr1	7367367	7367883	8.38687	-1317	CAMTA1-IT1
chr1	7372836	7373427	17.7277	4190	CAMTA1-IT1
chr1	7374322	7374716	2.18969	5577	CAMTA1-IT1
chr1	7376095	7376978	28.2445	7595	CAMTA1-IT1
chr1	7378112	7378718	24.1135	9473	CAMTA1-IT1
chr1	7381802	7382422	2.84813	7307	CAMTA1-AS2
chr1	7384366	7384780	4.24185	4846	CAMTA1-AS2
chr1	7385542	7385899	9.46874	3698	CAMTA1-AS2
chr1	7386822	7387190	8.80324	2413	CAMTA1-AS2
chr1	7388233	7388865	1.50912	870	CAMTA1-AS2
chr1	7389222	7390081	43.7281	102	CAMTA1-AS2
chr1	7390335	7390833	10.4543	-830	CAMTA1-AS2
chr1	7401813	7403084	143.175	-12695	CAMTA1-AS2
chr1	7403726	7404378	28.6542	-14298	CAMTA1-AS2
chr1	7405801	7406350	16.3013	-16322	CAMTA1-AS2
chr1	7407089	7408775	47.503	-18178	CAMTA1-AS2
chr1	7409205	7409958	16.4045	-19828	CAMTA1-AS2
chr1	7411422	7411812	38.0555	-21863	CAMTA1-AS2
chr1	7416822	7417409	5.93188	24438	CAMTA1-AS1
chr1	7422717	7423196	2.84813	18597	CAMTA1-AS1
chr1	7424159	7424645	15.8779	17152	CAMTA1-AS1
chr1	7425405	7425793	4.30674	15955	CAMTA1-AS1
chr1	7426235	7426584	5.93188	15144	CAMTA1-AS1
chr1	7427253	7427588	60.7091	14133	CAMTA1-AS1
chr1	7437693	7438104	3.4592	3655	CAMTA1-AS1
chr1	7439417	7439789	2.84813	1951	CAMTA1-AS1
chr1	7447616	7448093	33.0253	-6301	CAMTA1-AS1
chr1	7451025	7451381	2.18969	-9649	CAMTA1-AS1
chr1	7458274	7458579	22.7494	-16873	CAMTA1-AS1
chr1	7459467	7459866	4.30674	-18113	CAMTA1-AS1
chr1	7461885	7462325	68.6366	-20551	CAMTA1-AS1
chr1	7465300	7465672	5.93457	-23932	CAMTA1-AS1
chr1	7470834	7471893	46.7321	-29810	CAMTA1-AS1
chr1	7473503	7473808	14.2849	-32102	CAMTA1-AS1
chr1	7479813	7480980	75.3259	-38843	CAMTA1-AS1
chr1	7484213	7484535	10.0989	-42820	CAMTA1-AS1
chr1	7484931	7485306	4.88721	-43565	CAMTA1-AS1
chr1	7488582	7489289	35.976	-47382	CAMTA1-AS1
chr1	7491274	7491811	23.7806	-49989	CAMTA1-AS1
chr1	7492026	7492336	2.73611	-50627	CAMTA1-AS1
chr1	7495039	7495384	3.55929	-53658	CAMTA1-AS1
chr1	7497350	7497847	54.5228	-56045	CAMTA1-AS1
chr1	7498032	7498856	10.7831	-56890	CAMTA1-AS1
chr1	7501883	7502234	4.47634	-60505	CAMTA1-AS1
chr1	7504427	7505028	3.4592	-63174	CAMTA1-AS1
chr1	7506769	7507268	2.03971	-65465	CAMTA1-AS1
chr1	7509352	7509808	24.4639	-68026	CAMTA1-AS1
chr1	7511476	7512308	52.0869	-70338	CAMTA1-AS1
chr1	7517549	7518168	5.06824	-76305	CAMTA1-AS1
chr1	7519639	7521577	47.2975	-79054	CAMTA1-AS1
chr1	7527837	7528149	5.93457	-86439	CAMTA1-AS1
chr1	7529126	7529418	5.09962	-87718	CAMTA1-AS1
chr1	7531312	7531820	50.427	-90012	CAMTA1-AS1
chr1	7536394	7536820	54.608	-95053	CAMTA1-AS1
chr1	7537728	7538809	13.1625	-96715	CAMTA1-AS1
chr1	7539513	7539936	5.93457	-98171	CAMTA1-AS1
chr1	7540184	7540547	43.8192	-98812	CAMTA1-AS1
chr1	7542916	7543268	5.38462	-101538	CAMTA1-AS1
chr1	7548930	7550926	141.13	-108374	CAMTA1-AS1
chr1	7554811	7555713	22.678	-113708	CAMTA1-AS1
chr1	7565256	7565777	50.7655	-123963	CAMTA1-AS1
chr1	7570182	7570835	64.6161	124335	ENSG00000270171
chr1	7572716	7573016	2.84813	121978	ENSG00000270171
chr1	7574300	7574860	67.15	120264	ENSG00000270171
chr1	7575663	7576218	9.42139	118903	ENSG00000270171
chr1	7578227	7578692	2.55675	116384	ENSG00000270171
chr1	7580790	7581149	2.72399	113874	ENSG00000270171
chr1	7582903	7583548	38.5757	111618	ENSG00000270171
chr1	7586851	7587165	36.6742	107836	ENSG00000270171
chr1	7595829	7596517	19.2631	98671	ENSG00000270171
chr1	7597177	7597896	64.2419	97307	ENSG00000270171
chr1	7609069	7609738	10.7831	85440	ENSG00000270171
chr1	7611024	7611404	1.58369	83630	ENSG00000270171
chr1	7612691	7613235	3.4592	81881	ENSG00000270171
chr1	7616973	7617549	26.1771	77583	ENSG00000270171
chr1	7618809	7619302	52.1094	75788	ENSG00000270171
chr1	7628498	7628988	58.1276	66101	ENSG00000270171
chr1	7630915	7631316	3.4592	63728	ENSG00000270171
chr1	7632295	7632808	46.2097	62292	ENSG00000270171
chr1	7634302	7634689	3.55527	60348	ENSG00000270171
chr1	7642080	7642620	11.8406	52494	ENSG00000270171
chr1	7646682	7646978	9.02679	48014	ENSG00000270171
chr1	7647128	7647759	22.2234	47400	ENSG00000270171
chr1	7648133	7648458	2.74857	46548	ENSG00000270171
chr1	7651618	7652538	20.287	42766	ENSG00000270171
chr1	7654538	7655903	122.672	39623	ENSG00000270171
chr1	7661235	7662275	5.09962	33089	ENSG00000270171
chr1	7662996	7663326	30.1715	31683	ENSG00000270171
chr1	7663609	7663943	4.30674	31068	ENSG00000270171
chr1	7664773	7665172	2.70785	29871	ENSG00000270171
chr1	7670023	7670370	6.76503	24647	ENSG00000270171
chr1	7671641	7672240	10.571	22903	ENSG00000270171
chr1	7677701	7678341	45.6568	16823	ENSG00000270171
chr1	7679835	7680167	8.51589	14843	ENSG00000270171
chr1	7681278	7681875	25.8913	13267	ENSG00000270171
chr1	7682019	7682380	1.39849	12644	ENSG00000270171
[truncated: 354,083+ more rows]

## Sheet: Sheet2
HCT15-shCtrl vs HCT15-shFOXP4 Differential Peaks
Seq names	Start	End	Peak Score	Distance To TSS	Gene Name
chr1	10003	10604	2985.6	-1565	DDX11L1
chr1	15467	15780	4.56159	1812	MIR6859-1
chr1	17450	17846	2.61099	-212	MIR6859-1
chr1	24616	25005	2.94436	-4743	MIR1302-2HG
chr1	28965	29387	17.7332	-378	MIR1302-2HG
chr1	38300	39121	16.9505	-2630	FAM138A
chr1	39579	39985	18.62	-3701	FAM138A
chr1	104790	105279	5.93457	-13930	ENSG00000239945
chr1	118256	118730	1.58369	2439	ENSG00000238009
chr1	131135	131529	9.27728	307	CICP27
chr1	133973	134374	3.54763	-451	ENSG00000238009
chr1	136374	136997	5.69296	-791	ENSG00000268903
chr1	137246	137824	11.0509	430	ENSG00000269981
chr1	158275	158765	47.3106	-633	RNU6-1100P
chr1	167522	168071	2.84813	970	ENSG00000241860
chr1	170983	171319	2.72399	-1911	ENSG00000241860
chr1	177390	178077	22.326	-3872	ENSG00000241860
chr1	180120	181098	596.382	-2087	DDX11L17
chr1	186192	186724	22.8669	1500	MIR6859-2
chr1	189084	190006	6.49111	-1587	MIR6859-2
chr1	191531	191995	2.65553	3648	WASH9P
chr1	199254	200474	182.705	-4453	WASH9P
chr1	201395	202050	292.648	-6312	WASH9P
chr1	202843	203219	61.8965	-7620	WASH9P
chr1	259123	259460	6.79886	-268	ENSG00000228463
chr1	267737	268077	7.77748	909	ENSG00000228463
chr1	367166	367556	3.38742	1089	ENSG00000237094
chr1	371888	372234	5.67544	-3611	ENSG00000237094
chr1	382903	383274	11.4882	-3117	ENSG00000237094
chr1	430021	430703	78.0281	-9508	WBP1LP7
chr1	432781	434419	50.5373	-6270	WBP1LP7
chr1	492509	493393	6.56275	290	ENSG00000250575
chr1	516867	517357	85.2621	113	ENSG00000237094
chr1	526118	526632	3.55527	-3447	ENSG00000237094
chr1	528981	529388	4.24185	-6257	ENSG00000237094
chr1	586168	586778	9.58691	-1156	ENSG00000235146
chr1	597126	597728	10.8124	1124	ENSG00000230021
chr1	597745	598058	2.84813	649	ENSG00000230021
chr1	606598	607211	221.407	5908	ENSG00000230021
chr1	609074	609412	2.06738	3570	ENSG00000230021
chr1	610463	610862	5.63249	2150	ENSG00000230021
chr1	611271	612074	9.61784	1140	ENSG00000230021
chr1	629328	629997	1332.11	23	MTND2P28
chr1	630767	631175	515.22	-103	MTCO1P12
chr1	631887	632647	1271.26	146	ENSG00000278791
chr1	633432	634119	9205.05	80	MTATP6P1
chr1	645811	646194	2.18969	11627	MTCO3P12
chr1	665716	666445	72.3111	-8761	WBP1LP6
chr1	669004	670004	9.4865	-5338	WBP1LP6
chr1	676614	676913	2.03971	1922	WBP1LP6
chr1	722962	723365	2.62606	1072	CICP3
chr1	725248	725617	1.893	-869	ENSG00000230021
chr1	726942	728299	10.6492	-3057	ENSG00000230021
chr1	728891	729241	7.84179	3146	ENSG00000230021
chr1	729637	730183	4.00029	2302	ENSG00000230021
chr1	733079	734490	8.47299	-721	ENSG00000230021
chr1	738012	738919	5.45439	-5402	ENSG00000230021
chr1	740490	740852	5.93457	-7607	ENSG00000230021
chr1	744076	744417	2.18969	-11183	ENSG00000230021
chr1	768468	769048	4.24185	5522	ENSG00000228327
chr1	769401	770033	1.84731	4563	ENSG00000228327
chr1	771761	773319	7.66866	1740	ENSG00000228327
chr1	778221	780019	95.6153	148	LINC01409
chr1	819933	821122	10.6823	-2816	ENSG00000230092
chr1	821638	823122	19.7389	-2758	LINC01128
chr1	826713	828101	43.975	115	LINC00115
chr1	837921	838582	6.83869	6635	LINC01128
chr1	841659	842018	1.78493	-9509	LINC01128
chr1	844298	844664	4.16055	-6867	LINC01128
chr1	845386	845771	2.72399	-5769	LINC01128
chr1	847162	847513	4.24185	-4010	LINC01128
chr1	853750	854307	4.35312	2681	LINC01128
chr1	855021	855376	5.93188	3851	LINC01128
chr1	858777	859111	2.49254	-1282	ENSG00000288531
chr1	861243	861552	2.08368	1171	ENSG00000288531
chr1	866018	866425	8.5627	3979	FAM41C
chr1	869305	870006	8.63135	545	FAM41C
chr1	876344	877007	12.8922	126	FAM41C
chr1	877038	877785	8.74902	-178	ENSG00000283040
chr1	888443	889106	2.18969	-11541	ENSG00000283040
chr1	899586	900041	2.92853	-5020	ENSG00000272438
chr1	903331	903844	3.4592	-1246	ENSG00000272438
chr1	903950	904573	3.93625	-572	ENSG00000272438
chr1	906771	907957	140.185	2530	ENSG00000272438
chr1	910595	911954	34.2864	-160	ENSG00000230699
chr1	916683	917034	3.56649	1675	LINC02593
chr1	917948	918266	1.58369	427	LINC02593
chr1	919771	920379	7.8955	-383	LINC02593
chr1	920689	922835	1067	-746	LINC02593
chr1	923263	923812	8.82516	-385	SAMD11
chr1	927146	927496	5.37273	1379	SAMD11
chr1	928252	928566	2.75769	-1903	SAMD11
chr1	929811	930147	2.17597	-333	SAMD11
chr1	930526	931501	9.75556	702	SAMD11
chr1	931756	932635	5.96992	1884	SAMD11
chr1	933102	933633	5.84087	3056	SAMD11
chr1	936806	937182	10.21	-2281	SAMD11
chr1	938009	939753	28.7864	-394	SAMD11
chr1	939767	942010	12.7237	-187	SAMD11
chr1	943504	943836	603.903	1504	SAMD11
chr1	944476	944930	895.767	859	NOC2L
chr1	945315	946842	7.5751	-517	NOC2L
chr1	947680	948279	11.994	-920	NOC2L
chr1	950454	951245	9.02014	-3790	NOC2L
chr1	951562	952396	5.84766	-4919	NOC2L
chr1	952509	953628	6.2834	5389	NOC2L
chr1	958536	959855	44.8412	60	NOC2L
chr1	960369	961168	5.87971	185	KLHL17
chr1	965961	967504	1017.25	231	PLEKHN1
chr1	972905	973985	11.7058	-67	PLEKHN1
chr1	975603	976520	30.2718	579	PERM1
chr1	977099	977627	40.7715	-722	PERM1
chr1	978332	980647	31.0587	1539	PERM1
chr1	981497	982127	53.6774	281	PERM1
chr1	982313	982691	5.35324	-409	PERM1
chr1	982714	983062	3.60289	-795	PERM1
chr1	984068	984465	18.3057	-2174	PERM1
chr1	993474	994131	658.506	4248	ENSG00000272512
chr1	995589	998243	1328.65	1135	ENSG00000272512
chr1	999624	1000876	1194.38	-78	HES4
chr1	1005172	1007360	1556.11	1963	ENSG00000231702
chr1	1012931	1014658	81.7676	298	ISG15
chr1	1019242	1020655	828.914	-171	AGRN
chr1	1020807	1022148	405.57	1355	AGRN
chr1	1024094	1025318	48.6871	4583	AGRN
chr1	1030123	1031984	11.0517	-3052	AGRN
chr1	1032369	1033003	558.735	-1420	AGRN
chr1	1038264	1039334	12.2967	3932	AGRN
chr1	1043781	1044510	10.5436	-1253	AGRN
chr1	1045525	1046017	10.4025	372	AGRN
chr1	1046428	1047708	373.649	-133	AGRN
chr1	1050662	1051442	10.4954	-934	AGRN
chr1	1051902	1053419	843.161	675	AGRN
chr1	1055246	1056071	295.716	626	ENSG00000242590
chr1	1058148	1059676	619.023	-775	ENSG00000217801
chr1	1063298	1064796	230.441	-448	ENSG00000217801
chr1	1066929	1067474	504.993	2684	ENSG00000217801
chr1	1068739	1070416	47.8812	4728	RNF223
chr1	1073589	1075258	901.816	-118	RNF223
chr1	1079352	1080523	1388.12	4134	C1orf159
chr1	1081441	1081727	2.18969	2488	C1orf159
chr1	1085955	1088038	13.5077	639	C1orf159
chr1	1088906	1089880	3.64761	-1757	C1orf159
chr1	1090185	1090571	5.29824	1699	C1orf159
chr1	1091453	1092092	3.55126	304	C1orf159
chr1	1100535	1100863	1.69416	3114	ENSG00000285812
chr1	1103619	1104272	6.45979	2181	C1orf159
chr1	1104936	1105338	3.90317	990	C1orf159
chr1	1106776	1107129	6.63596	-826	C1orf159
chr1	1107594	1108216	138.633	-1778	C1orf159
chr1	1114831	1115395	661.837	968	C1orf159
chr1	1115824	1116994	70.747	-48	C1orf159
chr1	1121814	1122335	4.82559	-5714	C1orf159
chr1	1123252	1123960	7.89467	-7245	C1orf159
chr1	1124209	1125686	483.984	-8587	C1orf159
chr1	1132164	1132717	6.87704	-4576	LINC01342
chr1	1134343	1134631	3.12749	-2530	LINC01342
chr1	1141711	1143777	21.1292	5727	LINC01342
chr1	1144304	1145875	6.89531	8073	LINC01342
chr1	1149674	1150928	23.9741	13284	LINC01342
chr1	1153358	1153770	6.29585	-13540	MIR200B
chr1	1156429	1156775	858.622	-10502	MIR200B
chr1	1157234	1158792	1157.42	-9091	MIR200B
chr1	1159650	1160008	9.25311	-7275	MIR200B
chr1	1164715	1165576	9.4995	-1958	MIR200B
chr1	1166087	1166977	7.23474	-572	MIR200B
chr1	1167537	1167890	5.09962	-149	MIR200A
chr1	1171131	1171706	6.01359	2062	ENSG00000272141
chr1	1175931	1176548	10.5672	2342	TTLL10
chr1	1179744	1180268	675.567	309	TTLL10
chr1	1181813	1183407	29.3016	2073	TTLL10
chr1	1186733	1187124	4.42961	1893	TTLL10
chr1	1189581	1189992	5.92305	4751	TTLL10
chr1	1197708	1198108	8.52425	7772	TNFRSF18
chr1	1198671	1198973	1.45188	6858	TNFRSF18
chr1	1201758	1202454	128.453	3574	TNFRSF18
chr1	1202896	1203273	2.08907	2595	TNFRSF18
chr1	1206134	1207120	9.37106	-35	TNFRSF18
chr1	1207929	1208826	25.0191	-1786	TNFRSF18
chr1	1210087	1210396	3.76342	3256	TNFRSF4
chr1	1214060	1214372	7.95956	-63	TNFRSF4
chr1	1215907	1216596	6.79886	-2099	TNFRSF4
chr1	1217693	1218263	14.1093	2315	SDF4
chr1	1218751	1219327	7.75597	1254	SDF4
chr1	1222080	1223246	20.3514	-1312	SDF4
chr1	1225298	1225924	4.86471	2985	SDF4
chr1	1229986	1230308	3.14266	-1551	SDF4
chr1	1230406	1232782	262.173	374	SDF4
chr1	1237186	1239093	39.0706	5018	C1QTNF12
chr1	1241863	1242238	7.48099	1107	C1QTNF12
chr1	1242324	1244586	8.02043	8	C1QTNF12
chr1	1249202	1249571	5.82151	1947	ENSG00000260179
chr1	1250084	1250440	13.6213	1072	ENSG00000260179
chr1	1253330	1253773	7.27953	-2218	ENSG00000260179
chr1	1255588	1255954	3.95092	564	UBE2J2
chr1	1258603	1259411	18.5494	-2672	UBE2J2
chr1	1259514	1259857	3.73232	-3351	UBE2J2
chr1	1260445	1261191	12.0711	2751	UBE2J2
chr1	1267025	1267670	9.78739	-3779	UBE2J2
chr1	1268394	1268732	504.122	4908	UBE2J2
chr1	1272935	1274575	63.917	-29	UBE2J2
chr1	1280658	1281310	9.75152	-240	SCNN1D
chr1	1281591	1282785	17.1484	24	SCNN1D
chr1	1283602	1284029	7.33152	1652	SCNN1D
chr1	1284452	1285672	25.3145	-2047	SCNN1D
chr1	1288376	1288918	78.1869	1538	SCNN1D
chr1	1290136	1290548	6.73225	3233	SCNN1D
chr1	1291026	1292478	37.8741	3256	ACAP3
chr1	1295434	1296263	7.45371	321	MIR6726
chr1	1297209	1298235	11.7635	519	ACAP3
chr1	1298863	1299386	16.9823	-170	ACAP3
chr1	1299937	1300422	14.7388	-563	ACAP3
chr1	1300459	1300922	675.883	-1074	ACAP3
chr1	1304919	1306653	21.3332	143	ACAP3
chr1	1307293	1309871	649.36	-15	PUSL1
chr1	1310482	1311026	963.81	-1145	ACAP3
chr1	1314671	1314982	3.25734	-163	INTS11
chr1	1318005	1319195	47.0163	89	ENSG00000240731
chr1	1324284	1325774	998.115	-212	CPTP
chr1	1327727	1328660	7.83671	2953	CPTP
chr1	1330755	1331388	6.94483	-208	TAS1R3
chr1	1332368	1333794	25.7266	1801	TAS1R3
chr1	1335010	1335445	13.6106	3948	TAS1R3
chr1	1335775	1336264	561.505	3402	DVL1
chr1	1336974	1338550	831.497	1660	DVL1
chr1	1338660	1339167	583.484	508	DVL1
chr1	1343083	1343368	502.387	-2861	DVL1
chr1	1344578	1345610	289.618	3861	DVL1
chr1	1347771	1348564	1042.37	787	DVL1
chr1	1349377	1349959	22.0776	-250	DVL1
chr1	1350041	1351375	24.3438	-1290	DVL1
chr1	1351901	1352620	4.79131	1986	MXRA8
chr1	1353110	1354048	12.4116	668	MXRA8
chr1	1359496	1360814	14.3747	-1361	MXRA8
chr1	1366003	1366843	4.55374	-4646	MXRA8
chr1	1371677	1372239	22.6133	3186	AURKAIP1
chr1	1374812	1375957	100.943	-178	AURKAIP1
chr1	1376295	1376731	5.89458	-1306	AURKAIP1
chr1	1381668	1382666	8.82445	3501	NDUFB4P8
chr1	1383539	1383963	2.88511	4962	CCNL2
chr1	1386982	1387562	5.75509	1441	CCNL2
chr1	1389176	1390088	11.1795	-919	CCNL2
chr1	1398069	1398681	6.47156	-9	CCNL2
chr1	1399010	1401099	80.4059	220	MRPL20-AS1
chr1	1406421	1407944	31.6998	52	MRPL20
chr1	1415364	1416041	15.8104	-4542	ENSG00000225905
chr1	1418714	1419082	3.54763	-1347	ENSG00000225905
chr1	1421436	1422117	6.41776	-8	ANKRD65
chr1	1425400	1426088	4.51743	-127	TMEM88B
chr1	1426421	1427489	6.67935	1084	TMEM88B
chr1	1431175	1431520	3.52483	495	LINC01770
chr1	1431533	1433604	688.285	-726	LINC01770
chr1	1435558	1435904	12.0356	-4	VWA1
chr1	1437608	1438740	16.0378	2439	VWA1
chr1	1440794	1441762	31.7789	5543	VWA1
chr1	1444833	1445302	4.80721	-4621	ATAD3C
chr1	1447259	1447625	3.27342	-2247	ATAD3C
chr1	1452654	1453615	3.89487	3221	ATAD3C
chr1	1455745	1456379	527.766	6148	ATAD3C
chr1	1456517	1457207	4.47649	-5621	ATAD3C
chr1	1459369	1459684	5.00065	-2956	ATAD3C
chr1	1462579	1462957	7.43468	285	ATAD3C
chr1	1463118	1463492	5.64076	822	ATAD3C
chr1	1465952	1466296	3.41754	3641	ATAD3C
chr1	1471214	1473174	736.564	410	ATAD3B
chr1	1478435	1478914	8.85417	-374	ATAD3B
chr1	1479380	1480739	16.3863	1011	ATAD3B
chr1	1481887	1482523	384.061	-1280	ATAD3B
chr1	1484937	1485532	17.8353	666	ATAD3B
chr1	1486458	1487583	6.71942	2452	ATAD3B
chr1	1491104	1491398	5.69334	6682	ATAD3B
chr1	1493000	1493494	3.83124	8678	ATAD3B
chr1	1494403	1495910	13.3046	-8093	ENSG00000284740
chr1	1496264	1497147	15.9907	-6544	ENSG00000284740
chr1	1504809	1505718	87.8401	-407	ENSG00000284740
chr1	1509224	1509819	559.402	-2640	ATAD3A
chr1	1510916	1513326	96.0141	-41	ATAD3A
chr1	1518820	1519972	9.81884	1775	ATAD3A
chr1	1523773	1525105	16.6751	484	ATAD3A
chr1	1526438	1526754	2.84813	2641	ATAD3A
chr1	1526765	1527080	2.89179	2968	ATAD3A
chr1	1529049	1529702	9.9153	5421	ATAD3A
chr1	1532989	1533677	10.8595	7017	TMEM240
chr1	1534305	1535152	5.42137	5621	TMEM240
chr1	1535750	1536147	5.67257	4401	TMEM240
chr1	1536464	1536778	588.377	3729	TMEM240
chr1	1537637	1538186	5.25286	2438	TMEM240
chr1	1538296	1538673	5.20473	1865	TMEM240
chr1	1541105	1541457	3.56018	-657	TMEM240
chr1	1542736	1544916	23.6145	2661	SSU72
chr1	1548428	1548936	6.23481	-2195	SSU72
chr1	1550683	1551641	695.722	-4675	SSU72
chr1	1554581	1555786	53.1232	-8697	SSU72
chr1	1561844	1562860	20.338	-11750	ENSG00000215014
chr1	1568690	1569338	9.36813	-5088	ENSG00000215014
chr1	1574146	1576108	93.063	152	ENSG00000215014
chr1	1583378	1583877	6.70414	281	ENSG00000274481
chr1	1594468	1595854	7.38021	4974	FNDC10
chr1	1597502	1598312	25.1113	2228	FNDC10
chr1	1604632	1606709	18.9956	5357	ENSG00000286989
chr1	1614886	1616226	869.023	26	MIB2
chr1	1617930	1618374	563.393	575	MIB2
chr1	1621911	1622291	4.53378	-1021	MIB2
chr1	1627176	1628987	2594.46	-407	MIB2
chr1	1634435	1635201	594.025	578	MMP23B
chr1	1635902	1636213	185.718	1818	MMP23B
chr1	1636845	1637672	8.08981	3019	MMP23B
chr1	1638302	1638694	11.5048	4258	MMP23B
chr1	1639799	1641334	315.062	6327	MMP23B
chr1	1645645	1646396	5.28727	11781	MMP23B
chr1	1646466	1646827	6.03383	12325	CDK11B
chr1	1647209	1647702	6.17117	11516	CDK11B
chr1	1647955	1648304	5.06935	10842	CDK11B
chr1	1651178	1652140	22.4608	7313	CDK11B
chr1	1655730	1656155	839.042	3029	CDK11B
chr1	1658228	1659634	88.9002	41	CDK11B
chr1	1664546	1665074	12.0991	5329	SLC35E2B
chr1	1665535	1666083	11.9387	4330	SLC35E2B
chr1	1670181	1670994	7.80542	-449	SLC35E2B
chr1	1676190	1676795	320.619	3218	ENSG00000269737
chr1	1678011	1679123	16.7495	5292	ENSG00000269737
chr1	1686228	1687220	71.4682	5985	SLC35E2B
chr1	1692351	1693884	384.09	-323	SLC35E2B
chr1	1702295	1703356	327.381	1290	CDK11A
chr1	1704093	1704584	3.71814	-86	CDK11A
chr1	1706277	1707691	8.67072	577	CDK11A
chr1	1707821	1708385	5.32857	128	CDK11A
chr1	1711715	1712385	504.923	-3174	CDK11A
chr1	1715230	1715807	10.8153	6136	CDK11A
chr1	1717642	1718291	18.0097	3688	CDK11A
chr1	1723931	1724832	128.609	-25	CDK11A
chr1	1730291	1730821	13.617	-1998	ENSG00000227775
chr1	1738564	1739653	299.066	448	SLC35E2A
chr1	1745699	1747150	1303.62	-433	SLC35E2A
chr1	1753208	1754262	5.71325	648	NADK
chr1	1758492	1760292	79.2904	-817	NADK
chr1	1763484	1763765	3.63689	-5050	NADK
chr1	1769885	1770348	8.6962	8302	NADK
chr1	1778029	1779683	92.0843	-66	NADK
chr1	1782664	1783347	7.00311	-2549	NADK
chr1	1788825	1789189	168.393	5190	GNB1
chr1	1791108	1791630	2.38848	2828	GNB1
chr1	1792797	1793886	9.63358	855	GNB1
chr1	1794904	1795290	4.06429	-900	GNB1
chr1	1796359	1796906	7.63353	-2436	GNB1
chr1	1797807	1798762	7.89936	-4088	GNB1
chr1	1804543	1805453	15.1416	-10801	GNB1
chr1	1812422	1812828	6.71089	5761	GNB1
chr1	1814683	1815107	3.4592	3491	GNB1
chr1	1815290	1816002	13.7897	2740	GNB1
chr1	1822344	1823068	12.5676	2848	GNB1
chr1	1824818	1825116	1.83741	587	GNB1
chr1	1826226	1827620	11.3704	-1369	GNB1
chr1	1831289	1831672	3.47416	804	GNB1
chr1	1832321	1833070	9.95238	-411	GNB1
chr1	1833186	1833528	5.06824	-1072	GNB1
chr1	1835764	1836451	4.98727	-3823	GNB1
chr1	1836840	1837487	8.19001	-4879	GNB1
chr1	1838075	1838505	3.02924	-6005	GNB1
chr1	1841562	1841908	5.92504	-9450	GNB1
chr1	1843005	1843364	2.99045	-10900	GNB1
chr1	1846517	1847582	17.9385	-14765	GNB1
chr1	1852644	1853172	5.72049	-20623	GNB1
chr1	1855575	1855866	2.70326	-23436	GNB1
chr1	1855906	1856489	854.869	-23913	GNB1
chr1	1858565	1859587	44.56	-26791	GNB1
chr1	1869261	1869612	7.80031	20964	GNB1
chr1	1871667	1872472	4.41193	18331	GNB1
chr1	1873901	1874301	6.01204	16300	GNB1
chr1	1874850	1875335	9.35618	15308	GNB1
chr1	1876033	1876751	6.34285	14009	GNB1
chr1	1882881	1884191	44.1007	6865	GNB1
chr1	1889557	1889882	4.33435	681	GNB1
chr1	1890816	1892172	94.4641	23	ENSG00000231050
chr1	1894283	1895042	21.4066	3192	ENSG00000231050
chr1	1897093	1897648	14.7444	5900	ENSG00000231050
chr1	1899854	1900214	3.36694	8563	ENSG00000231050
chr1	1906128	1906997	14.6844	-8545	CALML6
chr1	1907457	1907850	4.01706	-7454	CALML6
chr1	1908531	1909664	54.7805	-6010	CALML6
chr1	1918886	1919893	868.267	-111	TMEM52
chr1	1924862	1926140	13.8444	1902	CFAP74
chr1	1927398	1927938	375.376	261	CFAP74
chr1	1929982	1930366	4.14676	-2245	CFAP74
chr1	1931879	1932388	2.75157	-4205	CFAP74
chr1	1937780	1938513	14.9319	-10218	CFAP74
chr1	1940350	1940861	538.036	-12677	CFAP74
chr1	1940927	1941252	1.71644	-13161	CFAP74
chr1	1943371	1944360	11.8956	-15937	CFAP74
chr1	1946831	1947247	3.27995	13067	CFAP74
chr1	1957272	1957849	6.14069	2545	CFAP74
chr1	1957922	1958273	9.80349	2008	CFAP74
chr1	1959587	1960599	42.0417	13	CFAP74
chr1	1962604	1962991	3.38297	-2690	CFAP74
chr1	1967920	1968555	7.63377	-8130	CFAP74
chr1	1968890	1969880	46.2239	-9277	CFAP74
chr1	1970704	1971052	7.52727	-10770	CFAP74
chr1	1974493	1975084	4.39186	-14681	CFAP74
chr1	1977527	1978713	12.9229	12809	CFAP74
chr1	1979341	1979779	4.35526	11369	CFAP74
chr1	1980440	1980789	2.72399	10314	CFAP74
chr1	1984932	1985569	10.4584	5678	CFAP74
chr1	1986764	1987256	2.72399	3919	CFAP74
chr1	1989163	1989481	3.99915	1607	CFAP74
chr1	1991841	1992149	5.09962	-1066	CFAP74
chr1	1997731	1998062	4.02152	5817	CFAP74
chr1	2000936	2001651	5.93457	2420	CFAP74
chr1	2001990	2002450	4.30674	1494	CFAP74
chr1	2004269	2004688	3.55527	-642	CFAP74
chr1	2005738	2006078	2.18969	-2071	CFAP74
chr1	2009927	2010507	9.75152	5313	ENSG00000233542
chr1	2015306	2015660	3.89758	47	ENSG00000233542
chr1	2020491	2021003	4.54685	1263	GABRD
chr1	2024716	2025103	5.34987	-436	GABRD
chr1	2027329	2028549	7.58376	310	GABRD
chr1	2028826	2029406	5.56245	197	GABRD
chr1	2029830	2030185	3.87399	1089	GABRD
chr1	2031824	2032157	538.473	3072	GABRD
chr1	2036177	2036670	5.88005	7505	GABRD
chr1	2041471	2041799	6.42887	8016	ENSG00000226969
chr1	2043968	2044476	3.06432	5429	ENSG00000226969
chr1	2049367	2050665	135.619	54	ENSG00000226969
chr1	2059552	2059858	6.24584	4026	PRKCZ
chr1	2060323	2062004	4.60933	5485	PRKCZ
chr1	2069358	2069819	4.31567	-3873	PRKCZ
chr1	2071670	2073301	17.5298	-976	PRKCZ
chr1	2084992	2085631	3.79436	3064	PRKCZ
chr1	2086197	2086762	4.90057	4232	PRKCZ
chr1	2088148	2088770	16.2864	6211	PRKCZ
chr1	2093381	2094235	22.3505	-10908	PRKCZ
chr1	2098062	2098404	4.32889	-6483	PRKCZ
chr1	2103207	2103496	5.75187	-1364	PRKCZ
chr1	2104178	2104954	4.74334	-150	PRKCZ
chr1	2107547	2108789	16.257	3429	PRKCZ
chr1	2109964	2110602	636.628	-1371	PRKCZ
chr1	2112938	2113318	12.144	1474	PRKCZ
chr1	2121384	2122002	11.5939	5488	PRKCZ
chr1	2124917	2125476	5.71847	-8441	PRKCZ
chr1	2125522	2126105	6.80802	-7824	PRKCZ
chr1	2127633	2128571	10.1431	-5536	PRKCZ
chr1	2136901	2138222	41.938	2300	PRKCZ
chr1	2139882	2140264	2.55102	-4378	PRKCZ
chr1	2147536	2148357	130.172	2560	PRKCZ
chr1	2151199	2152690	7.22663	6558	PRKCZ
chr1	2158401	2158753	3.27672	-10271	PRKCZ
chr1	2160256	2161524	14.3467	-7958	PRKCZ
chr1	2161557	2161841	6.00364	-7149	PRKCZ
chr1	2163135	2163551	5.48963	-5505	PRKCZ
chr1	2165415	2165867	4.78088	-3207	PRKCZ
chr1	2170102	2171273	1594.54	1713	PRKCZ
chr1	2174240	2174700	10.039	5495	PRKCZ
chr1	2178347	2179188	12.9747	5107	PRKCZ-AS1
chr1	2179832	2180202	926.977	3858	PRKCZ-AS1
chr1	2181051	2181617	6.55425	2541	PRKCZ-AS1
chr1	2182122	2182528	5.07839	1550	PRKCZ-AS1
chr1	2189194	2190332	61.3322	4345	FAAP20
chr1	2194747	2195410	503.259	-304	FAAP20
chr1	2198724	2199895	596.615	597	FAAP20
chr1	2204484	2205502	539.969	-1111	FAAP20
chr1	2208301	2208806	4.26103	-821	FAAP20
chr1	2212337	2213275	53.2627	-86	FAAP20
chr1	2214595	2215741	27.2715	-2448	FAAP20
chr1	2216526	2216956	3.33499	-4021	FAAP20
chr1	2227682	2228023	54.3317	-466	SKI
chr1	2229125	2230048	15.2516	1268	SKI
chr1	2231608	2231899	6.81896	-725	SKI
chr1	2233422	2233960	3.76866	1212	SKI
chr1	2237469	2238610	684.932	5561	SKI
chr1	2240121	2240410	9.33149	-7730	SKI
chr1	2240455	2241216	8.43415	-7160	SKI
chr1	2241745	2242466	4.66994	-5890	SKI
chr1	2247299	2248230	5.26999	-231	SKI
chr1	2248715	2249063	5.19896	893	SKI
chr1	2249216	2250119	7.64407	1672	SKI
chr1	2254037	2254376	10.9421	6211	SKI
chr1	2255259	2256597	808.601	7932	SKI
chr1	2269279	2271427	14.242	22357	SKI
chr1	2271662	2272719	6.77881	24195	SKI
chr1	2277631	2280255	50.2338	-24703	SKI
chr1	2284720	2285275	2.31248	-18648	SKI
chr1	2289837	2290751	6.604	-13352	SKI
chr1	2293154	2293738	4.33409	-10200	SKI
chr1	2294190	2294572	2.21517	-9265	SKI
chr1	2296256	2296817	464.883	-7109	SKI
chr1	2297645	2298429	5.41829	-5609	SKI
chr1	2299913	2300479	7.14103	-3450	SKI
chr1	2301016	2301479	3.6714	-2398	SKI
chr1	2302512	2303884	10.2955	-448	SKI
chr1	2311139	2312423	74.1762	-3259	ENSG00000287356
chr1	2314255	2315271	23.6257	-277	ENSG00000287356
chr1	2316510	2317315	10.4025	1873	ENSG00000287356
chr1	2321924	2322745	8.81545	4358	ENSG00000272161
chr1	2327741	2328165	2.03971	-1260	ENSG00000272161
chr1	2329198	2330433	21.2694	-3123	ENSG00000272161
chr1	2333106	2333803	6.65075	-6762	ENSG00000272161
chr1	2337277	2337662	5.74837	-10777	ENSG00000272161
chr1	2339025	2339388	6.76951	-12514	ENSG00000272161
chr1	2339646	2340287	15.8172	11890	ENSG00000269896
chr1	2343447	2344589	7.21276	7839	ENSG00000269896
chr1	2344682	2345217	2.64882	6907	ENSG00000269896
chr1	2345899	2346280	2.03282	5767	ENSG00000269896
chr1	2346642	2347546	5.64394	4763	ENSG00000269896
chr1	2356566	2357177	6.41818	-4052	ENSG00000269896
chr1	2357691	2358052	6.10098	-5052	ENSG00000269896
chr1	2358597	2359271	4.0773	4694	ENSG00000272420
chr1	2359644	2360687	5.98755	3462	ENSG00000272420
chr1	2371002	2371581	519.599	4586	MORN1
chr1	2372055	2372998	23.8676	3351	MORN1
chr1	2373281	2374337	9.37243	2069	MORN1
chr1	2376590	2376968	2.05675	-901	MORN1
chr1	2381590	2382711	289.056	2970	MORN1
chr1	2390947	2392415	63.0582	6	MORN1
chr1	2398635	2399151	3.25165	-3058	RER1
chr1	2401856	2402743	8.62306	349	RER1
chr1	2406035	2406452	7.239	3760	PEX10
chr1	2406534	2406945	8.44534	3264	PEX10
chr1	2407011	2407312	3.87609	2842	PEX10
chr1	2407938	2408245	33.8274	1912	PEX10
chr1	2412009	2414801	73.4127	392	PEX10
chr1	2418786	2419265	5.85463	-5229	PEX10
chr1	2425127	2425811	13.6041	-511	PLCH2
chr1	2426230	2426591	6.92059	431	PLCH2
chr1	2428131	2428506	4.31274	2339	PLCH2
chr1	2430930	2431279	4.49234	5125	PLCH2
chr1	2434147	2434436	5.02282	8312	PLCH2
chr1	2435383	2435847	3.0426	9635	PLCH2
chr1	2436612	2436903	6.0675	10778	PLCH2
chr1	2437847	2438506	10.1973	12197	PLCH2
chr1	2439613	2439932	8.23344	13793	PLCH2
chr1	2442544	2442875	4.23517	16730	PLCH2
chr1	2444847	2445572	11.1817	19230	PLCH2
chr1	2447050	2447570	6.4648	-20149	PLCH2
chr1	2448076	2448662	13.4416	-19090	PLCH2
chr1	2452244	2452552	5.81562	-15061	PLCH2
chr1	2452878	2453594	9.22591	-14223	PLCH2
chr1	2453935	2454365	8.46056	-13309	PLCH2
chr1	2457908	2458395	9.3228	-9307	PLCH2
chr1	2458427	2458767	3.57818	-8862	PLCH2
chr1	2460664	2461167	11.9893	-6543	PLCH2
chr1	2464414	2464804	1.96545	-2850	PLCH2
chr1	2467069	2467453	4.6447	-198	PLCH2
chr1	2467475	2468449	23.4168	503	PLCH2
chr1	2471571	2471867	3.62915	4260	PLCH2
chr1	2474946	2475401	8.96038	-1115	PLCH2
chr1	2475538	2475880	2.84813	-580	PLCH2
chr1	2476912	2477272	5.45497	777	PLCH2
chr1	2477991	2478382	7.07609	-903	PLCH2
chr1	2479911	2480255	4.68535	195	PLCH2
chr1	2481386	2482400	6.12724	2005	PLCH2
chr1	2482868	2483901	13.2937	3497	PLCH2
chr1	2493388	2494580	632.394	495	ENSG00000229393
chr1	2494651	2495333	116.864	-513	ENSG00000229393
chr1	2495400	2495858	8.67502	-1150	ENSG00000229393
chr1	2497038	2497754	8.38254	-386	PLCH2
chr1	2499051	2500200	20.3402	979	PLCH2
chr1	2500751	2501689	147.592	2573	PLCH2
chr1	2501835	2502347	646.489	3444	PLCH2
chr1	2504436	2504929	6.96115	6036	PLCH2
chr1	2505585	2505897	2.93796	7094	PLCH2
chr1	2506664	2507667	8.59215	5847	PANK4
chr1	2508941	2509352	7.27267	3866	PANK4
chr1	2509443	2510130	21.3601	3226	PANK4
chr1	2512631	2513547	17.4561	-76	PANK4
chr1	2514348	2514803	3.59999	-173	PANK4
chr1	2516337	2516645	3.91019	-554	PANK4
chr1	2517501	2517880	3.55247	1604	PANK4
chr1	2518516	2518815	3.03034	629	PANK4
chr1	2520412	2520745	513.266	322	PANK4
chr1	2525703	2527485	1768.52	2	PANK4
chr1	2532363	2532963	8.92482	-2400	HES5
chr1	2534094	2534577	3.9239	-4073	HES5
chr1	2537908	2538384	7.91837	-7883	HES5
chr1	2539262	2540341	6.88043	-6598	ENSG00000272449
chr1	2545798	2548911	112.678	955	ENSG00000272449
chr1	2554895	2555662	10.3896	-360	TNFRSF14
chr1	2556769	2557105	4.30674	74	TNFRSF14-AS1
chr1	2557172	2557572	8.12433	-341	TNFRSF14-AS1
chr1	2559795	2560507	9.63221	-403	TNFRSF14
chr1	2561558	2562300	6.95575	128	TNFRSF14
chr1	2564077	2564438	4.46703	-2152	ENSG00000225931
chr1	2567516	2568220	2.31075	1458	ENSG00000225931
chr1	2568250	2568758	2.11986	2094	ENSG00000225931
chr1	2572906	2573427	630.209	6757	ENSG00000225931
chr1	2575477	2576864	478.78	-5389	ENSG00000228037
chr1	2577717	2579011	654.468	-3196	ENSG00000228037
chr1	2585612	2587728	185.599	-80	PRXL2B
chr1	2595983	2596602	12.5215	-2220	MMEL1
chr1	2602378	2603160	7.06516	8632	MMEL1
chr1	2606763	2607128	3.99447	4455	MMEL1
chr1	2608272	2609257	159.275	2636	MMEL1
chr1	2610755	2611806	25.1553	120	MMEL1
chr1	2612114	2612749	9.02	-1031	MMEL1
chr1	2623057	2624636	13.9144	5647	MMEL1
chr1	2630330	2630689	4.22368	-1016	MMEL1
chr1	2632685	2633843	7.05399	-248	MMEL1
chr1	2635394	2635855	5.1996	-2609	MMEL1
chr1	2642271	2643642	16.1501	-9941	MMEL1
chr1	2648646	2649121	2.03971	-15868	MMEL1
chr1	2652786	2653998	12.1424	-20376	MMEL1
chr1	2654540	2654976	3.60329	-21742	MMEL1
chr1	2655663	2656381	6.67706	-23006	MMEL1
chr1	2662828	2663323	13.3877	-30060	MMEL1
chr1	2663840	2664693	3.4592	-31251	MMEL1
chr1	2667444	2667939	8.71832	-34676	MMEL1
chr1	2671101	2671464	2.4724	-38267	MMEL1
chr1	2676209	2676520	4.67077	-43349	MMEL1
chr1	2679934	2680255	5.72427	-47079	MMEL1
chr1	2682733	2683049	6.86532	-49875	MMEL1
chr1	2684055	2684665	5.48194	-51344	MMEL1
chr1	2688824	2689314	2.11172	-56053	MMEL1
chr1	2692629	2693059	352.423	-59828	MMEL1
chr1	2696529	2696989	4.50336	-63743	MMEL1
chr1	2697437	2697848	9.68454	-64627	MMEL1
chr1	2746383	2746991	9.28207	-21404	ENSG00000285945
chr1	2747348	2747702	2.84813	-20566	ENSG00000285945
chr1	2748390	2748723	32.2538	-19534	ENSG00000285945
chr1	2751111	2751520	2.72399	-16775	ENSG00000285945
chr1	2753581	2754011	331.145	-14295	ENSG00000285945
chr1	2756851	2757169	7.25597	-11081	ENSG00000285945
chr1	2757480	2758938	6.68527	-9882	ENSG00000285945
chr1	2763854	2764210	3.59219	-4059	ENSG00000285945
chr1	2768531	2769121	6.61743	735	ENSG00000285945
chr1	2773932	2774322	6.3714	524	ENSG00000283259
chr1	2777698	2778076	3.4438	4284	ENSG00000283259
chr1	2785204	2785595	6.83869	4265	TTC34
chr1	2789549	2789906	2.72399	-63	TTC34
chr1	2790756	2791325	4.30674	-1376	TTC34
chr1	2797536	2798054	9.22291	3922	TTC34
chr1	2801639	2801996	2.31627	-101	TTC34
chr1	2802767	2803149	5.96709	-1241	TTC34
chr1	2804057	2804395	2.84813	-2509	TTC34
chr1	2807240	2807721	6.2746	5211	ENSG00000233234
chr1	2809249	2809818	9.44928	3158	ENSG00000233234
chr1	2810230	2810832	2.72399	2161	ENSG00000233234
chr1	2819336	2820014	4.23573	-4677	ENSG00000231630
chr1	2821127	2822200	5.46049	-6666	ENSG00000231630
chr1	2822772	2823099	4.1482	-7938	ENSG00000231630
chr1	2826444	2827238	6.05512	-11843	ENSG00000231630
chr1	2831540	2831995	5.93188	-16770	ENSG00000231630
chr1	2834964	2835306	3.4592	-20137	ENSG00000231630
chr1	2840474	2841002	2.84813	-25740	ENSG00000231630
chr1	2851957	2852697	9.8459	-37329	ENSG00000231630
chr1	2854201	2854498	4.42066	-39352	ENSG00000231630
chr1	2857546	2858172	4.48562	-42861	ENSG00000231630
chr1	2858268	2858769	7.52344	-43521	ENSG00000231630
chr1	2867243	2867812	2.01704	-52530	ENSG00000231630
chr1	2869141	2869713	4.96106	-54429	ENSG00000231630
chr1	2869985	2870337	3.69724	-55163	ENSG00000231630
chr1	2870792	2871386	3.00908	-56091	ENSG00000231630
chr1	2873147	2873520	1.893	-58336	ENSG00000231630
chr1	2875063	2875403	2.04919	-60235	ENSG00000231630
chr1	2880399	2881079	6.03973	-65741	ENSG00000231630
chr1	2881389	2881796	5.60858	-66595	ENSG00000231630
chr1	2882509	2882942	6.77457	-67728	ENSG00000231630
chr1	2883620	2884193	10.4584	-68909	ENSG00000231630
chr1	2884743	2885138	1.95056	-69943	ENSG00000231630
chr1	2887727	2888223	11.6261	-72977	ENSG00000231630
chr1	2890069	2890473	6.79886	73144	ENSG00000284745
chr1	2892885	2893179	4.8259	70383	ENSG00000284745
chr1	2893222	2893681	5.93457	69963	ENSG00000284745
chr1	2902340	2902996	5.57056	60747	ENSG00000284745
chr1	2905293	2905668	8.05138	57934	ENSG00000284745
chr1	2908199	2908580	7.50911	55025	ENSG00000284745
chr1	2909174	2909751	2.33556	53952	ENSG00000284745
chr1	2910215	2910770	3.8119	52922	ENSG00000284745
chr1	2911832	2912285	445.69	51356	ENSG00000284745
chr1	2915519	2916137	6.17106	47587	ENSG00000284745
chr1	2921905	2922219	3.72858	41353	ENSG00000284745
chr1	2926584	2927936	13.8915	36155	ENSG00000284745
chr1	2931601	2931993	1.65784	31618	ENSG00000284745
chr1	2932110	2932463	5.06824	31128	ENSG00000284745
chr1	2934786	2935236	3.94061	28404	ENSG00000284745
chr1	2935659	2935966	2.40413	27602	ENSG00000284745
chr1	2939471	2939753	3.25028	23803	ENSG00000284745
chr1	2941986	2942331	12.9229	21256	ENSG00000284745
chr1	2943716	2944269	5.06824	19422	ENSG00000284745
chr1	2956446	2957145	6.83869	6619	ENSG00000284745
chr1	2968704	2969050	3.17075	-170	ENSG00000284745
chr1	2974249	2975134	5.57986	-5985	ENSG00000284745
chr1	2981661	2982585	19.7423	-13416	ENSG00000284745
chr1	2985592	2985874	1.58369	-17026	ENSG00000284745
chr1	2999306	2999949	2.03971	-21839	ACTRT2
chr1	3006643	3007227	20.2583	-14532	ACTRT2
chr1	3012422	3013104	4.30674	-8704	ACTRT2
chr1	3015559	3016049	3.4592	-5663	ACTRT2
chr1	3019201	3019837	15.8358	-1948	ACTRT2
chr1	3032079	3032458	17.8062	10802	ACTRT2
chr1	3038570	3038955	4.33893	17296	ACTRT2
chr1	3041697	3042220	5.93457	19792	PRDM16-DT
chr1	3053050	3053483	9.75152	8484	PRDM16-DT
chr1	3060519	3061398	7.87111	792	PRDM16-DT
chr1	3064445	3064862	3.2375	-868	PRDM16-DT
chr1	3069507	3069992	5.09883	539	PRDM16
chr1	3072368	3073254	5.49344	3600	PRDM16
chr1	3073786	3074244	7.84696	4804	PRDM16
chr1	3081281	3082244	15.7892	12552	PRDM16
chr1	3082580	3082874	1.40995	13516	PRDM16
chr1	3083721	3084113	2.86556	14706	PRDM16
chr1	3091833	3092240	9.44702	22826	PRDM16
chr1	3092401	3093734	13.683	23857	PRDM16
chr1	3094915	3095266	5.29824	25880	PRDM16
chr1	3097982	3098311	4.79322	28936	PRDM16
chr1	3101394	3101688	6.52334	-26434	MIR4251
chr1	3105467	3105821	13.6076	-22331	MIR4251
chr1	3106717	3107060	10.4702	-21086	MIR4251
chr1	3110433	3110796	6.69074	-17360	MIR4251
chr1	3116495	3117139	5.03807	-11158	MIR4251
chr1	3124417	3124845	659.588	-3344	MIR4251
chr1	3128777	3129270	8.12447	1049	MIR4251
chr1	3130260	3130593	9.28482	2452	MIR4251
chr1	3133053	3133512	10.0279	426	ENSG00000226286
chr1	3138563	3138927	3.4592	-5036	ENSG00000226286
chr1	3144477	3144865	7.71563	-10962	ENSG00000226286
chr1	3146092	3146546	14.2361	-12610	ENSG00000226286
chr1	3152843	3153399	9.40585	-19412	ENSG00000226286
chr1	3159185	3159880	8.13259	-25824	ENSG00000226286
chr1	3163291	3164031	3.7725	-29952	ENSG00000226286
chr1	3164418	3165633	9.88658	-31317	ENSG00000226286
chr1	3170259	3170567	5.47382	-35575	ENSG00000279839
chr1	3170789	3171479	6.57101	-34854	ENSG00000279839
chr1	3171733	3172143	9.87121	-34050	ENSG00000279839
chr1	3172544	3172952	1131.75	-33240	ENSG00000279839
chr1	3175322	3175686	6.39961	-30484	ENSG00000279839
chr1	3179058	3179767	4.86032	-26575	ENSG00000279839
chr1	3180942	3181817	27.352	-24608	ENSG00000279839
chr1	3184988	3185275	2.03971	-20856	ENSG00000279839
chr1	3192502	3192925	6.83334	-13274	ENSG00000279839
chr1	3192973	3193551	5.04458	-12726	ENSG00000279839
chr1	3193749	3194303	16.7447	-11962	ENSG00000279839
chr1	3196144	3196632	1.54592	-9600	ENSG00000279839
chr1	3197986	3198283	2.23062	-7853	ENSG00000279839
chr1	3201225	3201569	7.77748	-4591	ENSG00000279839
chr1	3210929	3211380	8.62858	5167	ENSG00000279839
chr1	3215013	3215403	3.53063	9220	ENSG00000279839
chr1	3216801	3217158	4.11099	10992	ENSG00000279839
chr1	3219096	3220130	9.93181	13625	ENSG00000279839
chr1	3222085	3223378	14.6073	-15199	PRDM16
chr1	3229665	3230044	10.7831	-8076	PRDM16
chr1	3230140	3230710	4.30674	-7506	PRDM16
chr1	3236140	3237543	22.5007	-1089	PRDM16
chr1	3239675	3240064	1.53099	1939	PRDM16
chr1	3250494	3251025	6.79886	6628	PRDM16
chr1	3256939	3257421	6.7953	13048	PRDM16
chr1	3258764	3259147	11.9574	14824	PRDM16
chr1	3263541	3263828	2.03971	19553	PRDM16
chr1	3264194	3265118	11.1383	20524	PRDM16
chr1	3268866	3269435	17.6209	25019	PRDM16
chr1	3270422	3270966	4.96089	26562	PRDM16
chr1	3271488	3271832	3.79204	27528	PRDM16
chr1	3271921	3272307	850.756	27982	PRDM16
chr1	3280283	3280751	4.19496	29579	ENSG00000272235
chr1	3282155	3282561	7.29363	27738	ENSG00000272235
chr1	3283544	3283927	3.4592	26360	ENSG00000272235
chr1	3291061	3291563	9.853	18784	ENSG00000272235
chr1	3292008	3292573	9.31972	17805	ENSG00000272235
chr1	3293140	3293904	16.0546	16574	ENSG00000272235
chr1	3301649	3302125	2.84813	8209	ENSG00000272235
chr1	3303320	3303748	4.30674	6562	ENSG00000272235
chr1	3306668	3306972	11.5305	3276	ENSG00000272235
chr1	3308014	3308299	1.58369	1939	ENSG00000272235
chr1	3308743	3309053	802.286	1198	ENSG00000272235
chr1	3313040	3313901	31.6989	-3375	ENSG00000272235
chr1	3319775	3321135	134.133	2694	ENSG00000287828
chr1	3322960	3323873	10.2527	-268	ENSG00000287828
chr1	3329376	3330344	4.85945	-6711	ENSG00000287828
chr1	3330759	3331509	7.53517	-7985	ENSG00000287828
chr1	3332939	3333384	3.6035	-10013	ENSG00000287828
chr1	3349150	3350200	28.0054	24253	ENSG00000286518
chr1	3353413	3353971	4.24655	20236	ENSG00000286518
chr1	3354648	3355544	10.0792	18832	ENSG00000286518
chr1	3362918	3363326	2.06738	10806	ENSG00000286518
chr1	3365851	3366526	14.6622	7739	ENSG00000286518
chr1	3371695	3372110	2.72399	2025	ENSG00000286518
chr1	3375984	3376366	2.84813	-2247	ENSG00000286518
chr1	3377921	3378302	13.3981	-4184	ENSG00000286518
chr1	3378650	3379247	14.0432	-5021	ENSG00000286518
chr1	3383228	3384295	10.0593	-9834	ENSG00000286518
chr1	3384577	3385197	3.33482	-10959	ENSG00000286518
chr1	3387668	3388011	1.58369	-8651	PRDM16
chr1	3393656	3393995	9.25302	-2665	PRDM16
chr1	3395208	3396248	9.67219	-763	PRDM16
chr1	3400854	3401772	8.25917	4822	PRDM16
chr1	3404720	3405137	6.44681	8438	PRDM16
chr1	3408557	3409373	7.85751	12474	PRDM16
chr1	3410162	3410790	10.8275	13985	PRDM16
chr1	3412694	3413173	5.2006	-11985	PRDM16
chr1	3414221	3415036	5.38367	-10290	PRDM16
chr1	3415331	3415839	4.34479	-9334	PRDM16
chr1	3418337	3419195	10.4862	-6153	PRDM16
chr1	3421377	3421767	3.17067	-3347	PRDM16
chr1	3422330	3422834	2.99045	-2337	PRDM16
chr1	3423475	3424073	6.53644	-1145	PRDM16
chr1	3424862	3425493	11.8674	-38	PRDM16
chr1	3428102	3428499	4.5101	3085	PRDM16
chr1	3430055	3430485	4.66571	5054	PRDM16
chr1	3431200	3431657	11.4318	6213	PRDM16
chr1	3432382	3433383	5.31185	7667	PRDM16
chr1	3438197	3438605	1.92057	13185	PRDM16
chr1	3439082	3440408	9.86537	14529	PRDM16
chr1	3441522	3442114	3.39723	-12847	ARHGEF16
chr1	3445143	3445536	5.09962	-9325	ARHGEF16
chr1	3453055	3453754	42.7684	-1260	ARHGEF16
chr1	3454155	3455131	37.7147	-22	ARHGEF16
chr1	3459599	3461141	34.2052	-5635	ARHGEF16
chr1	3464485	3465282	1183.78	-1121	ARHGEF16
chr1	3465645	3466043	1.97776	-161	ARHGEF16
chr1	3466846	3467306	3.27059	105	ARHGEF16
chr1	3468905	3469244	857.078	531	ARHGEF16
chr1	3469460	3472134	32.496	-810	ARHGEF16
chr1	3476108	3476999	7.43239	3785	ARHGEF16
chr1	3477329	3478644	21.9161	5218	ARHGEF16
chr1	3481970	3484096	33.4177	-4213	ENSG00000272088
chr1	3490359	3493365	38.8199	1624	MEGF6
chr1	3496867	3497233	3.25273	-333	MEGF6
chr1	3498123	3499087	3.79682	-1888	MEGF6
chr1	3500242	3500660	9.33335	-3734	MEGF6
chr1	3501792	3502631	748.405	-5495	MEGF6
chr1	3504534	3504876	693.593	-7988	MEGF6
chr1	3509712	3511203	1092.68	-13741	MEGF6
chr1	3518684	3520794	10.4763	11709	MEGF6
chr1	3522801	3523756	516.222	8169	MEGF6
chr1	3530126	3531978	878.266	396	MEGF6
chr1	3536511	3537263	5.95762	-5439	MEGF6
chr1	3537459	3538274	26.3076	-6419	MEGF6
chr1	3538629	3538976	3.44955	-7355	MEGF6
chr1	3542949	3543520	7.696	-11787	MEGF6
chr1	3545482	3546401	4.64756	-14494	MEGF6
chr1	3547651	3547934	2.46339	12997	MIR551A
chr1	3550807	3551695	4.08263	9539	MIR551A
chr1	3552129	3552509	6.36484	8471	MIR551A
chr1	3556253	3556808	4.06223	4259	MIR551A
chr1	3560835	3561573	12.5626	-414	MIR551A
chr1	3561966	3562544	571.808	-1465	MIR551A
chr1	3567281	3567829	4.63305	-6765	MIR551A
chr1	3569071	3569549	7.07277	-8520	MIR551A
chr1	3570132	3570545	19.0259	-9549	MIR551A
chr1	3575956	3576865	7.01198	-15621	MIR551A
chr1	3578523	3579157	16.5239	-18050	MIR551A
chr1	3584650	3586074	24.6157	-24572	MIR551A
chr1	3587968	3588512	7.70732	23037	MEGF6
chr1	3592971	3593348	7.32044	18117	MEGF6
chr1	3594731	3595431	5.98555	16196	MEGF6
chr1	3596415	3596710	13.236	14714	MEGF6
chr1	3597367	3598091	7.77748	13548	MEGF6
chr1	3598871	3599205	1161.88	12239	MEGF6
chr1	3599326	3599801	4.23982	11713	MEGF6
chr1	3603134	3603673	3.30368	7873	MEGF6
chr1	3604399	3605837	23.617	6159	MEGF6
chr1	3611438	3612168	33.1291	-295	MEGF6
chr1	3613159	3614226	112.774	-2185	MEGF6
chr1	3623730	3625772	1103.35	-8	ENSG00000238260
chr1	3629774	3630180	9.05451	4927	TPRG1L
chr1	3630505	3631991	11.5224	4185	WRAP73
chr1	3639226	3639807	7.30167	108	WRAP73
chr1	3640225	3641683	5.98646	-1329	WRAP73
chr1	3649676	3650164	8.22813	106	WRAP73
chr1	3650539	3651293	7.97268	-813	WRAP73
chr1	3651969	3653386	13.8454	83	WRAP73
chr1	3657924	3658271	4.90727	-5337	WRAP73
chr1	3662449	3663020	8.74902	6037	TP73-AS3
chr1	3663283	3663796	4.10891	5232	TP73-AS3
chr1	3667247	3667814	6.01204	1241	TP73-AS3
chr1	3668531	3669313	13.5718	-150	TP73-AS3
chr1	3672322	3672733	14.3968	-3756	TP73-AS3
chr1	3673555	3674572	6.54754	-5292	TP73-AS3
chr1	3676462	3676852	7.45067	-5709	TP73
chr1	3678805	3679225	10.8873	-3351	TP73
chr1	3681224	3681514	4.89025	-997	TP73
chr1	3686784	3687693	4.78399	-3433	TP73
chr1	3688255	3688618	2.87249	-2235	TP73
chr1	3691780	3692601	28.0065	1484	TP73
chr1	3695779	3696168	10.1839	-2072	TP73
chr1	3698928	3699302	1.77569	1057	TP73
chr1	3702267	3703253	6.34311	4702	TP73
chr1	3706458	3707105	6.49706	7516	TP73-AS2
chr1	3708757	3709108	8.51902	5365	TP73-AS2
chr1	3709360	3709970	4.27297	4633	TP73-AS2
chr1	3712531	3712860	3.17068	1602	TP73-AS2
chr1	3713488	3713989	8.33862	559	TP73-AS2
chr1	3714246	3714728	7.74139	-189	TP73-AS2
chr1	3721486	3722314	3.03388	-5578	TP73
chr1	3723033	3723635	6.22584	-4144	TP73
chr1	3729242	3730232	9.87312	2259	TP73
chr1	3730750	3731216	7.5207	3505	TP73
chr1	3732022	3732491	5.67921	4331	TP73-AS1
chr1	3734289	3735080	2.82532	1903	TP73-AS1
chr1	3737003	3737805	5.47109	-108	TP73-AS1
chr1	3740091	3740667	2.47928	2479	TP73-AS1
chr1	3744458	3744974	17.9935	1189	TP73-AS1
chr1	3745889	3746297	5.71316	54	TP73-AS1
chr1	3746713	3747166	6.0885	2	TP73-AS1
chr1	3753076	3753607	5.93188	892	CCDC27
chr1	3753624	3754113	1.40995	1419	CCDC27
chr1	3758826	3759400	6.91549	6663	CCDC27
chr1	3761131	3761550	5.21538	8891	CCDC27
chr1	3761986	3762414	8.15748	9750	CCDC27
chr1	3763593	3764112	6.76503	-8896	SMIM1
chr1	3771258	3771629	347.113	-1305	SMIM1
chr1	3772045	3772946	41.5879	-253	SMIM1
chr1	3775417	3776415	90.4418	3091	SMIM1
chr1	3784781	3785167	1409.73	-34	ENSG00000272153
chr1	3785601	3786083	4.61196	834	ENSG00000272153
chr1	3786808	3787444	6.79886	2118	ENSG00000272153
chr1	3788133	3788471	1.81395	3294	ENSG00000272153
chr1	3791334	3791659	4.1641	5001	LRRC47
chr1	3795831	3797110	55.7449	27	LRRC47
chr1	3805331	3805926	2.62606	-9131	LRRC47
chr1	3809408	3809907	5.06824	6800	CEP104
chr1	3811356	3811683	6.47497	4938	CEP104
chr1	3817525	3818084	5.75094	-1347	CEP104
chr1	3820808	3821389	4.23174	-4641	CEP104
chr1	3825219	3825629	4.98099	5800	CEP104
chr1	3827018	3827335	5.1148	4047	CEP104
chr1	3827577	3828170	5.06824	3350	CEP104
chr1	3832523	3832900	2.84813	-1488	CEP104
chr1	3844900	3845509	4.30674	800	CEP104
chr1	3856731	3858249	996.667	14	DFFB
chr1	3869323	3870331	63.402	2164	DFFB
chr1	3889386	3889851	5.09962	6112	DFFB
chr1	3891891	3892579	5.09962	7986	C1orf174
chr1	3894414	3894737	11.1227	5645	C1orf174
chr1	3899764	3901677	1236.23	284	LINC01134
chr1	3910406	3910723	4.33016	10128	LINC01134
chr1	3910963	3911398	8.01612	10744	LINC01134
chr1	3912358	3912741	6.07072	12113	LINC01134
chr1	3912909	3913451	5.57887	12743	LINC01134
chr1	3915386	3915710	2.08397	15111	LINC01134
chr1	3927716	3928117	4.76022	-12569	LINC01346
chr1	3928545	3928826	1.57613	-11800	LINC01346
chr1	3930619	3931348	6.79886	-9502	LINC01346
chr1	3941182	3941722	3.55527	835	LINC01346
chr1	3954288	3954814	18.0805	-5527	LINC01345
chr1	3995577	3995891	3.72834	19594	LINC02780
chr1	4009574	4009982	3.4592	9730	ENSG00000284703
chr1	4017195	4017580	1.40995	2120	ENSG00000284703
chr1	4037417	4037802	6.83869	-18102	ENSG00000284703
chr1	4044106	4044510	2.84813	-24800	ENSG00000284703
chr1	4048652	4048991	3.55527	-29314	ENSG00000284703
chr1	4050944	4051251	2.18969	-31590	ENSG00000284703
chr1	4056313	4056621	2.03971	-36959	ENSG00000284703
chr1	4063767	4064160	2.84813	-44456	ENSG00000284703
chr1	4067873	4068268	1.58369	-48563	ENSG00000284703
chr1	4073058	4073476	3.4592	-53759	ENSG00000284703
chr1	4083948	4084519	2.84813	-64726	ENSG00000284703
chr1	4114879	4115256	2.72399	60831	EEF1DP6
chr1	4120343	4120725	1.40995	55365	EEF1DP6
chr1	4121086	4121444	5.93457	54634	EEF1DP6
chr1	4132399	4132949	4.30674	43225	EEF1DP6
chr1	4138018	4138333	4.24185	37723	EEF1DP6
chr1	4148769	4149132	5.06824	26948	EEF1DP6
chr1	4150511	4151060	3.4592	25113	EEF1DP6
chr1	4158072	4158390	2.03971	17668	EEF1DP6
chr1	4165179	4165531	2.18969	10544	EEF1DP6
chr1	4169837	4170180	3.4592	5890	EEF1DP6
chr1	4214859	4215193	1.58369	-39127	EEF1DP6
chr1	4239445	4239934	653.632	-63791	EEF1DP6
chr1	4269628	4270003	1.40995	-93917	EEF1DP6
chr1	4297947	4298284	3.4592	-113911	LINC01777
chr1	4300745	4301267	9.75152	-111021	LINC01777
chr1	4303521	4304052	2.84813	-108240	LINC01777
chr1	4310243	4310663	12.9229	-101574	LINC01777
chr1	4341297	4341603	1.58369	-70577	LINC01777
chr1	4348965	4349519	4.24185	-62785	LINC01777
chr1	4366775	4367186	1.40995	-45046	LINC01777
chr1	4371738	4372156	8.74902	-40080	LINC01777
chr1	4378341	4378796	339.779	-33458	LINC01777
chr1	4402673	4403393	6.83869	-8994	LINC01777
chr1	4438405	4438809	2.72399	22296	LINC01777
chr1	4488201	4488725	2.72399	-4088	ENSG00000284694
chr1	4514114	4514589	30.0765	-29977	ENSG00000284694
chr1	4515206	4515636	2.18969	-31046	ENSG00000284694
chr1	4527751	4528415	4.30674	24062	ENSG00000227169
chr1	4543051	4543483	5.09962	8878	ENSG00000227169
chr1	4548067	4548752	2.72399	3735	ENSG00000227169
chr1	4559389	4559809	6.83869	-7454	ENSG00000227169
chr1	4607407	4607815	10.7831	36063	LINC01646
chr1	4608847	4609421	2.84813	37586	LINC01646
chr1	4625662	4626055	3.4592	-28750	AJAP1
chr1	4626705	4627337	5.93457	-27588	AJAP1
chr1	4635879	4636259	2.84813	-18540	AJAP1
chr1	4638843	4639294	16.3051	-15540	AJAP1
chr1	4650508	4650813	14.0467	-3948	AJAP1
chr1	4652726	4653321	10.7629	-1585	AJAP1
chr1	4658183	4658574	4.2682	3647	AJAP1
chr1	4659071	4660271	11.8406	4939	AJAP1
chr1	4667541	4667941	3.4592	13009	AJAP1
chr1	4668851	4669434	5.93188	14411	AJAP1
chr1	4672926	4673479	4.30674	18471	AJAP1
chr1	4683851	4684396	2.03971	-27031	AJAP1
chr1	4687577	4688014	1.40995	-23359	AJAP1
chr1	4689560	4689890	2.72399	-21430	AJAP1
chr1	4696689	4697045	3.4592	-14288	AJAP1
chr1	4700512	4700869	4.30674	-10464	AJAP1
chr1	4710200	4711714	25.0927	-198	AJAP1
chr1	4744024	4744584	2.72399	-9312	ENSG00000287586
chr1	4747782	4748099	3.55527	-12949	ENSG00000287586
chr1	4780205	4780871	1.40995	-45546	ENSG00000287586
chr1	4781927	4782441	1.40995	-47192	ENSG00000287586
chr1	4783979	4784344	12.9229	-49170	ENSG00000287586
chr1	4794403	4794778	3.4592	-59599	ENSG00000287586
chr1	4841028	4841446	1.40995	-106245	ENSG00000287586
chr1	4851412	4851773	2.72399	-116601	ENSG00000287586
chr1	4862799	4863360	5.93457	110218	ENSG00000284739
chr1	4868641	4869201	2.84813	104377	ENSG00000284739
chr1	4896209	4896731	1.58369	76828	ENSG00000284739
chr1	4931366	4931755	3.4592	41737	ENSG00000284739
chr1	4948292	4948841	5.09962	24731	ENSG00000284739
chr1	4972172	4972736	3.4592	844	ENSG00000284739
chr1	4976678	4977099	8.74902	3508	LINC02781
chr1	5001447	5001887	1.58369	28286	LINC02781
chr1	5039009	5039547	1.40995	51621	LINC02782
chr1	5044363	5044691	2.18969	46372	LINC02782
chr1	5056322	5056688	3.55527	34394	LINC02782
chr1	5109108	5109445	1.58369	-18378	LINC02782
chr1	5140471	5140958	1005.6	-49816	LINC02782
chr1	5164832	5165284	3.4592	-74159	LINC02782
chr1	5221191	5221577	1.40995	86010	ENSG00000284616
chr1	5226292	5226732	3.4592	80882	ENSG00000284616
chr1	5234763	5235307	1.58369	72359	ENSG00000284616
chr1	5244882	5245435	2.03971	62235	ENSG00000284616
chr1	5282367	5282775	2.03971	24823	ENSG00000284616
chr1	5286916	5287296	1.58369	20288	ENSG00000284616
chr1	5326147	5326457	5.93457	-18908	ENSG00000284616
chr1	5331301	5331623	2.18969	-24068	ENSG00000284616
chr1	5355837	5356144	452.449	-48597	ENSG00000284616
chr1	5374632	5375129	4.24185	-67487	ENSG00000284616
chr1	5403924	5404533	6.83869	77799	ENSG00000284666
chr1	5407987	5408430	2.03971	73819	ENSG00000284666
chr1	5417850	5418240	6.83869	63983	ENSG00000284666
chr1	5432253	5432652	2.03971	49575	ENSG00000284666
chr1	5451430	5451870	8.74902	30378	ENSG00000284666
chr1	5470749	5471035	1.58369	11136	ENSG00000284666
chr1	5474257	5474555	5.06824	7622	ENSG00000284666
chr1	5485889	5486442	7.69887	-4138	ENSG00000284666
chr1	5500398	5500796	10.7831	-7540	ENSG00000284692
chr1	5504114	5504453	2.03971	-11227	ENSG00000284692
chr1	5504809	5505246	5.93457	-11971	ENSG00000284692
chr1	5508347	5508711	4.30674	-15472	ENSG00000284692
chr1	5513768	5514690	13.6667	-21172	ENSG00000284692
chr1	5535090	5535491	2.72399	-19456	ENSG00000283356
chr1	5535852	5536183	5.09962	-18729	ENSG00000283356
chr1	5545452	5545829	8.74902	-9106	ENSG00000283356
chr1	5551198	5551640	2.84813	-3328	ENSG00000283356
chr1	5557814	5558261	4.30674	3291	ENSG00000283356
chr1	5559777	5560102	1.40995	-4131	ENSG00000264341
chr1	5598588	5599178	2.84813	34812	ENSG00000264341
chr1	5611689	5612079	5.93188	47813	ENSG00000264341
chr1	5615391	5615859	2.84813	51554	ENSG00000264341
chr1	5627469	5627873	10.7831	40584	ENSG00000236948
chr1	5644220	5644627	2.72399	23831	ENSG00000236948
chr1	5646421	5647609	1.40995	21240	ENSG00000236948
chr1	5652487	5652825	2.84813	15599	ENSG00000236948
chr1	5667725	5668069	5.06824	358	ENSG00000236948
chr1	5669509	5669933	4.24185	-1426	ENSG00000236948
chr1	5673721	5674057	9.58691	-5594	ENSG00000236948
chr1	5678761	5679341	5.06824	-10756	ENSG00000236948
chr1	5682349	5682841	1.58369	-14300	ENSG00000236948
chr1	5688199	5689272	43.0291	-20441	ENSG00000236948
chr1	5692605	5692970	2.42128	-24493	ENSG00000236948
chr1	5702191	5702644	2.03971	-34123	ENSG00000236948
chr1	5711709	5712261	2.84813	-43690	ENSG00000236948
chr1	5722498	5723046	9.75152	-54477	ENSG00000236948
chr1	5733604	5733928	4.24185	-65471	ENSG00000236948
chr1	5745774	5746236	5.09962	-77710	ENSG00000236948
chr1	5746620	5746986	5.93457	-78508	ENSG00000236948
chr1	5767938	5768374	5.06824	94585	MIR4689
chr1	5818778	5819336	5.06824	43684	MIR4689
chr1	5822867	5823595	3.4592	39510	MIR4689
chr1	5828337	5828650	2.18969	34247	MIR4689
chr1	5830507	5830803	1.40995	32086	MIR4689
chr1	5831415	5832010	7.77748	31028	MIR4689
chr1	5834790	5835301	1.58369	27695	MIR4689
chr1	5840329	5840706	5.93457	22223	MIR4689
chr1	5843849	5844255	2.84813	18689	MIR4689
chr1	5847226	5847979	17.1066	15138	MIR4689
chr1	5855525	5855832	4.47988	7062	MIR4689
chr1	5856497	5857057	22.2938	5964	MIR4689
chr1	5858186	5858472	2.65553	4412	MIR4689
chr1	5860045	5860591	2.73465	2423	MIR4689
chr1	5862027	5862656	5.99242	399	MIR4689
chr1	5873287	5873756	9.31975	319	NPHP4
chr1	5875162	5875467	3.42096	-1474	NPHP4
chr1	5877312	5878268	9.15359	-324	NPHP4
chr1	5883329	5883682	5.09962	-657	NPHP4
chr1	5886626	5887023	2.72399	-3976	NPHP4
chr1	5887539	5887992	890.812	-4917	NPHP4
chr1	5892462	5892843	4.24185	-9804	NPHP4
chr1	5893196	5893564	1.58369	-10531	NPHP4
chr1	5895362	5895973	2.18969	9656	NPHP4
chr1	5906597	5907164	5.93188	-1557	NPHP4
chr1	5912072	5912354	2.72399	-6889	NPHP4
chr1	5932939	5933439	5.06824	-27865	NPHP4
chr1	5934714	5935147	4.30674	-29607	NPHP4
chr1	5937647	5937975	3.4592	-32487	NPHP4
chr1	5945160	5946104	10.4543	-40308	NPHP4
chr1	5949938	5950316	14.273	-40800	KCNAB2
chr1	5955263	5955802	2.84813	-35394	KCNAB2
chr1	5961890	5962858	5.93188	-28553	KCNAB2
chr1	5975104	5975558	5.4785	-15596	KCNAB2
chr1	5980049	5980952	12.1598	-10426	KCNAB2
chr1	5985625	5986844	9.75152	-4692	KCNAB2
chr1	5991434	5992019	601.756	407	KCNAB2
chr1	5992184	5993330	36.2226	-3	KCNAB2
chr1	5996634	5996918	1.68997	4016	KCNAB2
chr1	5999151	5999867	3.62956	6749	KCNAB2
chr1	6001917	6002658	4.91111	9528	KCNAB2
chr1	6003017	6003441	9.40802	10469	KCNAB2
chr1	6009190	6009476	2.80948	16573	KCNAB2
chr1	6012697	6013324	16.312	-13002	KCNAB2
chr1	6017397	6017743	3.20369	-8443	KCNAB2
chr1	6019226	6019531	3.10833	-6634	KCNAB2
chr1	6021803	6022745	11.1716	-3739	KCNAB2
chr1	6025683	6027005	251.429	-1	KCNAB2
chr1	6033729	6034632	9.0267	-102	KCNAB2
chr1	6036679	6037057	7.34049	951	KCNAB2
chr1	6038024	6038622	8.14032	2406	KCNAB2
chr1	6038955	6039297	7.98166	3209	KCNAB2
chr1	6052626	6053095	9.11363	6747	KCNAB2
chr1	6054221	6054598	3.02799	8296	KCNAB2
chr1	6055921	6056323	3.94751	-9631	KCNAB2
chr1	6058368	6059250	13.1485	-6944	KCNAB2
chr1	6060927	6061306	4.70283	-4636	KCNAB2
chr1	6068117	6069221	13.0953	2916	KCNAB2
chr1	6074244	6075077	22.5483	1246	KCNAB2
chr1	6076142	6076480	7.00431	2896	KCNAB2
chr1	6080396	6080799	9.56841	-6903	KCNAB2
chr1	6082660	6083338	9.40802	-4502	KCNAB2
chr1	6085516	6085806	2.45288	-1840	KCNAB2
chr1	6085829	6086279	1.70189	-1447	KCNAB2
chr1	6087907	6088266	1.79496	586	KCNAB2
chr1	6089107	6089453	1.75774	-1016	KCNAB2
chr1	6090224	6090573	6.25897	103	KCNAB2
chr1	6091093	6091978	5.78422	1240	KCNAB2
chr1	6092490	6092854	1.7201	-1644	KCNAB2
chr1	6094381	6094889	5.44355	152	KCNAB2
chr1	6097777	6098119	4.04999	3465	KCNAB2
chr1	6099140	6100141	367.935	5158	KCNAB2
chr1	6101586	6101989	730.882	4984	CHD5
chr1	6103474	6103872	609.909	3099	CHD5
chr1	6105625	6105937	5.26348	991	CHD5
chr1	6108998	6109435	6.79206	-2445	CHD5
chr1	6110034	6110441	1.39956	-3466	CHD5
chr1	6110790	6111274	2.90962	-4260	CHD5
chr1	6123222	6123705	15.9123	5078	CHD5
chr1	6125670	6126268	8.5642	2573	CHD5
chr1	6127440	6127935	6.46589	854	CHD5
chr1	6129545	6130842	4.56117	1545	CHD5
chr1	6133105	6133586	3.10267	-1607	CHD5
chr1	6135204	6135492	1.58369	-3609	CHD5
chr1	6137152	6137535	6.79886	-5605	CHD5
chr1	6141249	6141584	327.381	2687	CHD5
chr1	6143290	6143844	9.93471	537	CHD5
chr1	6151407	6152026	13.8292	-7613	CHD5
chr1	6153868	6154290	3.63731	-9975	CHD5
chr1	6157364	6158186	16.0599	-13671	CHD5
chr1	6159611	6160138	3.04562	-15771	CHD5
chr1	6161193	6161845	4.69574	-17415	CHD5
chr1	6168838	6169938	4.17167	10635	CHD5
chr1	6171468	6172177	12.2019	8200	CHD5
chr1	6175716	6176041	3.75384	4144	CHD5
chr1	6176633	6177009	2.59893	3202	CHD5
chr1	6177868	6178272	3.55527	1953	CHD5
chr1	6183080	6184216	13.2766	-3327	CHD5
chr1	6184280	6184839	4.63041	-4239	CHD5
chr1	6188082	6188768	13.9875	-8104	CHD5
chr1	6191736	6192082	8.74902	5848	ENSG00000285629
chr1	6198986	6200068	40.8725	26	RPL22
chr1	6204939	6206574	102.531	23	RNF207-AS1
chr1	6208274	6208592	1439.83	-185	RNF207
chr1	6211550	6212261	5.6083	-832	RNF207
chr1	6213196	6213974	20.7968	847	RNF207
chr1	6215711	6216343	3.70035	3289	RNF207
chr1	6218527	6219044	5.73782	4716	ICMT
chr1	6222647	6223001	5.71229	678	ICMT
chr1	6224890	6225553	49.0144	-1720	ICMT
chr1	6228898	6229282	4.466	-5588	ICMT
chr1	6234820	6236642	20.9642	233	ICMT
chr1	6237039	6237367	784.003	-568	LINC00337
chr1	6238816	6239520	12.2427	1397	LINC00337
chr1	6244629	6245653	26.5526	962	HES3
chr1	6246471	6247305	22.031	2709	HES3
chr1	6247688	6248684	751.152	4007	HES3
chr1	6250250	6250726	119.096	6309	HES3
chr1	6253539	6254269	12.5195	7194	GPR153
chr1	6257617	6257942	4.48393	3318	GPR153
chr1	6258970	6260532	220.694	1347	GPR153
chr1	6261119	6261842	7.60121	-383	GPR153
chr1	6262215	6262504	4.81509	-1262	GPR153
chr1	6263491	6263816	671.552	-2556	GPR153
chr1	6264594	6265081	15.4383	-3740	GPR153
chr1	6268974	6269377	1144.02	-8078	GPR153
chr1	6270004	6270360	5.66922	-9084	GPR153
chr1	6271659	6272549	7.46749	-11006	GPR153
chr1	6272834	6273167	4.85081	-11903	GPR153
chr1	6274373	6275360	6.80343	-13769	GPR153
chr1	6276956	6277597	4.60161	-16179	GPR153
chr1	6280478	6281058	13.382	14736	ACOT7
chr1	6281673	6282217	5.39237	13559	ACOT7
chr1	6290535	6291292	5.64674	4590	ACOT7
chr1	6291746	6292331	8.78673	3465	ACOT7
chr1	6293794	6294185	6.63917	1514	ACOT7
chr1	6298782	6299172	3.46152	-3473	ACOT7
chr1	6300115	6300960	6.74599	-5034	ACOT7
chr1	6303912	6304668	3.45942	-8786	ACOT7
chr1	6305207	6305543	4.47409	-9871	ACOT7
chr1	6306546	6308165	5.06824	-11852	ACOT7
chr1	6311977	6312551	5.28325	-16760	ACOT7
chr1	6313168	6313568	8.76159	-17864	ACOT7
chr1	6316337	6317487	7.48277	-21408	ACOT7
chr1	6318312	6318655	3.38462	-22980	ACOT7
chr1	6320970	6321336	3.55527	-25649	ACOT7
chr1	6326336	6326658	1.58369	25752	ACOT7
chr1	6327109	6327511	4.52365	24939	ACOT7
chr1	6327801	6328139	5.20754	24279	ACOT7
chr1	6331549	6332060	7.12704	20444	ACOT7
chr1	6333609	6333890	3.17016	18499	ACOT7
chr1	6334926	6335364	1.92506	17104	ACOT7
chr1	6335768	6336139	2.15942	16295	ACOT7
chr1	6337209	6337839	2.58323	14725	ACOT7
chr1	6343365	6344300	122.433	8416	ACOT7
chr1	6352075	6352428	3.33525	-3	ACOT7
chr1	6353461	6354532	34.3562	-1748	ACOT7
chr1	6358160	6360212	65.4713	158	ACOT7
chr1	6362767	6363179	582.372	-2266	ACOT7
chr1	6363206	6363604	4.80285	-2698	ACOT7
chr1	6368078	6368681	4.12668	-7673	ACOT7
chr1	6369062	6369354	3.09827	-8501	ACOT7
chr1	6370930	6371792	616.52	-10654	ACOT7
chr1	6374629	6375422	6.64954	10787	ACOT7
chr1	6375653	6376038	15.7367	9967	ACOT7
chr1	6378112	6379193	8.37459	7160	ACOT7
chr1	6385053	6386801	52.9256	-114	ACOT7
chr1	6392423	6394280	1608.24	9	ACOT7
chr1	6403690	6404447	5.54264	-10302	ACOT7
chr1	6404867	6405221	5.42564	-11277	ACOT7
chr1	6406210	6406682	5.80386	10185	HES2
chr1	6413988	6415640	28.0309	1817	HES2
chr1	6419569	6419950	5.78952	143	HES2
chr1	6420206	6420915	3.51599	-642	HES2
chr1	6423389	6424227	4.07376	862	HES2
chr1	6427238	6428415	1200.1	2069	MIR4252
chr1	6432411	6432703	1.40995	-2661	MIR4252
chr1	6438256	6438640	22.1998	880	ESPN
chr1	6439730	6440452	6.17785	-287	ESPN
chr1	6443435	6443786	3.60178	3233	ESPN
chr1	6444752	6445813	15.4627	1723	ENSG00000231868
chr1	6450625	6451726	211.257	-141	ESPN
chr1	6456561	6456909	4.01519	-3773	ESPN
chr1	6459876	6460196	3.81853	-472	ESPN
chr1	6460261	6460621	9.31266	-67	ESPN
chr1	6464505	6465379	12.6957	330	TNFRSF25
chr1	6467115	6467737	7.62028	-1251	TNFRSF25
chr1	6468361	6468651	4.6927	657	PLEKHG5
chr1	6472927	6473385	7.42085	-916	PLEKHG5
chr1	6474999	6475365	545.78	315	PLEKHG5
chr1	6475393	6477154	55.8077	-777	PLEKHG5
chr1	6485882	6486890	24.7363	-432	PLEKHG5
chr1	6488783	6492125	188.767	116	PLEKHG5
chr1	6497436	6497885	11.1634	-237	PLEKHG5
chr1	6498770	6499214	3.30376	-1568	PLEKHG5
chr1	6501334	6501656	3.87645	-4071	PLEKHG5
chr1	6507972	6508375	3.77492	-2016	PLEKHG5
chr1	6511531	6511896	5.17339	-5556	PLEKHG5
chr1	6512114	6512687	16.2787	-6243	PLEKHG5
chr1	6513280	6513922	4.11993	6408	PLEKHG5
chr1	6516924	6517235	2.01679	2929	PLEKHG5
chr1	6518661	6518986	10.7104	1185	PLEKHG5
chr1	6519699	6520496	3.89061	-24	PLEKHG5
chr1	6523136	6523864	10.3239	-3426	PLEKHG5
chr1	6526108	6526486	2.70652	-6223	PLEKHG5
chr1	6528729	6529041	9.84599	4500	NOL9
chr1	6530215	6531056	9.10072	2749	NOL9
chr1	6531467	6532272	9.61218	1515	NOL9
chr1	6536465	6537056	2.72399	-3376	NOL9
chr1	6538457	6538786	1.40995	-2232	RNU6-731P
chr1	6552398	6553399	2.36264	1601	NOL9
chr1	6553429	6554889	18.4942	341	NOL9
chr1	6561096	6561597	1.58369	6038	TAS1R1
chr1	6565037	6565660	6.23954	-5592	TAS1R1
chr1	6566067	6566795	3.4592	-4510	TAS1R1
chr1	6567167	6567551	3.78446	-3582	TAS1R1
chr1	6571576	6571937	5.31649	816	TAS1R1
chr1	6574041	6574502	3.68497	3331	TAS1R1
chr1	6579237	6581402	72.5344	232	ZBTB48
chr1	6581917	6582552	351.747	2147	ZBTB48
chr1	6588587	6589338	15.0991	276	ZBTB48
chr1	6590132	6590668	3.13044	1713	ZBTB48
chr1	6591075	6592026	14.1655	2864	ZBTB48
chr1	6593226	6595166	9.04135	5509	ZBTB48
chr1	6600980	6603681	123.798	538	KLHL21
chr1	6606820	6607359	726.353	-4089	KLHL21
chr1	6612819	6614116	118.984	-263	PHF13
chr1	6624757	6626035	82.581	166	THAP3
chr1	6631800	6632298	3.71103	3654	THAP3
chr1	6634528	6635252	15.5451	4640	DNAJC11
chr1	6638930	6639313	8.05813	408	DNAJC11
chr1	6639942	6640314	5.28595	-598	DNAJC11
chr1	6641829	6642220	19.7024	-2495	DNAJC11
chr1	6643929	6644480	1.99194	907	DNAJC11
chr1	6645450	6645797	1103.84	-512	DNAJC11
chr1	6646337	6646958	7.78544	308	DNAJC11
chr1	6652803	6653191	6.83869	-5921	DNAJC11
chr1	6659375	6659848	2.72399	8598	DNAJC11
chr1	6665069	6665833	6.83869	2759	DNAJC11
chr1	6669290	6669827	5.09962	-1349	DNAJC11
chr1	6671070	6671446	2.72399	-3048	DNAJC11
chr1	6695958	6696481	4.30674	5582	DNAJC11
chr1	6701115	6702352	39.9885	68	DNAJC11
chr1	6706596	6707030	5.67729	-4889	DNAJC11
chr1	6707333	6707874	4.8259	-5680	DNAJC11
chr1	6710736	6711017	6.28382	-8953	DNAJC11
chr1	6712672	6713050	2.72399	-10937	DNAJC11
chr1	6724139	6725095	31.7281	-20	LINC01672
chr1	6738009	6738673	6.81824	13668	LINC01672
chr1	6739401	6739957	8.56441	15006	LINC01672
chr1	6746009	6746379	5.48469	21521	LINC01672
chr1	6756874	6757261	2.84813	-10886	ENSG00000284744
chr1	6773456	6773795	6.83869	5672	ENSG00000284744
chr1	6777101	6777647	2.03971	7469	CAMTA1-DT
chr1	6784547	6785760	1143.96	-300	CAMTA1
chr1	6791620	6792194	3.4592	6355	CAMTA1
chr1	6795845	6796401	6.83869	10571	CAMTA1
chr1	6798529	6798882	2.84813	-8282	CAMTA1
chr1	6801998	6802528	2.72399	-4725	CAMTA1
chr1	6803203	6803757	7.67566	-3508	CAMTA1
chr1	6807598	6808394	12.3157	1008	CAMTA1
chr1	6810203	6810514	2.06844	3371	CAMTA1
chr1	6814255	6814615	2.18969	7447	CAMTA1
chr1	6822604	6823937	93.5247	-1839	CAMTA1
chr1	6830463	6830848	1.58369	3962	ENSG00000227950
chr1	6832301	6833098	12.9229	1918	ENSG00000227950
chr1	6836554	6836904	2.18969	-2111	ENSG00000227950
chr1	6838065	6838402	5.93457	-3616	ENSG00000227950
chr1	6840743	6841067	3.55527	-6287	ENSG00000227950
chr1	6859587	6860681	48.1665	7039	CAMTA1
chr1	6877935	6878493	3.4592	4158	CAMTA1
chr1	6882226	6882802	2.03971	8458	CAMTA1
chr1	6890095	6890595	5.93188	16289	CAMTA1
chr1	6891369	6891966	1.40995	17612	CAMTA1
chr1	6904338	6904955	8.62858	30591	CAMTA1
chr1	6907776	6908168	7.79881	33916	CAMTA1
chr1	6909950	6910686	7.77748	36262	CAMTA1
chr1	6913297	6913794	5.78763	39490	CAMTA1
chr1	6953692	6954374	485.912	60246	ENSG00000237365
chr1	6956409	6956797	15.1567	57676	ENSG00000237365
chr1	6962489	6963121	28.4548	51474	ENSG00000237365
chr1	6984470	6984812	1.40995	29638	ENSG00000237365
chr1	6998111	6998607	24.8527	15920	ENSG00000237365
chr1	7012085	7012494	10.7831	1989	ENSG00000237365
chr1	7021593	7021956	2.03971	-7496	ENSG00000237365
chr1	7026058	7026534	4.30674	-12017	ENSG00000237365
chr1	7051584	7051979	4.24185	-37503	ENSG00000237365
chr1	7056092	7056507	3.4592	-42021	ENSG00000237365
chr1	7061281	7061611	1.40995	-47167	ENSG00000237365
chr1	7068998	7069339	2.84813	-54890	ENSG00000237365
chr1	7070713	7071029	3.55527	-56592	ENSG00000237365
chr1	7097477	7098081	7.86327	-83500	ENSG00000237365
chr1	7099715	7100085	8.95954	-85621	ENSG00000237365
chr1	7117613	7118903	36.4967	-101102	RNU1-8P
chr1	7126865	7127226	1.58369	-92314	RNU1-8P
chr1	7143253	7143632	1.58369	-75917	RNU1-8P
chr1	7147446	7148369	26.1208	-71452	RNU1-8P
chr1	7148790	7149345	12.306	-70292	RNU1-8P
chr1	7149806	7150091	3.66821	-69411	RNU1-8P
chr1	7164042	7164436	2.18969	-55121	RNU1-8P
chr1	7184030	7184409	5.93188	-35140	RNU1-8P
chr1	7189687	7190109	7.69887	-29462	RNU1-8P
chr1	7192385	7193037	2.03971	-26649	RNU1-8P
chr1	7202043	7202465	1.40995	-17106	RNU1-8P
chr1	7223674	7224047	1000.02	4501	RNU1-8P
chr1	7226866	7227221	1.40995	7684	RNU1-8P
chr1	7227832	7228199	1.6368	8656	RNU1-8P
chr1	7228947	7229297	5.04646	9762	RNU1-8P
chr1	7241476	7241905	3.4592	22331	RNU1-8P
chr1	7242704	7243185	2.84813	23585	RNU1-8P
chr1	7259886	7260247	5.06824	40707	RNU1-8P
chr1	7265717	7266865	264.992	46931	RNU1-8P
chr1	7277462	7278795	4.24185	58769	RNU1-8P
chr1	7279486	7279832	2.18969	60299	RNU1-8P
chr1	7299090	7301698	29.1367	-68548	CAMTA1-IT1
chr1	7313173	7313467	9.75152	-55622	CAMTA1-IT1
chr1	7336691	7337306	2.72399	-31943	CAMTA1-IT1
chr1	7340896	7341238	7.69887	-27875	CAMTA1-IT1
chr1	7343923	7344473	2.03971	-24744	CAMTA1-IT1
chr1	7353856	7354358	1.58369	-14835	CAMTA1-IT1
chr1	7363911	7364549	15.589	-4712	CAMTA1-IT1
chr1	7367367	7367883	8.38687	-1317	CAMTA1-IT1
chr1	7374322	7374716	2.18969	5577	CAMTA1-IT1
chr1	7376095	7376631	2.72399	7421	CAMTA1-IT1
chr1	7378112	7378718	2.72399	9473	CAMTA1-IT1
chr1	7381802	7382422	2.84813	7307	CAMTA1-AS2
chr1	7384366	7384780	4.24185	4846	CAMTA1-AS2
chr1	7386822	7387190	8.80324	2413	CAMTA1-AS2
chr1	7388233	7388865	1.50912	870	CAMTA1-AS2
chr1	7389382	7389985	6.28	70	CAMTA1-AS2
chr1	7390335	7390833	10.4543	-830	CAMTA1-AS2
chr1	7401823	7403084	143.175	-12700	CAMTA1-AS2
chr1	7407089	7408439	3.55443	-18010	CAMTA1-AS2
chr1	7409205	7409958	16.4045	-19828	CAMTA1-AS2
chr1	7416822	7417409	5.93188	24438	CAMTA1-AS1
chr1	7422717	7423196	2.84813	18597	CAMTA1-AS1
chr1	7425405	7425793	4.30674	15955	CAMTA1-AS1
chr1	7426235	7426584	5.93188	15144	CAMTA1-AS1
chr1	7437693	7438104	3.4592	3655	CAMTA1-AS1
chr1	7439417	7439789	2.84813	1951	CAMTA1-AS1
chr1	7451025	7451381	2.18969	-9649	CAMTA1-AS1
chr1	7459467	7459866	4.30674	-18113	CAMTA1-AS1
chr1	7465300	7465672	5.93457	-23932	CAMTA1-AS1
chr1	7470100	7470554	809.005	-28773	CAMTA1-AS1
chr1	7470834	7471611	5.06824	-29669	CAMTA1-AS1
chr1	7479813	7480343	3.55527	-38524	CAMTA1-AS1
chr1	7484931	7485306	4.88721	-43565	CAMTA1-AS1
chr1	7488582	7489071	5.06824	-47273	CAMTA1-AS1
chr1	7491319	7491811	9.75152	-50011	CAMTA1-AS1
chr1	7492026	7492336	2.73611	-50627	CAMTA1-AS1
chr1	7498032	7498856	10.7831	-56890	CAMTA1-AS1
chr1	7501883	7502234	4.47634	-60505	CAMTA1-AS1
chr1	7504427	7505028	3.4592	-63174	CAMTA1-AS1
chr1	7505639	7506055	778.817	-64293	CAMTA1-AS1
chr1	7506769	7507268	2.03971	-65465	CAMTA1-AS1
chr1	7517549	7518168	5.06824	-76305	CAMTA1-AS1
chr1	7519639	7521577	10.571	-79054	CAMTA1-AS1
chr1	7527837	7528149	5.93457	-86439	CAMTA1-AS1
chr1	7529126	7529418	5.09962	-87718	CAMTA1-AS1
chr1	7537728	7538284	5.09962	-96452	CAMTA1-AS1
chr1	7539513	7539936	5.93457	-98171	CAMTA1-AS1
chr1	7548930	7550382	11.8717	-108102	CAMTA1-AS1
chr1	7550470	7550852	4.81445	-109107	CAMTA1-AS1
chr1	7555362	7555713	4.66573	-113984	CAMTA1-AS1
chr1	7565256	7565650	7.69887	-123899	CAMTA1-AS1
chr1	7570380	7570835	1.40995	124236	ENSG00000270171
chr1	7572716	7573016	2.84813	121978	ENSG00000270171
chr1	7574349	7574860	8.86489	120239	ENSG00000270171
chr1	7575663	7576218	9.42139	118903	ENSG00000270171
chr1	7578227	7578692	2.55675	116384	ENSG00000270171
chr1	7580790	7581149	2.72399	113874	ENSG00000270171
chr1	7582903	7583265	10.7831	111760	ENSG00000270171
chr1	7597276	7597896	5.06824	97258	ENSG00000270171
chr1	7609069	7609738	10.7831	85440	ENSG00000270171
chr1	7611024	7611404	1.58369	83630	ENSG00000270171
chr1	7612691	7613235	3.4592	81881	ENSG00000270171
chr1	7630915	7631316	3.4592	63728	ENSG00000270171
chr1	7632295	7632784	2.72399	62304	ENSG00000270171
chr1	7634302	7634689	3.55527	60348	ENSG00000270171
chr1	7642080	7642620	11.8406	52494	ENSG00000270171
chr1	7646682	7646978	9.02679	48014	ENSG00000270171
chr1	7648133	7648458	2.74857	46548	ENSG00000270171
chr1	7651618	7652538	3.91858	42766	ENSG00000270171
chr1	7654538	7655149	12.7574	40000	ENSG00000270171
chr1	7661235	7662275	5.09962	33089	ENSG00000270171
chr1	7663609	7663943	4.30674	31068	ENSG00000270171
chr1	7670023	7670370	6.76503	24647	ENSG00000270171
chr1	7671641	7672240	10.571	22903	ENSG00000270171
chr1	7677701	7678206	7.69887	16890	ENSG00000270171
chr1	7679835	7680167	8.51589	14843	ENSG00000270171
chr1	7682019	7682380	1.39849	12644	ENSG00000270171
chr1	7684654	7685413	6.5562	9810	ENSG00000270171
chr1	7686531	7686908	7.67566	8124	ENSG00000270171
chr1	7687504	7688398	7.71563	6893	ENSG00000270171
chr1	7694688	7695718	9.75152	-359	ENSG00000270171
chr1	7701228	7701699	2.84813	-494	ENSG00000269978
chr1	7705274	7706033	11.4888	-4684	ENSG00000269978
chr1	7708965	7709360	2.72399	-8193	ENSG00000269978
chr1	7728102	7728447	5.09962	-8133	CAMTA1
chr1	7728894	7729275	1.58369	-7323	CAMTA1
chr1	7770675	7772412	38.422	248	VAMP3
chr1	7783523	7784511	673.042	-274	PER3
chr1	7793215	7793741	3.4592	6156	PER3
chr1	7802541	7802938	2.72399	-311	PER3
chr1	7807648	7808488	4.24185	5017	PER3
chr1	7812108	7812666	2.84813	9336	PER3
chr1	7814823	7815378	1.40995	12050	PER3
chr1	7834985	7835785	9.75152	-1423	PER3
chr1	7846330	7846632	2.03971	6584	UTS2
chr1	7848201	7848522	4.24185	4703	UTS2
chr1	7860625	7861015	419.004	-7308	UTS2
chr1	7862516	7862847	1.40995	-9170	UTS2
chr1	7867858	7868204	1.58369	-14519	UTS2
chr1	7869281	7869664	3.55527	-15961	UTS2
chr1	7874772	7875107	2.18969	-21428	UTS2
chr1	7883426	7883958	6.79886	-30180	UTS2
chr1	7894594	7894890	4.30674	40358	TNFRSF9
chr1	7897368	7898091	2.72399	37370	TNFRSF9
chr1	7900508	7900827	8.62858	34432	TNFRSF9
chr1	7902543	7902845	5.06824	32406	TNFRSF9
chr1	7909948	7910435	10.703	24908	TNFRSF9
chr1	7912665	7913447	17.464	22044	TNFRSF9
chr1	7927092	7927626	7.77748	7741	TNFRSF9
chr1	7929816	7930246	4.24185	5069	TNFRSF9
chr1	7940827	7941128	8.46871	-139	TNFRSF9
chr1	7952056	7952429	3.55527	-2048	PARK7
chr1	7953800	7954358	35.566	-212	PARK7
chr1	7960835	7962003	1547.96	-244	PARK7
chr1	7968652	7969280	450.479	3615	PARK7
chr1	7975002	7975349	618.975	7807	Y_RNA
chr1	7980660	7981056	5.93188	2125	Y_RNA
chr1	7987844	7988141	4.30674	-3141	ENSG00000284747
chr1	7991932	7992502	3.4592	1083	ENSG00000284747
chr1	7993345	7993668	6.79886	2373	ENSG00000284747
chr1	8004442	8005700	1709.25	-5137	ENSG00000284716
chr1	8015078	8015617	7.52467	285	ERRFI1
chr1	8016325	8017321	7.32475	-1190	ERRFI1
chr1	8026246	8027485	62.012	128	ENSG00000238290
chr1	8027834	8028803	515.174	1581	ENSG00000238290
chr1	8040200	8041435	50.6677	14080	ENSG00000238290
chr1	8046838	8048361	22.4583	10863	ENSG00000232848
chr1	8055709	8056232	12.1822	2492	ENSG00000232848
chr1	8060869	8062267	30.5612	-3105	ENSG00000232848
chr1	8067012	8067309	2.03971	-8698	ENSG00000232848
chr1	8076812	8078485	1010.94	-19186	ENSG00000232848
chr1	8082654	8084247	54.2263	-24988	ENSG00000232848
chr1	8089984	8091021	80.4052	-32040	ENSG00000232848
chr1	8092618	8093114	381.612	-34403	ENSG00000232848
chr1	8094428	8095060	27.7597	-36281	ENSG00000232848
chr1	8095909	8098067	1497.2	-38525	ENSG00000232848
chr1	8107059	8108675	35.0576	-49404	ENSG00000232848
chr1	8117525	8118803	37.542	-59701	ENSG00000232848
chr1	8121163	8121588	2.47324	-62913	ENSG00000232848
chr1	8121915	8123012	39.2717	-64001	ENSG00000232848
chr1	8134987	8135286	5.06824	-54687	ENSG00000229305
chr1	8137802	8138319	320.619	-51763	ENSG00000229305
chr1	8141715	8142067	3.69724	-47933	ENSG00000229305
chr1	8144569	8144908	2.03971	-45085	ENSG00000229305
chr1	8145802	8146140	1.40995	-43853	ENSG00000229305
chr1	8147586	8147984	2.03971	-42039	ENSG00000229305
chr1	8154442	8155015	21.8157	-35095	ENSG00000229305
chr1	8155785	8156316	3.27995	-33773	ENSG00000229305
chr1	8161197	8161876	8.48315	-28287	ENSG00000229305
chr1	8166001	8166834	14.8765	-23406	ENSG00000229305
chr1	8167063	8168001	11.6565	-22292	ENSG00000229305
chr1	8169911	8170434	7.768	-19651	ENSG00000229305
chr1	8173273	8173713	9.19603	-16331	ENSG00000229305
chr1	8174533	8175819	13.2448	-14648	ENSG00000229305
chr1	8176219	8176739	301.321	-13345	ENSG00000229305
chr1	8182082	8183110	1865.55	-7228	ENSG00000229305
chr1	8189761	8190138	3.61914	126	ENSG00000229305
chr1	8192050	8192464	5.93421	565	ENSG00000288816
chr1	8197658	8198346	510.874	-3516	LINC01714
chr1	8201262	8202350	66.8533	288	LINC01714
chr1	8211611	8212738	69.0758	3503	LINC01714
chr1	8216764	8217480	24.0749	3407	ENSG00000233645
chr1	8219109	8219612	3.63085	1168	ENSG00000233645
chr1	8230571	8230912	2.57613	-10213	ENSG00000233645
chr1	8231767	8232830	26.2283	-11770	ENSG00000233645
chr1	8238907	8240269	136.213	-19059	ENSG00000233645
chr1	8247641	8248659	1029.5	-27621	ENSG00000233645
chr1	8258707	8259928	983.267	32945	RNU6-991P
chr1	8265579	8265953	9.29862	26497	RNU6-991P
chr1	8268687	8269358	3.27717	23240	RNU6-991P
chr1	8273750	8274134	5.75469	18321	RNU6-991P
chr1	8275917	8276247	2.06418	16181	RNU6-991P
chr1	8276583	8276977	2.84813	15483	RNU6-991P
chr1	8277582	8277947	2.84813	14498	RNU6-991P
chr1	8278631	8279155	3.59531	13370	RNU6-991P
chr1	8280502	8280891	5.91994	11566	RNU6-991P
chr1	8284376	8284708	7.64137	7721	RNU6-991P
chr1	8287132	8287553	3.4592	4920	RNU6-991P
chr1	8293158	8293980	15.1567	-1306	RNU6-991P
chr1	8294963	8295337	6.79886	-2887	RNU6-991P
chr1	8303486	8303857	4.48892	-11409	RNU6-991P
chr1	8313917	8314546	3.95403	-3882	SLC45A1
chr1	8317698	8318056	671.12	-237	SLC45A1
chr1	8333719	8334080	3.22349	3472	SLC45A1
chr1	8335152	8335939	6.92822	5118	SLC45A1
chr1	8342095	8342727	2.72399	11983	SLC45A1
chr1	8348964	8349608	13.2773	5796	RERE
chr1	8350754	8352077	16.0181	3666	RERE
chr1	8355084	8355395	3.9993	-158	RERE
chr1	8356361	8356753	3.40089	-1475	RERE
chr1	8357361	8359669	23.9739	-3433	RERE
chr1	8360561	8360857	3.90357	2135	RERE
chr1	8366273	8367235	1091.57	-1916	RERE
chr1	8373061	8373665	1.56549	-8525	RERE
chr1	8374297	8375092	17.6558	-9857	RERE
chr1	8379295	8380571	9.53684	-15095	RERE
chr1	8387999	8388669	6.83869	-23496	RERE
chr1	8397706	8398329	22.3274	25401	RERE
chr1	8407849	8409671	33.9844	14659	RERE
chr1	8412038	8412451	10.7339	11174	RERE
chr1	8423750	8425181	53.8614	-179	RERE-AS1
chr1	8434803	8435387	7.47322	9457	RERE-AS1
chr1	8438991	8439332	13.2875	13524	RERE-AS1
chr1	8443701	8444638	6.7008	18532	RERE-AS1
chr1	8450430	8450737	1.40995	24946	RERE-AS1
chr1	8451255	8451814	2.35505	25897	RERE-AS1
chr1	8455387	8456759	37.2648	30435	RERE-AS1
chr1	8463201	8463926	30.9151	37926	RERE-AS1
chr1	8464086	8464929	16.3209	38870	RERE-AS1
chr1	8470477	8470962	14.7241	41199	ENSG00000221083
chr1	8472771	8473546	21.7676	38760	ENSG00000221083
chr1	8478519	8478911	7.77748	33204	ENSG00000221083
chr1	8485552	8486022	4.24185	26132	ENSG00000221083
chr1	8493802	8494793	458.019	17621	ENSG00000221083
chr1	8495861	8496360	43.4136	15808	ENSG00000221083
chr1	8502146	8502873	8.94533	9409	ENSG00000221083
chr1	8513010	8513460	5.09962	582	ENSG00000270282
chr1	8513535	8514108	1.40995	1169	ENSG00000270282
chr1	8518238	8518863	4.10666	5898	ENSG00000270282
chr1	8520462	8521036	616.829	5190	RERE
chr1	8525376	8526548	40.4956	-23	RERE
chr1	8534356	8534966	5.09962	-8622	RERE
chr1	8538264	8538663	5.82769	-12425	RERE
chr1	8539695	8540030	1.40995	-13824	RERE
chr1	8540360	8540821	11.5801	-14552	RERE
chr1	8547982	8548293	3.55527	-22099	RERE
chr1	8552747	8553398	5.09962	-27034	RERE
chr1	8561200	8561659	18.9524	29411	RERE
chr1	8563791	8564102	3.92204	26894	RERE
chr1	8567737	8568067	6.83869	22939	RERE
chr1	8573087	8573415	6.83869	17590	RERE
chr1	8593946	8594515	8.74902	-3390	RERE
chr1	8597840	8598188	2.03971	-7173	RERE
chr1	8602324	8602765	2.18969	-11704	RERE
chr1	8623028	8623412	4.3724	1160	RERE
chr1	8626150	8627227	51.5291	-2309	RERE
chr1	8629652	8630172	5.40541	-5532	RERE
chr1	8643742	8644130	5.93188	12435	RERE
chr1	8648265	8648840	3.75961	7818	RERE
chr1	8649155	8649462	4.52365	7062	RERE
chr1	8650997	8651805	5.10481	4970	RERE
chr1	8661444	8661992	4.80488	-5347	RERE
chr1	8663893	8664313	3.54954	-7732	RERE
chr1	8667320	8667851	12.7434	-11215	RERE
chr1	8668197	8669207	1051.37	-12331	RERE
chr1	8674657	8675274	4.30674	-18595	RERE
chr1	8683262	8683811	2.72399	19682	RERE
chr1	8687222	8687764	3.55527	15726	RERE
chr1	8696123	8696891	10.5774	6712	RERE
chr1	8697379	8697665	1.40995	5697	RERE
chr1	8701109	8701717	4.21303	1806	RERE
chr1	8703064	8703890	639.485	-258	RERE
chr1	8712184	8713152	106.14	-9449	RERE
chr1	8726193	8726486	5.09962	-23121	RERE
chr1	8726673	8727259	21.0889	-23464	RPL7P11
chr1	8732004	8732401	1217.68	-18227	RPL7P11
chr1	8741672	8742810	25.4899	-8189	RPL7P11
chr1	8745892	8746354	4.29188	-4307	RPL7P11
chr1	8754644	8754986	2.72399	-977	RERE
chr1	8772018	8772418	1.58369	14695	RPL7P7
chr1	8782594	8783104	10.571	4064	RPL7P7
chr1	8787339	8787797	4.30674	-655	RPL7P7
chr1	8797360	8797676	1.40995	-845	Y_RNA
chr1	8800990	8801322	694.46	2681	ENSG00000226545
chr1	8809045	8809509	2.03971	-2226	ENSG00000228423
chr1	8817146	8818410	74.4558	-138	RERE
chr1	8824916	8825590	7.53517	-5754	RPL23AP19
chr1	8828445	8828934	6.24833	-2317	RPL23AP19
chr1	8829679	8830027	7.60215	-1154	RPL23AP19
chr1	8832464	8832764	6.68033	1607	RPL23AP19
chr1	8835509	8836090	2.18969	4793	RPL23AP19
chr1	8838771	8839420	1.40995	8089	RPL23AP19
chr1	8843768	8844542	5.23428	4766	RERE
chr1	8844867	8845302	4.75681	3836	RERE
chr1	8848672	8849437	27.1202	-134	RERE
chr1	8852404	8852715	150.26	-3639	RERE
chr1	8853195	8853766	682.696	-4560	RERE
chr1	8859123	8859923	13.2576	7067	MIR6728
chr1	8862200	8863695	81.5908	3642	MIR6728
chr1	8873624	8874206	62.7827	-1971	ENO1
chr1	8878042	8879462	606.9	-32	ENO1
chr1	8880171	8880733	21.1888	-1262	ENO1
chr1	8886928	8887285	4.19496	-3574	RNU6-304P
chr1	8889180	8889549	14.4382	-4044	HMGN2P17
chr1	8890084	8890663	6.42835	-3035	HMGN2P17
chr1	8899628	8900197	13.2859	6504	HMGN2P17
chr1	8903745	8904693	10.7185	3525	ENSG00000232208
chr1	8907499	8908222	3.89487	-117	ENSG00000232208
chr1	8911198	8911597	1.40995	1656	ENSG00000232663
chr1	8914498	8914906	3.55527	4960	ENSG00000232663
chr1	8917702	8918259	5.93457	8239	ENSG00000232663
chr1	8924713	8925355	11.5801	15292	ENSG00000232663
chr1	8931490	8931810	5.06824	-14217	CA6
chr1	8945479	8945860	1.40995	-197	CA6
chr1	8947477	8947904	7.69887	1804	CA6
chr1	8957757	8958613	5.09962	12298	CA6
chr1	8963154	8963698	3.4592	16448	RN7SL451P
chr1	8967432	8967761	1.40995	12277	RN7SL451P
chr1	8976191	8976548	3.4592	3504	RN7SL451P
chr1	8986205	8986853	6.79886	-6655	RN7SL451P
chr1	8987817	8988182	2.88294	-8126	RN7SL451P
chr1	8994002	8994833	39.3186	-14544	RN7SL451P
chr1	9001640	9001995	4.76187	-21944	RN7SL451P
chr1	9005293	9005577	4.03626	20988	SLC2A7
chr1	9006925	9007432	2.89284	19244	SLC2A7
chr1	9009229	9010415	7.90759	16601	SLC2A7
chr1	9021944	9022997	23.4407	3952	SLC2A7
chr1	9025607	9025998	7.30716	620	SLC2A7
chr1	9026938	9027265	6.04911	-679	SLC2A7
chr1	9029471	9029786	6.53949	-3206	SLC2A7
chr1	9031353	9032136	2.03971	-5322	SLC2A7
chr1	9034455	9035072	1.58369	5131	SLC2A5
chr1	9039849	9040394	6.83869	-227	SLC2A5
chr1	9047475	9047848	5.93188	-7767	SLC2A5
chr1	9052002	9052429	5.09962	-12321	SLC2A5
chr1	9056680	9057223	7.69887	12652	SLC2A5
chr1	9057406	9057749	2.03971	12026	SLC2A5
chr1	9061364	9061741	2.18969	8051	SLC2A5
chr1	9071471	9071905	12.6123	39	SLC2A5
chr1	9073385	9073760	2.84813	-451	SLC2A5
chr1	9077720	9078240	3.89487	-4716	ENSG00000252404
chr1	9078403	9079424	5.19446	-3782	ENSG00000252404
chr1	9080621	9081229	15.8622	-1771	ENSG00000252404
chr1	9087405	9087728	1.40995	876	SLC2A5
chr1	9098541	9099263	13.3483	-10424	SLC2A5
chr1	9101432	9101839	8.24825	9734	GPR157
chr1	9110487	9111312	34.5528	470	GPR157
chr1	9128643	9129938	91.2842	-189	GPR157
chr1	9137697	9138097	3.12807	-8795	GPR157
chr1	9138675	9139031	3.4592	-9751	GPR157
chr1	9144764	9145511	11.3746	6639	MIR34A
chr1	9147161	9147450	1.39568	4471	MIR34A
chr1	9152556	9153196	631.039	-1099	MIR34A
chr1	9156232	9156888	2.18969	-4783	MIR34A
chr1	9157172	9157530	5.7032	-5574	MIR34A
chr1	9162588	9164335	267.345	-11685	MIR34A
chr1	9170475	9170871	1.91317	-11331	LNCTAM34A
chr1	9173842	9174239	6.83869	-7963	LNCTAM34A
chr1	9174773	9175143	2.18969	-7046	LNCTAM34A
chr1	9178551	9178854	5.38769	-3301	LNCTAM34A
chr1	9180423	9180852	24.0469	-1366	LNCTAM34A
chr1	9181433	9182584	32.0101	5	LNCTAM34A
chr1	9185055	9185749	4.42031	-1652	MIR34AHG
chr1	9193228	9193616	2.18969	2384	LNCTAM34A
chr1	9193961	9194492	5.93457	3189	LNCTAM34A
chr1	9201667	9202054	2.77023	-2955	MIR34AHG
chr1	9202362	9202896	6.0476	-3723	MIR34AHG
chr1	9205995	9206360	2.72399	-7272	MIR34AHG
chr1	9209864	9210423	504.923	-11238	MIR34AHG
chr1	9214144	9214568	5.09962	-15450	MIR34AHG
chr1	9222527	9222888	4.30674	-12066	H6PD
chr1	9224546	9224931	1.40995	-10035	H6PD
chr1	9225371	9225920	2.72399	-9128	H6PD
chr1	9229123	9229685	5.06824	-5370	H6PD
chr1	9234252	9235525	680.54	115	H6PD
chr1	9240247	9240864	2.81345	712	H6PD
chr1	9245389	9245940	7.71091	5821	H6PD
chr1	9248436	9248832	3.65923	8790	H6PD
chr1	9250018	9250599	9.49284	10465	H6PD
chr1	9251560	9251951	3.75961	11912	H6PD
chr1	9259764	9261073	15.2698	-5111	H6PD
chr1	9265342	9266278	5.05691	280	H6PD
chr1	9267057	9267716	14.0652	1857	H6PD
chr1	9269127	9269863	4.3167	3965	H6PD
chr1	9270815	9271463	223.07	5609	H6PD
chr1	9275001	9276176	13.4124	10059	H6PD
chr1	9278914	9281064	37.4817	-12905	SPSB1
chr1	9281940	9282622	32.2538	-10613	SPSB1
chr1	9291849	9293046	27.8091	-446	SPSB1
chr1	9293574	9295198	18.8697	-142	SPSB1
chr1	9299882	9300941	1235.53	5884	SPSB1
chr1	9302658	9303568	54.6585	8585	SPSB1
chr1	9305421	9305860	3.56991	11113	SPSB1
chr1	9311150	9312336	27.6977	17215	SPSB1
chr1	9315570	9316399	22.0567	21457	SPSB1
chr1	9317673	9318357	13.1957	23487	SPSB1
chr1	9320839	9321960	17.7305	26872	SPSB1
chr1	9325134	9325907	6.26008	-25910	SPSB1
chr1	9330899	9331864	87.6885	-20049	SPSB1
chr1	9336921	9337276	5.02408	-14332	SPSB1
chr1	9337411	9338049	8.1124	-13701	SPSB1
chr1	9339086	9339489	4.8217	-12143	SPSB1
chr1	9341852	9342428	4.8831	-9291	SPSB1
chr1	9345618	9346002	3.61958	-5621	SPSB1
chr1	9349719	9350736	12.9108	-1203	SPSB1
chr1	9354936	9355714	9.11469	-382	SPSB1
chr1	9361937	9362300	5.57214	6412	SPSB1
chr1	9371612	9372125	26.1446	16162	SPSB1
chr1	9385637	9386360	16.7874	30292	SPSB1
chr1	9388622	9390227	13.9993	33437	ENSG00000284652
chr1	9397823	9398133	3.50143	24884	ENSG00000284652
chr1	9399997	9401526	16.7873	22100	ENSG00000284652
chr1	9402139	9402535	4.42066	20525	ENSG00000284652
chr1	9410515	9411161	6.79353	12024	ENSG00000284652
chr1	9412968	9414052	15.3991	9352	ENSG00000284652
chr1	9422651	9423157	8.74902	-42	ENSG00000284652
chr1	9428310	9429569	100.048	20	LINC02606
chr1	9434938	9436732	32.4637	1943	RNA5SP40
chr1	9448736	9449172	2.03971	-8390	LINC02606
chr1	9450324	9450899	11.2349	-10048	LINC02606
chr1	9452166	9452651	2.82207	-11845	LINC02606
chr1	9453985	9454382	2.03971	-13620	LINC02606
chr1	9455610	9456279	422.159	-15381	LINC02606
chr1	9472884	9473297	13.4956	30380	ENSG00000235263
chr1	9476962	9477309	11.1232	26335	ENSG00000235263
chr1	9477834	9478686	4.88883	25211	ENSG00000235263
chr1	9478697	9479258	3.59531	24493	ENSG00000235263
chr1	9482622	9483004	6.79886	20658	ENSG00000235263
chr1	9487921	9488458	1.50129	15281	ENSG00000235263
chr1	9490446	9491537	37.3636	12479	ENSG00000235263
chr1	9494719	9495028	2.43919	8597	ENSG00000235263
chr1	9526007	9527019	9.87201	-12952	SLC25A33
chr1	9531794	9532429	8.47299	-7353	SLC25A33
chr1	9533165	9533454	2.12776	-6155	SLC25A33
chr1	9539184	9540302	114.929	278	SLC25A33
chr1	9546705	9547038	16.4159	7407	SLC25A33
chr1	9548943	9549593	4.87731	9803	SLC25A33
chr1	9555161	9556130	76.7097	16181	SLC25A33
chr1	9560975	9562041	306.989	-14919	ENSG00000231181
chr1	9564906	9565221	3.49055	-11363	ENSG00000231181
chr1	9566558	9566910	2.03971	-9693	ENSG00000231181
chr1	9568370	9569573	6.69477	-7455	ENSG00000231181
chr1	9570897	9571346	4.56568	-5305	ENSG00000231181
chr1	9573526	9574170	2.03971	-2579	ENSG00000231181
chr1	9576235	9576810	4.88842	96	ENSG00000231181
chr1	9577445	9578018	8.7899	1305	ENSG00000231181
chr1	9579401	9579961	5.07635	3254	ENSG00000231181
chr1	9582769	9583154	4.94934	-5949	TMEM201
chr1	9588156	9589056	615.338	-305	TMEM201
chr1	9589444	9589866	7.67468	733	TMEM201
chr1	9593476	9594212	358.784	-3053	TMEM201
chr1	9595991	9596423	7.0533	-690	TMEM201
chr1	9596792	9597162	6.23513	80	TMEM201
chr1	9597654	9598209	2.86074	1035	TMEM201
chr1	9601140	9602045	9.32444	-4621	TMEM201
chr1	9602319	9603174	6.56781	-3467	TMEM201
chr1	9607728	9608123	2.8547	198	TMEM201
chr1	9608788	9609085	2.90741	1209	TMEM201
chr1	9612435	9613251	23.3984	5115	TMEM201
chr1	9617390	9617700	642.71	9817	TMEM201
chr1	9622163	9622918	8.9081	14813	TMEM201
chr1	9623227	9623968	25.8234	15870	TMEM201
chr1	9626692	9627285	2.80468	19261	TMEM201
chr1	9629643	9629933	3.57085	-21943	PIK3CD
chr1	9630268	9630875	11.8406	-21159	PIK3CD
chr1	9631980	9632576	1.46865	-19453	PIK3CD
chr1	9633402	9634025	2.03971	-18017	PIK3CD
chr1	9651919	9652425	1095.88	440	PIK3CD
chr1	9654177	9655241	8.31118	-123	PIK3CD-AS1
chr1	9657865	9658200	2.72399	-3447	PIK3CD-AS1
chr1	9661507	9661871	3.27317	937	ENSG00000233268
chr1	9665026	9665553	8.363	-2664	ENSG00000233268
chr1	9671390	9671780	8.56213	-8959	ENSG00000233268
chr1	9676649	9677014	3.55527	10741	PIK3CD-AS2
chr1	9682506	9683093	3.33482	4773	PIK3CD-AS2
chr1	9687233	9687597	9.02	158	PIK3CD-AS2
chr1	9688941	9689858	36.3568	1224	PIK3CD
chr1	9694092	9694733	7.09934	6237	PIK3CD
chr1	9702029	9702472	8.4831	-7947	PIK3CD
chr1	9704938	9705452	4.24185	-5003	PIK3CD
chr1	9707156	9708079	8.62858	-2580	PIK3CD
chr1	9718685	9721020	40.4244	3577	PIK3CD
chr1	9724267	9725425	40.9576	8570	PIK3CD
chr1	9729708	9730140	10.3775	3562	CLSTN1
chr1	9731506	9731913	3.97072	1776	CLSTN1
chr1	9732553	9732911	10.036	754	CLSTN1
chr1	9735574	9735975	16.7267	-2289	CLSTN1
chr1	9737055	9737381	2.40173	-3732	CLSTN1
chr1	9737604	9738236	6.78739	-4434	CLSTN1
chr1	9739652	9740036	2.10641	-6358	CLSTN1
chr1	9744191	9744705	13.2051	5719	CLSTN1
chr1	9746738	9747132	5.06824	3232	CLSTN1
chr1	9749694	9750167	6.9233	236	CLSTN1
chr1	9753205	9753635	13.5871	-1839	CLSTN1
chr1	9761588	9761908	3.69809	-10167	CLSTN1
chr1	9767916	9768919	8.41955	-12404	MZT1P1
chr1	9769332	9769725	6.40025	-11293	MZT1P1
chr1	9770012	9770664	355.21	-10484	MZT1P1
chr1	9773265	9773849	3.4592	-7265	MZT1P1
chr1	9773974	9774539	4.30674	-6565	MZT1P1
chr1	9781166	9782233	20.0977	878	MZT1P1
chr1	9785664	9785983	2.97899	5002	MZT1P1
chr1	9788026	9788559	2.49254	7471	MZT1P1
chr1	9799409	9800086	5.93457	18926	MZT1P1
chr1	9804156	9804441	3.4592	19370	CLSTN1
chr1	9807724	9808283	3.68391	15665	CLSTN1
chr1	9808871	9809994	18.7979	14236	CLSTN1
chr1	9815430	9816150	3.4592	7879	CLSTN1
chr1	9816622	9817416	4.64738	6650	CLSTN1
chr1	9823732	9824647	18.9378	-206	CLSTN1
chr1	9825214	9825903	47.443	-1575	CLSTN1
chr1	9830729	9831229	7.77748	-2708	ENSG00000280113
chr1	9835293	9835670	2.40413	-7211	ENSG00000280113
chr1	9837760	9838073	2.1852	-9646	ENSG00000280113
chr1	9838748	9839238	7.67371	-9325	ENSG00000223989
chr1	9846436	9847042	3.13215	-1579	ENSG00000223989
chr1	9848136	9848732	8.01612	116	ENSG00000223989
chr1	9858076	9858425	1.40995	9933	ENSG00000223989
chr1	9859489	9860231	3.92685	11542	ENSG00000223989
chr1	9863651	9863959	2.39786	14371	CTNNBIP1
chr1	9867124	9867672	13.3093	10778	CTNNBIP1
chr1	9870432	9870792	7.1321	7564	CTNNBIP1
chr1	9874617	9875029	4.77132	3353	CTNNBIP1
chr1	9875975	9876347	1.51727	2015	CTNNBIP1
chr1	9884332	9884901	7.69887	-6441	CTNNBIP1
chr1	9890478	9890799	5.81518	2598	CTNNBIP1
chr1	9893144	9893455	3.4592	-63	CTNNBIP1
chr1	9895189	9895497	2.46651	-2106	CTNNBIP1
chr1	9900450	9900939	5.86646	81	ENSG00000285701
chr1	9902845	9903188	1.39727	2403	ENSG00000285701
chr1	9910159	9911216	696.733	-352	CTNNBIP1
chr1	9920792	9921537	6.83869	-10829	CTNNBIP1
chr1	9933538	9934342	7.69887	1680	LZIC
chr1	9942426	9943453	595.61	17	ENSG00000228150
chr1	9955964	9956407	3.84323	4601	TMEM274P
chr1	9958720	9959475	6.83869	1689	TMEM274P
chr1	9960860	9961287	7.8158	-287	TMEM274P
chr1	9964081	9964538	5.1148	-3071	MIR5697
chr1	9964821	9965209	2.03971	-2366	MIR5697
chr1	9965933	9966277	1.58369	-1276	MIR5697
chr1	9987005	9987380	1.40995	4052	ENSG00000241326
chr1	9992695	9993286	6.83869	-4215	RBP7
chr1	9995027	9995510	4.30674	-1937	RBP7
chr1	10003412	10004322	6.79886	6639	RBP7
chr1	10014975	10015494	4.30674	-17597	UBE4B
chr1	10016319	10017297	4.0473	-16024	UBE4B
chr1	10021957	10022503	1.58369	-10602	UBE4B
chr1	10024128	10024570	133.438	-8483	UBE4B
chr1	10032548	10033768	1103.84	-116	UBE4B
chr1	10042585	10043258	4.30674	9648	UBE4B
chr1	10046351	10046716	3.55527	8247	ENSG00000224340
chr1	10049855	10050295	3.55527	4706	ENSG00000224340
chr1	10055396	10055987	6.59719	-911	ENSG00000224340
chr1	10062172	10062455	5.06824	3643	PGAM1P11
chr1	10066785	10068085	15.127	8764	PGAM1P11
chr1	10069494	10069957	3.4592	11055	PGAM1P11
chr1	10071453	10071773	5.93457	12942	PGAM1P11
chr1	10074584	10074911	2.84813	16077	PGAM1P11
chr1	10077545	10077922	15.1567	19063	PGAM1P11
chr1	10078350	10078718	1.40995	19863	PGAM1P11
chr1	10084284	10084639	8.74902	-16399	UBE4B
chr1	10085677	10086114	3.4592	-14965	UBE4B
chr1	10088955	10089541	4.30674	-11613	UBE4B
chr1	10092513	10092879	2.03971	-8165	UBE4B
chr1	10101643	10102007	4.49373	964	UBE4B
chr1	10105479	10105853	719.655	4805	UBE4B
chr1	10107855	10108845	812.543	7489	UBE4B
chr1	10134014	10134481	2.03971	5909	UBE4B
chr1	10134858	10135406	12.5372	6793	UBE4B
chr1	10136437	10136727	6.5684	8243	UBE4B
chr1	10142082	10142417	1.58369	13911	UBE4B
chr1	10151195	10151588	6.30753	-6962	UBE4B
chr1	10153020	10153597	16.9556	-5045	UBE4B
chr1	10154738	10155362	4.03626	-3304	UBE4B
chr1	10165064	10165448	2.27449	1988	RNU6-828P
chr1	10169813	10170525	48.5217	-787	UBE4B
chr1	10172599	10172952	4.90575	1820	UBE4B
chr1	10179247	10179593	4.14027	404	UBE4B
chr1	10183575	10184032	8.00584	4788	UBE4B
chr1	10184614	10184957	4.24185	5770	UBE4B
chr1	10186518	10186813	2.18969	7650	UBE4B
chr1	10188266	10188634	2.42128	9434	UBE4B
chr1	10189187	10189771	4.94395	10463	UBE4B
chr1	10195140	10196124	8.83845	-14938	KIF1B
chr1	10209811	10211462	782.17	67	KIF1B
chr1	10211489	10211982	7.32638	120	KIF1B
chr1	10216537	10217210	3.74703	5258	KIF1B
chr1	10219180	10220173	9.47962	-8041	ENSG00000264881
chr1	10229972	10231283	22.4171	-136	KIF1B
chr1	10233776	10234188	814.641	1653	KIF1B
chr1	10237973	10238519	6.44793	5917	KIF1B
chr1	10242047	10242388	6.25273	9889	KIF1B
chr1	10244078	10244543	6.94421	11982	KIF1B
chr1	10245479	10246258	24.0306	13540	KIF1B
chr1	10251375	10252840	622.571	19779	KIF1B
chr1	10253607	10254146	58.4575	21548	KIF1B
chr1	10257777	10258304	13.7417	-20517	KIF1B
chr1	10259546	10260320	16.7842	-18625	KIF1B
chr1	10263512	10264089	12.4217	-14757	KIF1B
chr1	10271206	10273333	65.2379	-6288	KIF1B
chr1	10279258	10279730	5.14819	936	KIF1B
chr1	10286267	10286810	6.28	4089	KIF1B
chr1	10287762	10288117	594.184	5490	KIF1B
chr1	10288204	10288572	4.55791	5938	KIF1B
chr1	10289461	10289803	2.03971	7182	KIF1B
chr1	10295025	10295503	2.72399	-3702	RNU6-37P
chr1	10296822	10297257	2.18969	-1926	RNU6-37P
chr1	10298508	10298903	2.03971	-260	RNU6-37P
chr1	10300045	10300399	1.40995	1256	RNU6-37P
chr1	10303543	10304600	5.09962	-2393	RN7SL731P
chr1	10311558	10311974	8.29219	5301	RN7SL731P
chr1	10315828	10316175	7.97328	9537	RN7SL731P
chr1	10316780	10317134	3.4592	10492	RN7SL731P
chr1	10322284	10322612	4.94934	15983	RN7SL731P
chr1	10325045	10325400	3.37098	18758	RN7SL731P
chr1	10331396	10331728	1.4335	-13213	KIF1B
chr1	10334759	10335295	3.01243	-9748	KIF1B
chr1	10337598	10338755	23.1079	-6598	KIF1B
chr1	10339534	10339936	2.4609	-5040	KIF1B
chr1	10345941	10346948	2.84813	824	KIF1B
chr1	10349901	10350427	5.06824	-2500	KIF1B
chr1	10350740	10351054	6.79886	-1767	KIF1B
chr1	10352183	10352506	5.93188	-319	KIF1B
chr1	10352893	10353459	1.58369	512	KIF1B
chr1	10360759	10361433	14.0284	-4070	KIF1B
chr1	10361769	10362207	1.30437	-3178	KIF1B
chr1	10365815	10366608	5.25957	1046	KIF1B
chr1	10367669	10368219	7.28053	2778	KIF1B
chr1	10369751	10370379	3.81322	4899	KIF1B
chr1	10376467	10377860	45.3092	5941	ENSG00000284735
chr1	10379425	10379842	6.47912	3471	ENSG00000284735
chr1	10383337	10383919	2.70912	-523	ENSG00000284735
chr1	10385584	10386203	3.58791	647	ENSG00000284735
chr1	10386226	10386600	7.56287	128	ENSG00000284735
chr1	10389295	10389580	8.79474	-2288	ENSG00000284735
chr1	10398372	10399983	1579.88	66	PGD
chr1	10408471	10408866	2.96131	-4165	PGD
chr1	10409706	10410581	7.45377	-2690	PGD
chr1	10411222	10411663	6.56628	-1391	PGD
[truncated: 234,836+ more rows]
